# Supplementary material for: The effect of compound kushen injection on cancer cells: Integrated identification of candidate molecular mechanisms
Source: PLoS One. 2020 Jul 30;15(7):e0236395. doi: 10.1371/journal.pone.0236395 (PMC7392229; doi:10.1371/journal.pone.0236395)
Supplement: S1 Table — (XLSX) [file pone.0236395.s005.xlsx]

## Sheet: Sheet1
Gene	Type	Sequence
RPS13	Forward:	5'-TCCCAGTCGGCTTTACCCTAT-3'
	Reverse:	5'-CAGGATTACACCGATCTGTGAAG-3'
TP53	Forward:	5′-CAGCACATGACGGAGGTTGT-3′
	Reverse:	5′-TCATCCAAATACTCCACACGC-3′
CYP1A1	Forward:	5′-TCGGCCACGGAGTTTCTTC-3′
	Reverse:	5′-GGTCAGCATGTGCCCAATCA-3′
CCND1	Forward:	5′-GCTGCGAAGTGGAAACCATC-3′
	Reverse:	5′-CCTCCTTCTGCACACATTTGAA-3′
E2F2	Forward:	5′-CTCTCTGAGCTTCAAGCACCTG-3′
	Reverse:	5′-CTTGACGGCAATCACTGTCTGC-3′
PCNA	Forward:	5′-CCTGCTGGGATATTAGCTCCA-3′
	Reverse:	5′-CAGCGGTAGGTGTCGAAGC-3′
Rap1GAP1	Forward:	5′-CCTCTGAAGGTGAAACTGAGCA-3′
	Reverse:	5′-TGGTCTTCAGGGCAGAGGTC-3′
