# Supplementary material for: The effect of compound kushen injection on cancer cells: Integrated identification of candidate molecular mechanisms
Source: PLoS One. 2020 Jul 30;15(7):e0236395. doi: 10.1371/journal.pone.0236395 (PMC7392229; doi:10.1371/journal.pone.0236395)
Supplement: S3 Table — (XLSX) [file pone.0236395.s007.xlsx]

## Sheet: 1. 24_HEP_DE_gene
gene.id	logFC	logCPM	PValue	FDR	gene.symbol
1543	6.42313	5.15389	0	0	CYP1A1
1645	4.06991	4.89311	0	0	AKR1C1
7298	-3.84845	7.79483	0	0	TYMS
1646	3.66913	4.631	0	0	AKR1C2
4001	-3.04	7.02821	0	0	LMNB1
19	-2.82411	6.53421	0	0	ABCA1
4176	-2.79132	7.94333	0	0	MCM7
7157	-2.77656	6.72799	0	0	TP53
231	2.7202	8.91198	0	0	AKR1B1
3151	-2.69218	9.31362	0	0	HMGN2
57214	-2.5192	8.04253	0	0	CEMIP
26147	-2.5082	7.00143	0	0	PHF19
29128	-2.43661	7.03376	0	0	UHRF1
3148	-2.34475	7.85936	0	0	HMGB2
143888	-2.34169	6.9853	0	0	KDELC2
4172	-2.32477	8.13093	0	0	MCM3
6241	-2.26951	8.06512	0	0	RRM2
27316	-2.22947	7.75556	0	0	RBMX
4173	-1.97821	7.23385	0	0	MCM4
6533	1.95265	6.98348	0	0	SLC6A6
4175	-2.31169	6.63529	1.10670704668439e-321	7.2874188695938e-319	MCM6
140809	2.37412	7.63668	3.36158246176711e-313	2.11290737642343e-310	SRXN1
374393	-3.03283	5.91336	9.43279e-306	5.67116e-303	FAM111B
55143	-1.73806	6.70591	1.23132e-298	7.09444e-296	CDCA8
100505994	3.8156	5.29525	6.01874e-297	3.32908e-294	LUCAT1
3178	-1.67258	9.78157	1.86523e-296	9.92016e-294	HNRNPA1
4522	-1.81887	7.54197	8.37809e-296	4.29083e-293	MTHFD1
5422	-2.47187	5.672	2.46816e-290	1.21892e-287	POLA1
2014	-1.75429	7.67254	2.01091e-282	9.58859e-280	EMP3
374	1.89791	7.77795	6.01731e-282	2.77358e-279	AREG
6240	-1.78414	8.05063	8.86137e-279	3.95274e-276	RRM1
3484	-4.37194	4.93182	6.75201e-276	2.91771e-273	IGFBP1
7431	-2.36363	11.1801	4.28323e-275	1.7948e-272	VIM
10112	-1.73091	7.02598	1.69438e-273	6.89112e-271	KIF20A
4174	-2.23213	6.41038	4.95227e-268	1.95657e-265	MCM5
10541	-1.82574	7.87598	2.80737e-263	1.07834e-260	ANP32B
11065	-1.76496	7.69175	2.972e-262	1.11073e-259	UBE2C
652995	4.11078	4.83644	1.53136e-253	5.57255e-251	UCA1
3433	-2.21327	6.35195	4.15462e-252	1.47308e-249	IFIT2
3437	-1.94011	6.93531	3.24531e-250	1.1219e-247	IFIT3
10486	-1.89901	6.0622	3.26886e-249	1.10248e-246	CAP2
481	1.70091	8.21095	5.92788e-247	1.95168e-244	ATP1B1
10606	-1.56783	8.49411	3.83332e-246	1.23272e-243	PAICS
4171	-2.24489	6.74853	1.31276e-242	4.12564e-240	MCM2
5327	1.80324	8.91404	1.78333e-239	5.47996e-237	PLAT
11130	-1.74897	7.12674	6.62211e-238	1.99066e-235	ZWINT
3068	-1.48444	8.84122	9.30271e-234	2.73698e-231	HDGF
5757	-1.49224	9.70995	1.43005e-233	4.11975e-231	PTMA
5935	-2.37212	8.51695	7.79304e-231	2.19923e-228	RBM3
9134	-3.49362	5.65388	1.88343e-229	5.20881e-227	CCNE2
79733	-2.51688	5.42916	8.24165e-226	2.23462e-223	E2F8
23338	-1.87727	6.34909	2.19101e-224	5.82641e-222	JADE2
7112	-1.65568	8.62015	1.30586e-223	3.40705e-221	TMPO
113130	-1.60361	7.2444	3.52009e-223	9.01404e-221	CDCA5
3925	-1.49169	9.12274	6.12456e-220	1.53983e-217	STMN1
857	-1.44534	9.45468	3.0958e-217	7.64441e-215	CAV1
25976	1.76617	6.76067	1.35088e-216	3.27718e-214	TIPARP
2273	2.85348	4.60891	1.26849e-214	3.02425e-212	FHL1
7374	-2.23086	6.42261	7.12526e-214	1.66997e-211	UNG
55920	-1.41675	7.06333	5.46641e-211	1.25983e-208	RCC2
51514	-1.79038	6.23092	1.89745e-208	4.30131e-206	DTL
9055	-1.36611	7.64401	2.81214e-208	6.27198e-206	PRC1
6692	2.71838	4.84198	4.32987e-207	9.50373e-205	SPINT1
23450	-1.39824	7.49079	5.05207e-207	1.09156e-204	SF3B3
5111	-1.44993	7.46895	3.19309e-206	6.79294e-204	PCNA
64759	-1.68832	7.41425	1.9916e-204	4.17271e-202	TNS3
211	1.56782	6.62849	3.48162e-200	7.18566e-198	ALAS1
83879	-3.21378	4.35917	6.32644e-199	1.2865e-196	CDCA7
8761	-1.29493	7.76789	7.90876e-199	1.58496e-196	PABPC4
3978	-2.19465	6.18685	1.45288e-196	2.87007e-194	LIG1
63901	-2.14471	6.7437	3.05848e-195	5.95671e-193	FAM111A
9212	-2.13179	6.31427	4.43663e-195	8.5208e-193	AURKB
8870	1.58333	9.89148	7.98463e-192	1.51249e-189	IER3
1847	1.69191	7.53041	7.68324e-191	1.43573e-188	DUSP5
6790	-1.26337	7.4308	1.86701e-188	3.44228e-186	AURKA
84823	-1.46149	8.30262	7.67596e-188	1.39662e-185	LMNB2
9184	-1.27854	8.18164	4.41448e-187	7.92772e-185	BUB3
64710	-1.62641	9.26038	1.35307e-186	2.39875e-184	NUCKS1
22949	1.56254	6.80785	3.84587e-186	6.73174e-184	PTGR1
9966	3.26093	5.20802	2.50703e-185	4.3334e-183	TNFSF15
6307	2.02861	8.29134	6.90969e-185	1.1796e-182	MSMO1
402778	2.73572	3.95207	3.95983e-184	6.67763e-182	IFITM10
2237	-1.43736	7.1794	5.82921e-184	9.7116e-182	FEN1
4670	-1.30535	8.02208	5.64794e-183	9.29759e-181	HNRNPM
7468	-1.31776	8.29533	9.20652e-183	1.49774e-180	NSD2
79968	-2.441	5.00411	2.9043e-182	4.66985e-180	WDR76
22974	-1.29001	8.66821	1.20589e-181	1.91668e-179	TPX2
27340	-2.06432	5.76144	1.31027e-181	2.05892e-179	UTP20
56975	-1.9482	7.50195	2.52281e-181	3.91971e-179	FAM20C
147166	1.63072	6.87491	1.38657e-178	2.13038e-176	TRIM16L
11004	-1.38764	7.31588	1.23799e-177	1.88121e-175	KIF2C
891	-1.34088	7.86703	1.9129e-177	2.87517e-175	CCNB1
1854	-2.21	5.79382	1.41503e-176	2.10399e-174	DUT
64762	-1.52797	7.02085	4.86518e-175	7.15699e-173	GAREM1
4940	-1.94119	5.23909	1.17689e-174	1.71306e-172	OAS3
84561	2.38256	4.88447	1.59343e-172	2.29521e-170	SLC12A8
2634	1.9654	6.86388	6.06628e-172	8.64789e-170	GBP2
150763	-1.76074	5.99124	5.00579e-171	7.06327e-169	GPAT2
2151	3.12163	3.4357	1.48586e-170	2.0754e-168	F2RL2
8975	-1.78153	5.54118	3.265e-170	4.51484e-168	USP13
3006	2.72855	5.16942	7.53043e-170	1.031e-167	HIST1H1C
27131	-1.46165	6.56566	2.97245e-169	4.02971e-167	SNX5
23530	-1.36599	7.10187	2.91634e-168	3.91526e-166	NNT
10403	-1.81356	6.424	6.0345e-168	8.02357e-166	NDC80
9792	1.1876	6.77326	6.14203e-168	8.08876e-166	SERTAD2
64151	-1.49953	7.43148	7.18134e-168	9.36826e-166	NCAPG
51439	1.8801	6.09632	3.61779e-167	4.67541e-165	FAM8A1
4869	-1.33415	10.2362	1.74929e-166	2.23974e-164	NPM1
6713	1.65915	6.06591	5.74265e-166	7.28526e-164	SQLE
890	-1.68	7.70297	7.1501e-166	8.98832e-164	CCNA2
29028	-1.64442	7.79362	1.49914e-165	1.86757e-163	ATAD2
283987	2.19359	4.27886	2.30178e-165	2.84187e-163	HID1
1545	1.54395	8.63006	1.85471e-164	2.26964e-162	CYP1B1
3017	3.2399	4.0984	5.10813e-164	6.19607e-162	HIST1H2BD
7153	-1.49686	9.27955	1.06094e-162	1.27571e-160	TOP2A
2730	2.15349	7.14468	2.56576e-162	3.05856e-160	GCLM
4312	2.38313	6.26674	2.81635e-161	3.32859e-159	MMP1
195828	-2.36565	5.43584	3.62541e-161	4.24849e-159	ZNF367
224	1.24553	6.62733	1.99562e-160	2.31895e-158	ALDH3A2
83742	-2.90931	4.70128	8.44348e-160	9.7297e-158	MARVELD1
5347	-1.58094	6.71222	3.50451e-158	4.00498e-156	PLK1
26232	3.49118	3.61207	1.35308e-155	1.53364e-153	FBXO2
54443	-1.44728	8.87547	1.66049e-155	1.86677e-153	ANLN
535	1.79749	5.98816	9.58094e-155	1.06843e-152	ATP6V0A1
30011	1.22336	7.64112	2.42547e-154	2.68315e-152	SH3KBP1
57016	3.96131	2.86958	5.05954e-153	5.55264e-151	AKR1B10
83461	-1.90077	5.52059	5.62321e-153	6.12266e-151	CDCA3
55656	1.44687	5.88092	7.94719e-153	8.58545e-151	INTS8
6134	-1.74007	9.60374	1.1457e-152	1.22812e-150	RPL10
22809	-2.71058	4.96236	2.44586e-152	2.60165e-150	ATF5
6428	-1.31655	8.47712	2.61967e-151	2.76525e-149	SRSF3
6941	-1.29588	7.31241	1.36288e-149	1.42772e-147	TCF19
10635	-2.24909	5.29776	1.96655e-149	2.04462e-147	RAD51AP1
9493	-1.44607	7.11654	8.12048e-149	8.37985e-147	KIF23
983	-1.60677	7.47546	1.9079e-148	1.95425e-146	CDK1
51129	3.73192	3.74793	2.4267e-147	2.46738e-145	ANGPTL4
201294	-1.89016	7.67833	9.65021e-147	9.74038e-145	UNC13D
51573	1.51583	6.65981	1.59285e-146	1.59608e-144	GDE1
6749	-0.938855	8.38337	2.86061e-146	2.84579e-144	SSRP1
360	2.93895	3.99258	3.05853e-146	3.02096e-144	AQP3
24137	-1.43276	6.86344	8.0208e-146	7.86608e-144	KIF4A
3609	-0.928316	8.88293	1.52854e-145	1.4885e-143	ILF3
3149	-1.49745	6.49141	1.6605e-145	1.6057e-143	HMGB3
9700	-1.55196	5.84003	1.8676e-145	1.79341e-143	ESPL1
101929196	-1.20066	7.16823	3.83678e-145	3.65896e-143	THSD4-AS1
5902	-1.50873	6.8103	5.46944e-145	5.18024e-143	RANBP1
63967	-1.78587	6.40422	8.60501e-145	8.09456e-143	CLSPN
604	1.89577	5.57499	2.18625e-144	2.04267e-142	BCL6
55612	-2.76184	4.34504	2.57411e-144	2.38892e-142	FERMT1
79682	-1.46047	6.88371	3.51937e-144	3.24439e-142	CENPU
10468	-1.89252	5.57087	7.9283e-144	7.26043e-142	FST
222950	4.94249	2.09591	2.40419e-143	2.18718e-141	NYAP1
55240	-1.36238	6.62514	1.16068e-142	1.04901e-140	STEAP3
10982	1.61647	5.68397	3.6842e-142	3.30812e-140	MAPRE2
3182	-1.06583	7.72032	4.76192e-142	4.24825e-140	HNRNPAB
9088	-2.40208	5.53922	5.42078e-141	4.80504e-139	PKMYT1
8863	-1.99239	5.15523	6.37034e-141	5.61077e-139	PER3
7343	-1.24089	6.7303	9.0236e-141	7.89736e-139	UBTF
84790	-1.494	10.1377	9.47288e-140	8.23843e-138	TUBA1C
653145	-1.89903	6.48116	1.6082e-139	1.38988e-137	ANXA8
871	-2.14141	8.1431	3.59853e-138	3.09071e-136	SERPINH1
9133	-1.38251	6.22586	3.64102e-138	3.1079e-136	CCNB2
7533	-1.1274	7.43116	3.76129e-138	3.19086e-136	YWHAH
50854	-1.37782	6.91081	4.03329e-138	3.40075e-136	C6orf48
57405	-1.98543	5.08946	2.34385e-137	1.96429e-135	SPC25
8744	2.76428	4.80651	2.60528e-137	2.17023e-135	TNFSF9
84908	-1.46757	6.11768	3.12338e-137	2.58623e-135	FAM136A
328	-1.3022	7.24069	6.2575e-137	5.15052e-135	APEX1
1869	-1.59961	6.65579	1.29853e-136	1.06249e-134	E2F1
9746	1.90129	4.81041	3.03025e-136	2.46484e-134	CLSTN3
25902	-1.63895	5.61123	3.98894e-136	3.22567e-134	MTHFD1L
4678	-1.38819	7.68067	7.17774e-136	5.77057e-134	NASP
9918	-0.998781	7.86789	6.03441e-135	4.82334e-133	NCAPD2
6382	-1.44089	6.91536	6.10534e-135	4.85199e-133	SDC1
991	-1.3643	7.55844	6.73011e-135	5.31794e-133	CDC20
84171	-1.44502	6.74334	7.16507e-135	5.62946e-133	LOXL4
25923	-1.27589	7.96036	8.65453e-134	6.76129e-132	ATL3
4605	-1.46179	6.95757	1.66531e-133	1.2937e-131	MYBL2
51203	-1.34549	7.5354	1.30855e-131	1.01088e-129	NUSAP1
28231	-1.69779	6.51797	1.85746e-131	1.42695e-129	SLCO4A1
672	-1.90218	5.59022	2.365e-131	1.8068e-129	BRCA1
10376	-1.4235	10.8981	2.5045e-131	1.90287e-129	TUBA1B
79710	-1.28167	8.18054	2.73409e-130	2.06596e-128	MORC4
3835	-1.59337	6.30068	8.3421e-130	6.26927e-128	KIF22
11198	-1.11192	8.25958	1.00608e-129	7.52005e-128	SUPT16H
3589	1.80254	6.04741	1.62151e-129	1.2055e-127	IL11
55723	-1.735	6.52928	1.85099e-129	1.36874e-127	ASF1B
26271	-2.02478	5.48644	2.57881e-129	1.8968e-127	FBXO5
3146	-1.15841	8.77758	6.90943e-129	5.05522e-127	HMGB1
11009	3.17983	3.75542	1.45461e-128	1.05865e-126	IL24
3156	1.29544	7.35538	4.9309e-128	3.56987e-126	HMGCR
3428	-1.15192	7.60172	7.94349e-128	5.72097e-126	IFI16
200879	1.84931	4.83147	9.05633e-128	6.48865e-126	LIPH
4199	1.72203	6.02645	1.31988e-127	9.40789e-126	ME1
7049	1.81627	4.78921	1.68854e-127	1.19739e-125	TGFBR3
57530	3.1065	3.20914	4.06229e-127	2.86598e-125	CGN
3329	-1.19005	9.03105	6.92606e-127	4.8616e-125	HSPD1
5933	-1.66887	5.99931	7.1756e-127	5.01132e-125	RBL1
3654	-1.27141	8.34126	7.56218e-126	5.25477e-124	IRAK1
23657	1.77573	6.4034	1.12915e-125	7.80693e-124	SLC7A11
81544	1.91824	4.51644	1.28779e-125	8.85945e-124	GDPD5
332	-1.43791	6.935	3.25108e-125	2.22554e-123	BIRC5
57122	-1.34903	6.27432	5.72441e-125	3.89937e-123	NUP107
79902	-1.12504	6.49922	5.75273e-125	3.89945e-123	NUP85
6632	-1.45256	6.63899	9.2443e-125	6.23562e-123	SNRPD1
203068	-1.1002	11.8919	2.01943e-124	1.35557e-122	TUBB
3184	-1.27905	8.59235	3.83731e-124	2.5634e-122	HNRNPD
5137	-2.0278	4.62631	4.04189e-124	2.68708e-122	PDE1C
5641	1.41808	6.59172	9.29746e-124	6.15145e-122	LGMN
29127	-1.24428	7.14441	2.93131e-123	1.9302e-121	RACGAP1
23468	-1.3164	6.44551	3.34887e-123	2.1947e-121	CBX5
57787	1.40852	5.3508	3.9009e-123	2.54442e-121	MARK4
1040	2.47024	3.15721	5.31331e-123	3.44941e-121	CDS1
9448	-0.969672	8.99578	1.78458e-122	1.15314e-120	MAP4K4
1843	1.4017	6.36516	5.00217e-122	3.21721e-120	DUSP1
80008	1.78593	4.77681	7.94506e-122	5.08631e-120	TMEM156
26503	1.4361	6.67088	9.20042e-122	5.86283e-120	SLC17A5
7739	-1.12944	6.93427	8.15525e-121	5.17297e-119	ZNF185
5139	-2.19787	5.99417	9.25047e-121	5.84089e-119	PDE3A
84798	-2.14351	6.0337	2.95837e-120	1.85947e-118	C19orf48
10714	-1.58413	5.85871	3.06605e-119	1.91843e-117	POLD3
201799	-1.91671	5.17954	5.27503e-119	3.28573e-117	TMEM154
22924	1.71253	4.22193	1.11874e-118	6.93717e-117	MAPRE3
51659	-2.6132	4.40316	1.65217e-118	1.01992e-116	GINS2
92241	-2.11808	4.19511	1.85915e-118	1.14259e-116	RCSD1
8318	-1.87823	5.16211	7.92318e-118	4.84787e-116	CDC45
3837	-0.992407	9.33124	1.07457e-117	6.54589e-116	KPNB1
9319	-1.7747	5.28227	1.46342e-117	8.87549e-116	TRIP13
7027	-1.13577	7.3696	2.41734e-116	1.45969e-114	TFDP1
23234	-1.11935	7.19437	9.51377e-116	5.71984e-114	DNAJC9
306	-1.21673	7.14333	1.0286e-115	6.15734e-114	ANXA3
7462	3.23016	2.73224	1.36527e-115	8.13748e-114	LAT2
29967	1.46153	6.57586	4.36586e-115	2.59104e-113	LRP12
5742	3.0369	2.71591	5.19781e-115	3.07159e-113	PTGS1
1786	-0.907585	8.23749	8.1236e-115	4.78013e-113	DNMT1
2729	1.33836	5.53074	2.78226e-114	1.63022e-112	GCLC
10849	-1.92573	4.81	2.95298e-114	1.72295e-112	CD3EAP
3190	-1.05565	9.46338	6.2504e-114	3.63154e-112	HNRNPK
2801	1.15465	7.04462	8.77158e-114	5.07504e-112	GOLGA2
1982	-0.94834	9.98443	4.55639e-113	2.62524e-111	EIF4G2
9833	-1.30039	7.26507	5.85966e-113	3.36213e-111	MELK
488	-0.784289	8.89963	7.0257e-113	4.01452e-111	ATP2A2
6778	-1.44404	6.74424	8.7932e-113	5.0038e-111	STAT6
10949	-1.05423	7.24286	9.35207e-113	5.30002e-111	HNRNPA0
3553	3.27661	4.15268	1.8848e-112	1.0638e-110	IL1B
55742	-1.24329	6.83819	3.46841e-112	1.94964e-110	PARVA
976	-1.05659	8.42805	3.58239e-112	2.00556e-110	ADGRE5
11165	-1.41808	6.87499	6.82534e-112	3.80568e-110	NUDT3
81610	-1.23748	6.2496	2.03418e-111	1.12967e-109	FAM83D
5166	3.22605	3.22772	2.73424e-111	1.51236e-109	PDK4
1019	-1.76609	6.8432	6.8421e-111	3.76942e-109	CDK4
4548	-1.35239	5.61425	5.58589e-110	3.06514e-108	MTR
23397	-1.26403	6.45832	5.70147e-110	3.1162e-108	NCAPH
5928	-1.19301	7.09863	6.06168e-110	3.30003e-108	RBBP4
5036	-0.990447	7.89338	6.14309e-110	3.33124e-108	PA2G4
51260	-1.40762	5.62354	6.42101e-110	3.46835e-108	PBDC1
79850	-1.7204	4.70114	7.24045e-110	3.89576e-108	FAM57A
3491	0.954442	10.344	7.48102e-110	4.0096e-108	CYR61
4790	-1.44004	5.91201	8.49513e-110	4.53554e-108	NFKB1
27063	1.14544	8.55857	1.04046e-109	5.53366e-108	ANKRD1
2203	-1.65226	5.1065	1.83112e-109	9.70141e-108	FBP1
81620	-2.27754	5.41545	1.93001e-109	1.01863e-107	CDT1
79827	-1.64947	5.6103	4.02687e-109	2.11725e-107	CLMP
384	2.61972	3.80881	5.994e-109	3.13959e-107	ARG2
115201	1.79299	4.73604	1.65535e-108	8.63782e-107	ATG4A
790	-1.35402	6.87449	1.7879e-108	9.2944e-107	CAD
6781	1.3173	6.92333	1.98478e-108	1.02792e-106	STC1
3552	3.65488	3.27505	2.84674e-108	1.46884e-106	IL1A
1293	-1.64212	6.7482	4.73822e-108	2.43569e-106	COL6A3
3268	1.86002	4.73873	7.12194e-108	3.64749e-106	AGFG2
23392	-1.02818	7.59694	7.03097e-107	3.58761e-105	KIAA0368
4841	-0.787168	9.08148	7.39298e-107	3.75846e-105	NONO
6723	-1.83511	6.72728	1.1709e-106	5.93083e-105	SRM
55388	-1.61707	5.78773	1.19889e-106	6.05044e-105	MCM10
51056	-1.32655	6.32448	1.42528e-106	7.16684e-105	LAP3
11167	-1.33147	7.92477	2.78675e-106	1.3962e-104	FSTL1
397	-1.58136	5.78778	2.89215e-106	1.44378e-104	ARHGDIB
3838	-0.953491	8.4947	5.03393e-106	2.50393e-104	KPNA2
1017	-1.22974	6.40363	5.43964e-106	2.69603e-104	CDK2
7041	-2.05041	5.25659	6.24757e-106	3.0854e-104	TGFB1I1
27075	2.91173	3.44768	1.26608e-105	6.23038e-104	TSPAN13
8801	-1.66984	6.17697	1.7295e-105	8.48068e-104	SUCLG2
55062	1.1829	5.82148	2.38831e-105	1.16698e-103	WIPI1
64115	1.99206	5.13784	9.7255e-105	4.73536e-103	VSIR
78990	1.43295	5.12265	1.00403e-104	4.87149e-103	OTUB2
3833	-1.19134	7.63269	1.25377e-104	6.06194e-103	KIFC1
51200	1.36421	6.31648	1.83047e-104	8.81944e-103	CPA4
7328	0.899478	7.85301	3.80529e-104	1.82707e-102	UBE2H
2745	1.52485	5.30583	4.72956e-104	2.26299e-102	GLRX
7170	-0.854345	9.25231	1.89042e-103	9.01404e-102	TPM3
149175	-2.4064	4.42441	2.03562e-103	9.67305e-102	MANEAL
11113	-1.71954	6.64226	2.11445e-103	1.00132e-101	CIT
222962	2.70273	2.99465	2.16884e-103	1.02357e-101	SLC29A4
55796	-3.10394	3.6329	2.3497e-103	1.10516e-101	MBNL3
79888	1.07755	7.07943	2.38795e-103	1.11934e-101	LPCAT1
6122	-1.08657	9.81165	2.65292e-103	1.23934e-101	RPL3
143686	2.35168	4.07544	4.04786e-103	1.88464e-101	SESN3
6599	-1.25835	6.953	5.90951e-103	2.74217e-101	SMARCC1
9751	1.63516	4.68754	6.37654e-103	2.94899e-101	SNPH
1277	1.96343	4.02706	1.25951e-102	5.80551e-101	COL1A1
221150	-1.44119	5.85053	1.57401e-102	7.23102e-101	SKA3
7133	1.96082	4.67928	1.63573e-102	7.48968e-101	TNFRSF1B
26010	-1.00056	7.62932	2.71667e-102	1.23981e-100	SPATS2L
2717	1.27907	5.92344	3.46321e-102	1.5753e-100	GLA
120224	3.42548	2.28079	3.85564e-102	1.74806e-100	TMEM45B
55215	-1.31404	6.2851	1.10211e-101	4.98041e-100	FANCI
1111	-1.25422	6.49379	1.40624e-101	6.33404e-100	CHEK1
23598	-2.39875	4.24429	1.44261e-101	6.47676e-100	PATZ1
8914	-1.2384	5.82071	1.64015e-101	7.33981e-100	TIMELESS
55243	-1.03675	7.23058	2.03447e-101	9.07503e-100	KIRREL
3033	-1.06324	6.2046	2.72146e-101	1.21004e-99	HADH
5427	-1.81466	5.00041	3.12612e-101	1.38551e-99	POLE2
3875	-1.32354	8.89859	1.73327e-100	7.65738e-99	KRT18
11338	-1.13378	7.84157	1.83136e-100	8.06499e-99	U2AF2
6293	-1.36317	6.35427	4.27782e-100	1.87789e-98	VPS52
7412	-3.04094	4.56634	9.15638e-100	4.00679e-98	VCAM1
63874	1.24394	6.66858	1.1549e-99	5.03784e-98	ABHD4
9837	-1.53796	5.44343	1.17256e-99	5.09879e-98	GINS1
55362	1.0424	6.64605	1.56236e-99	6.77253e-98	TMEM63B
10535	-1.52819	6.52886	1.85434e-99	8.01308e-98	RNASEH2A
55839	-1.20635	6.34853	2.20693e-99	9.50698e-98	CENPN
84910	1.17649	6.0849	4.00017e-99	1.71784e-97	TMEM87B
5355	-1.21958	9.03549	6.48544e-99	2.77649e-97	PLP2
112495	-1.8847	4.73052	7.81507e-99	3.3354e-97	GTF3C6
6472	-1.11056	7.30981	1.49686e-98	6.3688e-97	SHMT2
595	-1.1914	9.13977	1.57784e-98	6.69277e-97	CCND1
11100	-0.887691	8.82049	2.1172e-98	8.95311e-97	HNRNPUL1
1490	1.05139	8.87143	4.15684e-98	1.75246e-96	CTGF
5901	-1.24386	8.38301	4.36838e-98	1.83605e-96	RAN
307	-1.15067	6.04896	6.27604e-98	2.62985e-96	ANXA4
9632	0.880455	7.62844	6.69286e-98	2.79604e-96	SEC24C
7398	-1.39411	7.5352	1.20838e-97	5.03298e-96	USP1
7851	-1.48896	5.08686	1.32324e-97	5.49483e-96	MALL
8878	0.969611	9.39696	1.80567e-97	7.4757e-96	SQSTM1
83593	1.81214	4.18462	2.59344e-97	1.07051e-95	RASSF5
374868	-1.58705	4.68164	4.46381e-97	1.83707e-95	ATP9B
79711	-1.46459	5.91546	5.67097e-97	2.32695e-95	IPO4
1503	-1.13913	6.51007	5.80266e-97	2.37394e-95	CTPS1
9026	1.22454	6.63741	7.99228e-97	3.2601e-95	HIP1R
59345	-1.46109	6.72602	8.35984e-97	3.39999e-95	GNB4
1660	-0.934367	8.18484	1.00095e-96	4.05896e-95	DHX9
1933	-1.14338	8.25312	1.67537e-96	6.77397e-95	EEF1B2
5019	-1.98042	4.39683	3.78368e-96	1.52539e-94	OXCT1
5583	2.19864	3.66809	1.2358e-95	4.96761e-94	PRKCH
57381	-2.53716	3.75328	1.67562e-95	6.71607e-94	RHOJ
81611	-1.48514	7.53863	2.25269e-95	9.00295e-94	ANP32E
3192	-0.812943	9.34728	2.32903e-95	9.28124e-94	HNRNPU
10189	-1.16237	6.32323	2.94722e-95	1.17109e-93	ALYREF
8208	-1.46441	5.5003	1.99502e-94	7.90463e-93	CHAF1B
1870	-3.06322	3.38571	3.68262e-94	1.45495e-92	E2F2
6397	0.86876	7.91147	4.27071e-94	1.68094e-92	SEC14L1
29969	-1.82289	5.59922	4.27893e-94	1.68094e-92	MDFIC
9987	-1.17828	8.0452	5.18709e-94	2.03193e-92	HNRNPDL
1736	-0.894946	7.09457	5.52342e-94	2.15757e-92	DKC1
3015	-1.16283	8.49728	6.62869e-94	2.58202e-92	H2AFZ
80854	-1.34745	7.08316	6.85772e-94	2.66372e-92	SETD7
4323	-0.938034	9.47219	7.39365e-94	2.86385e-92	MMP14
8202	1.29317	6.44195	8.67245e-94	3.34979e-92	NCOA3
124222	-1.87024	4.99047	8.98753e-94	3.46183e-92	PAQR4
55536	-1.00015	7.35656	4.91613e-93	1.88834e-91	CDCA7L
471	-1.08363	6.55516	6.50662e-93	2.49234e-91	ATIC
143903	1.20684	6.61973	7.04241e-93	2.69012e-91	LAYN
9554	0.99164	7.40877	1.43337e-92	5.46024e-91	SEC22B
2335	-1.1198	10.5484	2.00969e-92	7.63462e-91	FN1
54805	1.8063	4.14195	5.3844e-92	2.03988e-90	CNNM2
23367	-0.846606	8.4896	1.05594e-91	3.98948e-90	LARP1
6720	-1.74079	7.36501	1.15839e-91	4.36463e-90	SREBF1
80003	1.44805	4.59267	1.51264e-91	5.68391e-90	PCNX2
219844	-1.25732	5.39867	1.85545e-91	6.95317e-90	HYLS1
4133	2.08481	3.84249	2.06886e-91	7.73194e-90	MAP2
114991	-1.81078	4.37572	2.275e-91	8.47945e-90	ZNF618
3832	-1.3118	7.47963	3.28793e-91	1.22219e-89	KIF11
1163	-1.1604	7.19623	1.02126e-90	3.78607e-89	CKS1B
147	1.83959	3.48378	1.18505e-90	4.3815e-89	ADRA1B
2110	1.64154	4.98272	1.53894e-90	5.6748e-89	ETFDH
647024	-1.51732	5.55752	2.08802e-90	7.67903e-89	C6orf132
79892	-1.07564	7.38162	2.40624e-90	8.82587e-89	MCMBP
55038	-1.59337	6.16406	3.10096e-90	1.13439e-88	CDCA4
7884	-1.25289	6.76015	4.95562e-90	1.80808e-88	SLBP
9213	1.25333	6.00435	3.17415e-89	1.15506e-87	XPR1
3615	-0.823624	8.1085	3.48022e-89	1.26311e-87	IMPDH2
2876	-2.2548	7.81336	4.63695e-89	1.67853e-87	GPX1
7465	-1.34653	5.76308	5.09324e-89	1.83889e-87	WEE1
125144	-1.29764	8.32598	5.54839e-89	1.998e-87	LRRC75A-AS1
200916	-1.68772	4.9076	6.49877e-89	2.33416e-87	RPL22L1
3037	-2.83109	3.59893	9.03226e-89	3.2357e-87	HAS2
56829	-1.23305	6.40842	1.12317e-88	4.01323e-87	ZC3HAV1
51506	-1.35816	5.7507	1.89001e-88	6.73583e-87	UFC1
84057	-1.84086	4.84924	2.18615e-88	7.77121e-87	MND1
2936	1.11022	6.32539	3.2969e-88	1.16896e-86	GSR
55719	-1.21981	6.71414	4.40982e-88	1.55957e-86	SLF2
1902	-1.18157	6.33698	5.26424e-88	1.85699e-86	LPAR1
10056	-1.05868	6.02303	1.27147e-87	4.47375e-86	FARSB
80830	-1.43314	6.23442	1.8644e-87	6.54337e-86	APOL6
10891	2.20886	3.41016	1.91437e-87	6.70176e-86	PPARGC1A
3185	-0.886306	8.30286	3.16462e-87	1.10506e-85	HNRNPF
1992	-1.23481	7.58159	3.64685e-87	1.27024e-85	SERPINB1
55732	-1.30614	5.45175	4.66425e-87	1.62053e-85	C1orf112
7099	1.39482	5.25157	4.87806e-87	1.69057e-85	TLR4
9111	-1.93552	4.61296	7.6333e-87	2.63883e-85	NMI
11346	1.43408	4.47532	1.02364e-86	3.52989e-85	SYNPO
100505641	-1.07752	7.35751	1.12194e-86	3.85926e-85	FGD5-AS1
79621	-1.71727	4.98432	1.29045e-86	4.42787e-85	RNASEH2B
2305	-0.931218	7.57368	1.5287e-86	5.2324e-85	FOXM1
5888	-1.85783	4.38759	2.79504e-86	9.54315e-85	RAD51
3708	1.6641	4.33237	2.91678e-86	9.9343e-85	ITPR1
23456	-1.60196	5.24471	5.80338e-86	1.97172e-84	ABCB10
3290	3.77321	2.28457	5.97359e-86	2.02458e-84	HSD11B1
10174	-1.71655	5.95044	8.71896e-86	2.94782e-84	SORBS3
29015	-2.00515	5.31364	9.33924e-86	3.14983e-84	SLC43A3
6502	-1.45317	5.44149	9.75957e-86	3.28359e-84	SKP2
163071	2.37751	4.35	1.32327e-85	4.44132e-84	ZNF114
11091	-0.963019	6.64929	1.41294e-85	4.73077e-84	WDR5
6839	-1.36977	5.30756	1.52224e-85	5.08442e-84	SUV39H1
54852	1.44484	5.32689	1.59155e-85	5.30311e-84	PAQR5
10613	-1.01953	6.99726	2.10327e-85	6.99136e-84	ERLIN1
80232	1.01108	7.69801	2.22966e-85	7.3937e-84	WDR26
4436	-1.04821	6.48495	2.96005e-85	9.79223e-84	MSH2
1374	0.994528	6.21067	3.84265e-85	1.26817e-83	CPT1A
256302	1.58028	4.46682	4.98343e-85	1.64074e-83	NATD1
54939	-1.93904	5.15937	5.04137e-85	1.65587e-83	COMMD4
10058	1.40614	4.58511	1.01552e-84	3.32762e-83	ABCB6
81624	-1.3749	6.32636	2.22868e-84	7.28563e-83	DIAPH3
5983	-1.41217	5.87557	3.02453e-84	9.86395e-83	RFC3
9875	-1.19064	5.58119	3.73063e-84	1.21382e-82	URB1
9819	1.08907	5.6927	4.23122e-84	1.37346e-82	TSC22D2
3912	-0.90561	7.19508	4.2433e-84	1.37415e-82	LAMB1
5094	-0.830967	8.27948	4.87434e-84	1.57482e-82	PCBP2
4082	-1.0467	7.82067	5.95965e-84	1.92098e-82	MARCKS
9156	-1.48618	5.54458	6.13833e-84	1.97397e-82	EXO1
1528	1.26368	5.06887	6.49031e-84	2.08232e-82	CYB5A
388	1.45186	5.65364	7.85496e-84	2.51431e-82	RHOB
23648	1.07149	5.45046	8.35711e-84	2.66887e-82	SSBP3
109	-1.23082	5.6101	1.46393e-83	4.66434e-82	ADCY3
4324	1.79908	4.51411	3.01305e-83	9.57803e-82	MMP15
9645	-0.864876	8.67121	3.19766e-83	1.01416e-81	MICAL2
2189	-1.14991	5.9597	4.6466e-83	1.47033e-81	FANCG
5198	-1.45205	5.68482	5.68508e-83	1.79482e-81	PFAS
3371	-1.27097	6.04379	7.3608e-83	2.31857e-81	TNC
56479	-1.53909	4.62274	9.12429e-83	2.86752e-81	KCNQ5
1839	0.873155	6.6584	1.07992e-82	3.38621e-81	HBEGF
6612	-1.21402	7.75805	1.74029e-82	5.4445e-81	SUMO3
9064	-1.7843	5.06475	1.84349e-82	5.75435e-81	MAP3K6
1002	-1.10061	5.68664	3.14734e-82	9.80213e-81	CDH4
55884	-1.34677	7.21847	4.03368e-82	1.25343e-80	WSB2
250	2.79846	3.38809	4.44586e-82	1.37842e-80	ALPP
10217	-1.15806	6.60729	4.72178e-82	1.46069e-80	CTDSPL
65003	-1.59103	5.75133	7.93598e-82	2.44953e-80	MRPL11
84916	-1.33764	6.14271	1.69041e-81	5.20601e-80	UTP4
80201	1.33689	5.21896	1.97447e-81	6.06732e-80	HKDC1
4673	-0.864957	9.66674	2.80051e-81	8.58657e-80	NAP1L1
4736	-0.861674	9.14689	4.23322e-81	1.29507e-79	RPL10A
1031	-1.06747	5.70324	5.76751e-81	1.76056e-79	CDKN2C
51154	-1.14729	6.04381	7.0125e-81	2.13588e-79	MRTO4
8125	-0.885891	6.71618	8.04846e-81	2.44602e-79	ANP32A
5328	-1.01092	8.55725	1.53102e-80	4.64274e-79	PLAU
55033	1.45421	5.13303	1.61746e-80	4.89414e-79	FKBP14
3312	-0.918248	10.9946	2.39614e-80	7.23447e-79	HSPA8
152742	-2.80713	3.39596	3.26651e-80	9.8408e-79	LINC01085
25865	1.18129	5.68922	6.83952e-80	2.05602e-78	PRKD2
126382	-1.8506	4.52177	7.86478e-80	2.35909e-78	NR2C2AP
6282	-1.20149	8.81775	8.01709e-80	2.39957e-78	S100A11
81890	-2.31532	4.64782	1.11402e-79	3.32716e-78	QTRT1
285203	-1.91227	4.33822	1.13072e-79	3.36975e-78	EOGT
196394	2.77206	3.63844	1.2224e-79	3.63513e-78	AMN1
558	-1.09507	9.74806	1.23832e-79	3.67458e-78	AXL
10514	-1.16325	6.40664	1.44751e-79	4.28611e-78	MYBBP1A
11169	-1.30157	6.35215	1.46708e-79	4.33478e-78	WDHD1
5097	1.5425	4.70426	1.85071e-79	5.45663e-78	PCDH1
3992	-1.03957	8.22127	2.59008e-79	7.62033e-78	FADS1
7161	-3.24727	2.94341	3.1484e-79	9.24332e-78	TP73
57715	2.45489	2.89958	4.89971e-79	1.43545e-77	SEMA4G
23326	-0.980772	8.34029	5.12327e-79	1.49777e-77	USP22
2222	1.20687	7.94778	1.71193e-78	4.99422e-77	FDFT1
87	-0.902537	9.32268	2.07014e-78	6.02652e-77	ACTN1
1793	-1.01093	6.20691	2.43401e-78	7.0709e-77	DOCK1
9469	-1.09078	6.10785	2.61141e-78	7.57034e-77	CHST3
2766	1.26212	5.20797	3.91479e-78	1.1325e-76	GMPR
221656	1.27822	5.60989	4.88977e-78	1.4116e-76	KDM1B
284029	2.7341	2.19133	5.54304e-78	1.59686e-76	LINC00324
54108	-1.06294	5.99823	6.00211e-78	1.72551e-76	CHRAC1
55247	-1.61693	4.77167	7.4625e-78	2.1409e-76	NEIL3
1803	2.13237	3.76425	8.32172e-78	2.38246e-76	DPP4
92912	-1.38392	5.34205	8.94802e-78	2.55647e-76	UBE2Q2
55893	-0.970986	6.6878	9.17769e-78	2.61668e-76	ZNF395
56992	-1.32377	5.84312	1.26013e-77	3.58541e-76	KIF15
6427	-1.14638	7.67385	2.08061e-77	5.90775e-76	SRSF2
5394	-0.869707	7.03231	2.37606e-77	6.73283e-76	EXOSC10
79705	-1.57564	4.86087	2.52401e-77	7.13741e-76	LRRK1
4478	-0.839933	10.08	2.78491e-77	7.85914e-76	MSN
7172	1.69993	5.24779	4.90035e-77	1.38008e-75	TPMT
5272	-0.935597	7.36326	5.251e-77	1.47583e-75	SERPINB9
3692	-1.23176	8.13609	8.3059e-77	2.3297e-75	EIF6
54107	-1.04813	6.82478	1.60877e-76	4.50326e-75	POLE3
5211	-1.14515	7.22245	1.76638e-76	4.93446e-75	PFKL
55872	-1.43543	6.41062	2.6685e-76	7.43951e-75	PBK
100507297	2.45997	2.30344	2.83588e-76	7.89025e-75	TMEM44-AS1
23275	0.978807	6.39106	3.57011e-76	9.91315e-75	POFUT2
586	-1.18307	6.88463	4.60314e-76	1.2756e-74	BCAT1
254439	3.76734	1.54282	5.96593e-76	1.64994e-74	C11orf86
3691	-1.2288	7.76505	6.42709e-76	1.77393e-74	ITGB4
7148	2.21716	3.33804	7.42071e-76	2.04409e-74	TNXB
11127	1.29813	4.99309	1.18456e-75	3.25648e-74	KIF3A
80270	-1.66765	5.30498	1.20264e-75	3.29963e-74	HSD3B7
6232	-0.861239	8.5938	1.6802e-75	4.60074e-74	RPS27
28969	-1.31775	6.18779	2.02819e-75	5.54265e-74	BZW2
5493	1.63599	4.48008	2.18254e-75	5.95268e-74	PPL
5052	1.00813	8.84492	2.68099e-75	7.29778e-74	PRDX1
10466	1.14319	5.80907	6.12139e-75	1.663e-73	COG5
60	-1.19369	12.365	7.87723e-75	2.13581e-73	ACTB
2677	0.97353	6.74212	9.69263e-75	2.62289e-73	GGCX
9774	-1.14553	7.08768	9.84118e-75	2.65789e-73	BCLAF1
9555	-0.769589	8.18847	1.1063e-74	2.98204e-73	H2AFY
4150	-1.16016	7.27334	1.22e-74	3.28059e-73	MAZ
3280	1.63039	6.03385	1.2218e-74	3.28059e-73	HES1
5253	-1.31491	5.72161	1.32728e-74	3.55691e-73	PHF2
10771	-1.2274	6.7545	1.74666e-74	4.67173e-73	ZMYND11
89891	-1.4564	6.88727	1.81197e-74	4.83705e-73	WDR34
10128	-0.927194	7.77419	2.56316e-74	6.82917e-73	LRPPRC
79770	-1.25695	5.65988	2.89839e-74	7.7075e-73	TXNDC15
205	-0.995737	7.40834	3.02216e-74	8.0212e-73	AK4
140710	-1.18952	6.81669	3.48963e-74	9.24417e-73	SOGA1
285154	2.86419	2.63166	3.84392e-74	1.01632e-72	CYP1B1-AS1
9911	1.95907	3.94408	4.96868e-74	1.3112e-72	TMCC2
10146	-0.966298	8.15754	6.31992e-74	1.66461e-72	G3BP1
10036	-1.08696	5.98898	6.68922e-74	1.75853e-72	CHAF1A
27154	-0.834444	7.37218	7.85949e-74	2.06226e-72	BRPF3
80853	2.39561	3.6718	8.10773e-74	2.12336e-72	KDM7A
6418	-0.862922	9.13683	8.51997e-74	2.22711e-72	SET
3856	-1.1636	9.62278	9.59713e-74	2.50395e-72	KRT8
54492	-1.7299	4.30989	1.45319e-73	3.78432e-72	NEURL1B
114907	1.08642	5.96455	1.9983e-73	5.19408e-72	FBXO32
7035	-0.982018	7.04506	2.20623e-73	5.72378e-72	TFPI
2583	2.28604	2.8649	2.69276e-73	6.97294e-72	B4GALNT1
5269	-0.824557	7.53598	3.5311e-73	9.12674e-72	SERPINB6
8815	-1.15785	7.72476	4.55246e-73	1.17447e-71	BANF1
57650	-1.15696	6.16136	5.42091e-73	1.39591e-71	KIAA1524
9649	2.13271	3.34809	6.42737e-73	1.652e-71	RALGPS1
51512	-1.0461	6.0617	9.09422e-73	2.33311e-71	GTSE1
83716	1.244	5.13422	1.07991e-72	2.76537e-71	CRISPLD2
54780	-1.34831	4.99049	1.19586e-72	3.05663e-71	NSMCE4A
5283	1.5477	4.02612	1.52321e-72	3.88614e-71	PIGH
8544	1.45304	4.07099	1.62885e-72	4.14801e-71	PIR
1968	-0.791575	8.25576	1.80394e-72	4.58546e-71	EIF2S3
29948	1.5843	4.7266	2.1394e-72	5.4282e-71	OSGIN1
352954	1.64558	4.1352	2.8762e-72	7.28426e-71	GATS
5984	-1.18469	5.94242	3.4398e-72	8.69571e-71	RFC4
100506881	2.32664	3.09974	4.56334e-72	1.15149e-70	MKLN1-AS
1316	-0.844345	8.09525	5.26744e-72	1.32674e-70	KLF6
55622	-1.48105	4.81186	5.7704e-72	1.45078e-70	TTC27
7165	-0.780525	8.19557	6.51508e-72	1.63504e-70	TPD52L2
1635	-0.919627	6.88825	8.68607e-72	2.17592e-70	DCTD
128239	-2.04947	7.36675	1.1047e-71	2.76234e-70	IQGAP3
330	1.4003	7.04872	1.64951e-71	4.11723e-70	BIRC3
4691	-0.94838	9.50953	4.15503e-71	1.03524e-69	NCL
25805	1.63254	4.02236	4.17225e-71	1.03766e-69	BAMBI
54865	-1.18206	5.30582	6.5583e-71	1.62815e-69	GPATCH4
6468	-1.59963	4.96903	8.65114e-71	2.14387e-69	FBXW4
3422	1.09047	7.91165	9.04082e-71	2.23643e-69	IDI1
56950	-1.20621	5.87216	9.07051e-71	2.23977e-69	SMYD2
26960	1.39706	4.10918	1.04483e-70	2.57539e-69	NBEA
283140	2.03635	3.6687	1.04963e-70	2.5826e-69	LOC283140
701	-1.08029	5.92467	1.42276e-70	3.49447e-69	BUB1B
9045	-0.762407	9.10698	1.77448e-70	4.35063e-69	RPL14
57020	-1.34446	5.43368	2.93273e-70	7.17765e-69	C16orf62
30000	-0.884472	7.3611	3.01535e-70	7.36684e-69	TNPO2
8974	1.03108	6.77537	3.58434e-70	8.74148e-69	P4HA2
11328	-0.921551	7.04638	4.35672e-70	1.06065e-68	FKBP9
51655	1.91756	4.99511	5.49743e-70	1.336e-68	RASD1
8507	-0.904743	7.79462	7.19377e-70	1.74518e-68	ENC1
196913	1.53061	4.14032	9.10329e-70	2.20456e-68	LINC01599
5696	-1.21532	6.26475	9.36809e-70	2.26472e-68	PSMB8
100506457	1.87062	3.95735	1.35546e-69	3.27109e-68	MIR3681HG
993	-1.36294	5.32586	1.41116e-69	3.39956e-68	CDC25A
51703	-0.950938	7.42937	1.68079e-69	4.04208e-68	ACSL5
10396	1.67643	3.7854	1.94411e-69	4.66722e-68	ATP8A1
9830	-1.25751	5.66188	6.86671e-69	1.64563e-67	TRIM14
9781	-1.47577	4.99048	9.71518e-69	2.32425e-67	RNF144A
84678	-1.07263	5.29092	1.09073e-68	2.60495e-67	KDM2B
5420	-0.702493	8.58205	1.19589e-68	2.85118e-67	PODXL
7430	-0.694833	8.57706	1.24542e-68	2.96413e-67	EZR
3326	-0.613681	11.1956	1.305e-68	3.1006e-67	HSP90AB1
501	-0.885965	6.64862	2.06546e-68	4.89901e-67	ALDH7A1
2810	-1.33332	6.69099	2.47933e-68	5.87057e-67	SFN
255104	-1.36702	4.63752	3.17159e-68	7.49687e-67	TMCO4
1959	4.46678	1.4945	3.30757e-68	7.80495e-67	EGR2
2039	-2.17742	3.78176	3.60296e-68	8.48751e-67	DMTN
10768	0.780208	7.68815	3.79156e-68	8.91662e-67	AHCYL1
7083	-1.40233	7.2294	4.67025e-68	1.09644e-66	TK1
7056	-1.29431	6.44717	5.75055e-68	1.34777e-66	THBD
54892	-0.863154	7.53687	5.90956e-68	1.3827e-66	NCAPG2
79801	-1.00632	6.34717	7.48055e-68	1.74731e-66	SHCBP1
115207	-1.18018	6.33826	1.12444e-67	2.62204e-66	KCTD12
56257	-1.17948	5.74382	1.38134e-67	3.21568e-66	MEPCE
159	-1.02051	6.70124	1.88629e-67	4.38381e-66	ADSS
1958	2.05836	7.99818	2.21599e-67	5.14139e-66	EGR1
23179	1.44963	4.346	2.29623e-67	5.31865e-66	RGL1
4784	-1.13929	6.4168	2.42079e-67	5.59778e-66	NFIX
645553	4.33338	1.6527	3.08211e-67	7.1151e-66	IGFL2-AS1
7520	-0.783823	8.66879	4.3783e-67	1.00905e-65	XRCC5
27134	4.27031	1.6204	4.39535e-67	1.0113e-65	TJP3
81579	1.30035	5.19164	4.53642e-67	1.04202e-65	PLA2G12A
3191	-0.900526	7.99289	6.49394e-67	1.48919e-65	HNRNPL
5920	-1.33125	6.40424	7.4355e-67	1.70229e-65	RARRES3
79172	-1.09152	5.88055	7.50808e-67	1.71606e-65	CENPO
1719	-0.880535	7.73314	7.62869e-67	1.74075e-65	DHFR
23160	-0.97453	6.3148	8.16659e-67	1.86042e-65	WDR43
5037	-1.05017	7.76688	8.57238e-67	1.94965e-65	PEBP1
92675	-1.09837	5.7277	1.07585e-66	2.44284e-65	DTD1
84837	1.88572	3.21414	1.26588e-66	2.86959e-65	ARHGAP5-AS1
8986	-1.23266	6.71975	1.69976e-66	3.84685e-65	RPS6KA4
50810	-1.51006	5.24784	2.51809e-66	5.68956e-65	HDGFRP3
8243	-0.846295	8.10897	4.75704e-66	1.07309e-64	SMC1A
2956	-0.931606	7.14409	5.50007e-66	1.23868e-64	MSH6
808	-0.849919	8.80593	6.69576e-66	1.50551e-64	CALM3
5954	-0.796223	8.89765	6.80986e-66	1.52868e-64	RCN1
1794	-2.01809	4.16087	7.37044e-66	1.65184e-64	DOCK2
2314	-0.877881	8.62469	7.4976e-66	1.67762e-64	FLII
9824	-1.22743	6.86475	7.83231e-66	1.74968e-64	ARHGAP11A
79739	1.24582	4.58359	8.42035e-66	1.87801e-64	TTLL7
55831	1.16095	6.1037	9.48124e-66	2.11122e-64	EMC3
5526	1.19662	5.02544	1.16839e-65	2.59751e-64	PPP2R5B
2091	-0.952341	7.34729	1.30669e-65	2.90031e-64	FBL
6228	-0.850407	8.94302	1.52081e-65	3.37015e-64	RPS23
4303	1.77426	4.05967	2.32614e-65	5.14654e-64	FOXO4
23511	-0.866289	7.52629	2.96571e-65	6.55109e-64	NUP188
51053	-0.968127	6.31514	3.44881e-65	7.60607e-64	GMNN
8743	-1.05768	7.67988	4.08161e-65	8.98733e-64	TNFSF10
65264	-0.82087	7.54147	5.24646e-65	1.15339e-63	UBE2Z
2130	-0.850549	7.77437	6.01937e-65	1.3212e-63	EWSR1
57509	1.24231	5.51111	6.55943e-65	1.43746e-63	MTUS1
55300	-1.10365	5.74509	7.21429e-65	1.57847e-63	PI4K2B
1841	-1.21421	5.98648	7.6937e-65	1.6807e-63	DTYMK
9633	-2.17677	3.46507	8.85822e-65	1.93204e-63	TESMIN
101928453	3.03228	1.48085	1.04069e-64	2.26624e-63	LOC101928453
255394	1.80953	3.66027	1.14811e-64	2.49623e-63	TCP11L2
29781	-1.15562	5.65588	1.22104e-64	2.65064e-63	NCAPH2
4758	1.13221	7.23588	1.36217e-64	2.95237e-63	NEU1
406	1.96002	3.81847	1.74914e-64	3.78514e-63	ARNTL
389136	2.15435	3.70786	2.15769e-64	4.66196e-63	VGLL3
1718	0.986422	8.85881	2.55899e-64	5.52039e-63	DHCR24
254295	-1.82973	4.14335	3.09208e-64	6.66e-63	PHYHD1
23130	0.880571	6.78811	3.31621e-64	7.13167e-63	ATG2A
409	1.36473	4.74888	3.52748e-64	7.57422e-63	ARRB2
6626	-1.15565	6.18364	3.96205e-64	8.49414e-63	SNRPA
23208	3.48848	1.61398	4.3626e-64	9.33839e-63	SYT11
23264	-1.01289	6.73536	4.48418e-64	9.5838e-63	ZC3H7B
302	-0.810124	10.8259	4.68999e-64	1.00082e-62	ANXA2
7975	1.3501	5.58578	7.77871e-64	1.65738e-62	MAFK
8242	0.699378	7.41138	8.13389e-64	1.73039e-62	KDM5C
51085	3.20642	2.86639	8.42208e-64	1.78895e-62	MLXIPL
221955	1.03747	5.35362	1.11597e-63	2.36681e-62	DAGLB
7032	3.00633	2.25375	1.22079e-63	2.58516e-62	TFF2
3726	1.60745	6.67643	1.5843e-63	3.3498e-62	JUNB
54749	-0.987246	6.09926	2.22316e-63	4.69341e-62	EPDR1
51602	-0.96491	6.04212	2.54451e-63	5.36364e-62	NOP58
11073	-1.10928	6.2806	4.78673e-63	1.00747e-61	TOPBP1
7538	1.3657	5.52139	5.00441e-63	1.05169e-61	ZFP36
102723356	1.34375	4.84408	5.23279e-63	1.09801e-61	ZFPM2-AS1
54877	1.53744	4.09089	5.28017e-63	1.10628e-61	ZCCHC2
10908	0.862098	7.33958	5.61494e-63	1.17464e-61	PNPLA6
2353	0.957957	6.70537	6.52955e-63	1.36391e-61	FOS
56952	-1.90282	3.74674	6.77297e-63	1.41262e-61	PRTFDC1
994	-1.03479	7.63943	7.68042e-63	1.59947e-61	CDC25B
84617	-0.881818	7.98153	8.74241e-63	1.8179e-61	TUBB6
157807	-1.64074	5.99741	1.08913e-62	2.26134e-61	CLVS1
133	1.1278	5.09684	1.21851e-62	2.52618e-61	ADM
23677	0.837596	6.80818	1.4697e-62	3.04236e-61	SH3BP4
990	-0.847493	6.71615	1.60395e-62	3.31531e-61	CDC6
23321	1.07942	5.65706	1.75575e-62	3.62367e-61	TRIM2
5274	3.1633	2.16269	1.88093e-62	3.87624e-61	SERPINI1
10946	-0.827419	7.13579	2.19561e-62	4.51799e-61	SF3A3
5699	-2.89757	3.17261	2.26117e-62	4.64597e-61	PSMB10
115752	-1.27134	4.78773	2.72191e-62	5.58435e-61	DIS3L
84296	-1.06585	5.50123	3.42407e-62	7.01452e-61	GINS4
7023	-2.18776	3.55746	3.98579e-62	8.15317e-61	TFAP4
285613	2.23235	3.17166	4.26588e-62	8.71324e-61	RELL2
10906	1.13757	5.83634	4.29387e-62	8.75748e-61	TRAFD1
84930	-0.932613	6.40339	4.64066e-62	9.45082e-61	MASTL
5860	-1.35523	4.86801	5.81113e-62	1.18171e-60	QDPR
9031	-0.856468	7.40479	6.20773e-62	1.26051e-60	BAZ1B
55227	1.08314	5.10661	6.76319e-62	1.37128e-60	LRRC1
55748	-0.817112	6.90919	9.22598e-62	1.86789e-60	CNDP2
8869	1.24985	4.51383	9.81479e-62	1.98419e-60	ST3GAL5
5591	-1.09437	8.01931	1.39941e-61	2.82497e-60	PRKDC
5423	1.68573	4.28205	1.64317e-61	3.3122e-60	POLB
11309	5.76006	1.43467	1.79805e-61	3.61914e-60	SLCO2B1
81605	-1.31042	5.71699	1.82338e-61	3.66478e-60	URM1
6636	-0.956053	5.88087	1.91606e-61	3.84548e-60	SNRPF
51313	-2.06141	3.72301	1.99158e-61	3.99124e-60	FAM198B
10492	-1.04771	6.76089	2.04664e-61	4.09565e-60	SYNCRIP
84984	1.98333	4.02293	2.31674e-61	4.62946e-60	CEP19
788	1.62357	3.63701	2.38615e-61	4.76129e-60	SLC25A20
8237	-1.08667	6.76197	2.6492e-61	5.27854e-60	USP11
5106	-1.15818	5.00373	2.83024e-61	5.63116e-60	PCK2
64968	1.06547	6.0231	3.20398e-61	6.36561e-60	MRPS6
3162	1.47716	4.88603	3.57673e-61	7.09599e-60	HMOX1
6432	-0.958037	6.94024	3.58363e-61	7.09948e-60	SRSF7
5425	-1.1119	7.43934	4.15775e-61	8.22508e-60	POLD2
2319	-1.07305	7.04118	4.56545e-61	9.01872e-60	FLOT2
23710	1.31885	5.04094	5.65886e-61	1.11627e-59	GABARAPL1
100506190	1.45303	3.97214	6.66509e-61	1.31289e-59	LINC00963
56915	-2.05591	4.62296	6.82321e-61	1.34213e-59	EXOSC5
114034	-1.49443	4.19125	7.94877e-61	1.5613e-59	TOE1
7913	-1.00813	9.25641	8.79774e-61	1.7256e-59	DEK
158	-1.19236	6.15154	8.84756e-61	1.73292e-59	ADSL
3070	-1.63723	5.69808	9.377e-61	1.83402e-59	HELLS
9446	-1.21891	7.05698	9.91754e-61	1.937e-59	GSTO1
64284	2.8494	1.89487	1.05452e-60	2.0567e-59	RAB17
2632	-1.00182	7.17005	1.17189e-60	2.28238e-59	GBE1
3797	1.02385	5.95518	1.22753e-60	2.38739e-59	KIF3C
7057	-0.847562	10.3239	1.32036e-60	2.56431e-59	THBS1
23053	1.16741	6.30505	1.36405e-60	2.64546e-59	ZSWIM8
4524	1.13564	5.00436	1.67498e-60	3.24392e-59	MTHFR
399474	-1.37627	4.97347	1.97617e-60	3.82188e-59	TMEM200B
9933	-0.990899	6.15691	2.16156e-60	4.17459e-59	PUM3
1999	1.65216	3.71668	2.46044e-60	4.74519e-59	ELF3
440465	1.35132	4.12124	2.70608e-60	5.21166e-59	BAIAP2-AS1
50651	2.5487	2.16536	2.90007e-60	5.5775e-59	SLC45A1
396	-1.04775	9.10507	3.32526e-60	6.38635e-59	ARHGDIA
51071	-1.35207	5.00035	4.083e-60	7.83075e-59	DERA
64426	1.07021	5.92907	5.93866e-60	1.13739e-58	SUDS3
399959	2.27777	6.66321	5.99861e-60	1.14729e-58	MIR100HG
5780	-1.17986	5.35012	6.2206e-60	1.1881e-58	PTPN9
4292	-0.941961	5.96251	6.82533e-60	1.3018e-58	MLH1
9821	1.16666	6.48437	7.0366e-60	1.34025e-58	RB1CC1
10051	-1.23817	8.01552	7.27208e-60	1.3832e-58	SMC4
7494	-1.02828	6.44906	8.47914e-60	1.61057e-58	XBP1
134285	1.61313	3.75736	9.62945e-60	1.82656e-58	TMEM171
84102	0.995158	5.36588	1.01862e-59	1.92951e-58	SLC41A2
57648	0.994053	6.73014	1.11203e-59	2.10358e-58	KIAA1522
100287616	-1.62929	3.86552	1.69962e-59	3.2107e-58	LOXL1-AS1
2312	1.79183	5.05917	1.7328e-59	3.26892e-58	FLG
7078	-0.916713	9.2244	1.88877e-59	3.5583e-58	TIMP3
2869	1.11163	4.90157	2.57649e-59	4.84731e-58	GRK5
6652	-1.06985	5.58755	2.72251e-59	5.11507e-58	SORD
55775	-1	5.67183	3.1733e-59	5.95392e-58	TDP1
1917	1.17853	5.28848	3.18239e-59	5.96289e-58	EEF1A2
10413	-0.872998	7.95778	3.57478e-59	6.68904e-58	YAP1
10444	0.931586	5.98039	3.97653e-59	7.43073e-58	ZER1
23198	0.860467	6.99509	5.54618e-59	1.03499e-57	PSME4
5093	-0.802965	8.19198	5.91957e-59	1.10318e-57	PCBP1
65008	-1.37984	4.88466	6.21024e-59	1.15579e-57	MRPL1
5292	0.879066	6.2679	6.25915e-59	1.16333e-57	PIM1
6611	-0.683692	8.22536	7.24585e-59	1.34491e-57	SMS
3855	-1.30908	8.4253	8.28801e-59	1.53628e-57	KRT7
5836	-0.791849	7.24173	9.62094e-59	1.78097e-57	PYGL
26504	1.10271	4.9299	1.00567e-58	1.85914e-57	CNNM4
7517	-1.433	5.53729	1.05476e-58	1.94728e-57	XRCC3
114793	0.939383	6.6639	1.33974e-58	2.47012e-57	FMNL2
374654	1.79108	3.09495	1.7043e-58	3.1381e-57	KIF7
3843	-0.805803	8.18433	1.99276e-58	3.66435e-57	IPO5
6273	-1.23295	6.0167	2.26997e-58	4.16854e-57	S100A2
54432	0.997171	5.10745	2.4665e-58	4.52345e-57	YIPF1
523	0.979023	6.60778	2.99747e-58	5.48993e-57	ATP6V1A
3363	1.4344	3.87955	3.07285e-58	5.62056e-57	HTR7
1848	0.675641	8.7371	3.38861e-58	6.18992e-57	DUSP6
89797	-1.00764	6.19791	3.87286e-58	7.06517e-57	NAV2
284615	2.36346	2.18576	4.59763e-58	8.37629e-57	ANKRD34A
6128	-0.731079	9.91633	6.44833e-58	1.17326e-56	RPL6
7453	-0.755933	7.34487	6.50532e-58	1.18207e-56	WARS
51088	0.985707	7.50755	6.9667e-58	1.26425e-56	KLHL5
83877	0.911215	5.35411	7.22012e-58	1.30852e-56	TM2D2
9805	-0.807501	7.99691	9.00957e-58	1.63068e-56	SCRN1
10659	-1.2683	4.6978	9.59492e-58	1.73436e-56	CELF2
55125	-1.12523	5.72965	1.02031e-57	1.84189e-56	CEP192
285966	1.57257	3.63299	1.09801e-57	1.97957e-56	TCAF2
57447	3.24243	1.32832	1.2413e-57	2.23499e-56	NDRG2
339512	-1.857	3.43668	1.48822e-57	2.67608e-56	CCDC190
3157	0.958877	7.76695	1.96986e-57	3.53757e-56	HMGCS1
5932	-0.947587	6.46829	1.98941e-57	3.56804e-56	RBBP8
10250	-0.802262	6.90838	2.01176e-57	3.60345e-56	SRRM1
83990	-1.43432	5.60028	2.17715e-57	3.89465e-56	BRIP1
580	-1.53899	4.69504	2.22424e-57	3.97374e-56	BARD1
9592	1.233	7.42678	3.11454e-57	5.55714e-56	IER2
8349	3.50511	2.62004	3.21804e-57	5.73442e-56	HIST2H2BE
51776	-0.942184	6.84216	3.57429e-57	6.36103e-56	MAP3K20
55450	-1.58171	4.16612	3.60375e-57	6.40523e-56	CAMK2N1
23371	-1.32833	5.94504	3.70046e-57	6.56868e-56	TNS2
2760	0.927019	6.26615	3.84796e-57	6.82173e-56	GM2A
30833	-1.54751	4.67499	4.12941e-57	7.31133e-56	NT5C
11078	-0.933987	6.25856	4.16943e-57	7.37274e-56	TRIOBP
220134	-1.02646	5.31596	5.15244e-57	9.09936e-56	SKA1
23344	-0.825967	7.77562	5.42947e-57	9.57637e-56	ESYT1
9764	1.77911	3.7743	5.62121e-57	9.90193e-56	KIAA0513
10657	-0.733164	7.66696	5.85734e-57	1.03047e-55	KHDRBS1
79590	-1.02821	5.99077	7.69861e-57	1.35269e-55	MRPL24
147841	-1.17592	5.08714	8.14252e-57	1.42887e-55	SPC24
1491	1.25332	4.58244	8.92298e-57	1.56384e-55	CTH
5678	3.38458	2.39349	1.00154e-56	1.75308e-55	PSG9
23481	-0.937014	6.09439	1.69501e-56	2.96315e-55	PES1
6615	1.92254	4.27974	1.98325e-56	3.46268e-55	SNAI1
3397	1.61462	5.72003	2.10683e-56	3.67381e-55	ID1
4854	2.91629	1.88545	2.51222e-56	4.37519e-55	NOTCH3
10460	-0.866357	7.50088	2.53809e-56	4.41468e-55	TACC3
9898	-0.724015	7.85482	2.6621e-56	4.62455e-55	UBAP2L
22900	-1.33114	4.72248	2.73106e-56	4.7384e-55	CARD8
11051	-0.859308	7.05275	3.44032e-56	5.96149e-55	NUDT21
23348	-0.786586	7.53803	3.5528e-56	6.1487e-55	DOCK9
3606	1.34396	4.41823	3.63775e-56	6.28786e-55	IL18
5725	-0.881453	8.71824	3.97376e-56	6.86006e-55	PTBP1
56927	0.972499	6.0734	3.99626e-56	6.89032e-55	GPR108
831	-0.618578	8.88195	5.04732e-56	8.6917e-55	CAST
8624	-0.983271	5.95223	5.309e-56	9.13095e-55	PSMG1
283554	1.70548	3.75519	6.53041e-56	1.12177e-54	GPR137C
57673	-2.05218	3.03426	7.7678e-56	1.33267e-54	BEND3
6624	1.39926	5.93001	1.2544e-55	2.14942e-54	FSCN1
55159	-0.859737	6.25695	1.29442e-55	2.21524e-54	RFWD3
56954	-1.05277	5.71403	2.21994e-55	3.79449e-54	NIT2
55071	-1.05138	5.51453	2.84571e-55	4.85808e-54	C9orf40
59342	1.00321	5.66637	4.15973e-55	7.09258e-54	SCPEP1
78996	-0.836391	6.41681	4.63484e-55	7.89293e-54	C7orf49
11168	-0.896683	6.1057	4.77536e-55	8.12223e-54	PSIP1
203259	1.22054	5.62835	4.98063e-55	8.46096e-54	FAM219A
9368	1.09619	6.20792	5.81843e-55	9.87206e-54	SLC9A3R1
4085	-1.12229	6.85375	5.87306e-55	9.95253e-54	MAD2L1
10592	-0.958829	7.25985	7.77749e-55	1.31637e-53	SMC2
84418	1.12697	5.10456	9.30714e-55	1.57334e-53	CYSTM1
1861	-1.05609	5.96457	1.08562e-54	1.83296e-53	TOR1A
11022	1.11782	4.72575	1.1193e-54	1.88752e-53	TDRKH
200895	1.89995	2.82097	1.16838e-54	1.96788e-53	DHFR2
51253	-0.81073	6.71398	1.25256e-54	2.1071e-53	MRPL37
752	-1.16757	6.98512	1.27498e-54	2.14222e-53	FMNL1
3251	-0.855907	6.31034	1.3149e-54	2.2066e-53	HPRT1
11340	-1.09205	5.45808	1.46641e-54	2.45788e-53	EXOSC8
9473	1.35662	3.77371	1.60188e-54	2.6817e-53	THEMIS2
83540	-1.16537	6.28905	1.60478e-54	2.68331e-53	NUF2
55008	-1.59557	3.9593	1.79526e-54	2.99816e-53	HERC6
56937	-0.915903	5.98789	1.89513e-54	3.16114e-53	PMEPA1
6541	-0.812544	7.5192	1.96865e-54	3.27983e-53	SLC7A1
54538	-1.42537	4.87962	1.97165e-54	3.28086e-53	ROBO4
135293	-1.26764	5.44292	2.44393e-54	4.06185e-53	PM20D2
56666	2.20769	2.81026	2.74334e-54	4.55402e-53	PANX2
7443	-1.19869	5.65869	2.89336e-54	4.79729e-53	VRK1
4000	-0.856542	9.41608	2.92755e-54	4.84816e-53	LMNA
122553	1.05248	5.91023	3.02675e-54	5.00644e-53	TRAPPC6B
140685	2.43214	2.22183	3.04156e-54	5.02494e-53	ZBTB46
9545	1.3062	4.42083	3.37811e-54	5.57428e-53	RAB3D
207063	-1.20223	5.71513	4.02152e-54	6.62809e-53	DHRSX
26052	1.80342	2.63846	4.44241e-54	7.31305e-53	DNM3
11187	-1.89531	4.40836	4.92892e-54	8.1043e-53	PKP3
38	-0.929171	6.77471	5.21095e-54	8.55784e-53	ACAT1
9256	-2.17841	4.33856	5.68774e-54	9.32978e-53	TSPOAP1
83989	-0.93766	6.42509	5.80164e-54	9.50533e-53	FAM172A
81671	1.16419	5.78009	5.87707e-54	9.61753e-53	VMP1
2909	0.828939	7.59488	6.12879e-54	1.00176e-52	ARHGAP35
10489	-0.93903	6.24504	6.30502e-54	1.02935e-52	LRRC41
100287314	-2.34617	2.90246	7.26155e-54	1.18411e-52	LINC00941
7064	-1.04452	6.29752	7.44833e-54	1.21314e-52	THOP1
64425	-0.973778	5.48203	1.17432e-53	1.91041e-52	POLR1E
10491	-0.791085	8.24996	1.35932e-53	2.20877e-52	CRTAP
708	-0.865328	7.3456	1.4976e-53	2.43061e-52	C1QBP
83401	3.82134	0.902416	1.53897e-53	2.49482e-52	ELOVL3
51652	-1.06906	6.85632	1.5476e-53	2.50587e-52	CHMP3
10797	-1.00805	5.90626	1.68597e-53	2.72673e-52	MTHFD2
57190	-1.16314	5.1743	1.98492e-53	3.20648e-52	SELENON
143	-0.825529	7.54713	2.74122e-53	4.42305e-52	PARP4
8514	1.82877	3.29146	3.53763e-53	5.70144e-52	KCNAB2
64866	0.648516	9.08512	3.76388e-53	6.05902e-52	CDCP1
2052	0.968618	6.83259	4.07411e-53	6.55079e-52	EPHX1
8828	1.25272	4.77939	7.56663e-53	1.21523e-51	NRP2
829	-0.707792	8.23323	8.21474e-53	1.31779e-51	CAPZA1
113	-1.19089	5.25101	8.3297e-53	1.33468e-51	ADCY7
54930	-0.946142	5.5291	1.0435e-52	1.67008e-51	HAUS4
9562	0.91287	5.84609	1.06077e-52	1.69577e-51	MINPP1
53947	1.16365	4.67631	1.08137e-52	1.7267e-51	A4GALT
57679	1.22524	5.80598	1.11448e-52	1.77752e-51	ALS2
91782	0.816539	6.17813	1.45982e-52	2.32563e-51	CHMP7
9915	-0.888148	6.16067	1.56924e-52	2.49706e-51	ARNT2
2687	-1.17883	4.78706	1.71651e-52	2.72826e-51	GGT5
10461	1.33829	4.50119	1.85384e-52	2.94315e-51	MERTK
9663	0.863633	7.01453	2.28251e-52	3.61955e-51	LPIN2
100128191	-2.02513	2.93527	2.37374e-52	3.75992e-51	TMPO-AS1
23246	-0.97609	6.44465	2.59373e-52	4.10368e-51	BOP1
79672	-1.01024	5.52335	2.67832e-52	4.23267e-51	FN3KRP
6434	-0.798053	7.64344	2.765e-52	4.36466e-51	TRA2B
29919	0.918171	5.74836	3.32056e-52	5.23566e-51	C18orf8
1182	1.04893	7.06017	3.9673e-52	6.24826e-51	CLCN3
4261	-1.63369	4.4372	4.13976e-52	6.51247e-51	CIITA
56256	-1.12691	4.38667	4.77875e-52	7.50915e-51	SERTAD4
5827	-1.70944	3.89987	5.1478e-52	8.07988e-51	PXMP2
2245	-1.13653	5.33508	5.17715e-52	8.11674e-51	FGD1
165215	1.53818	4.34509	7.10675e-52	1.11293e-50	FAM171B
2743	0.90046	4.98193	7.68923e-52	1.20279e-50	GLRB
23310	-0.741267	7.22226	1.02574e-51	1.6027e-50	NCAPD3
9274	-1.59819	5.0505	1.04775e-51	1.63525e-50	BCL7C
375791	3.37319	1.5079	1.16748e-51	1.82006e-50	CYSRT1
4070	1.31876	7.06091	1.19736e-51	1.86454e-50	TACSTD2
8536	-1.23416	4.93517	1.25602e-51	1.95368e-50	CAMK1
54480	0.801754	6.83042	1.3494e-51	2.09658e-50	CHPF2
29855	0.803209	6.33165	1.39166e-51	2.15981e-50	UBN1
2744	1.19758	7.47951	1.58646e-51	2.45937e-50	GLS
84866	1.06413	4.89408	1.66505e-51	2.57831e-50	TMEM25
4666	-0.720755	8.59213	1.83363e-51	2.83618e-50	NACA
51491	-1.03251	5.1676	1.96858e-51	3.04152e-50	NOP16
271	0.949118	6.28637	2.12359e-51	3.27735e-50	AMPD2
2491	-1.0349	5.56164	2.1755e-51	3.35372e-50	CENPI
3748	2.55133	1.49469	2.21214e-51	3.40641e-50	KCNC3
6775	3.51641	1.34561	2.71068e-51	4.16945e-50	STAT4
25849	2.46644	2.14657	3.2665e-51	5.0188e-50	PARM1
5557	-1.38092	4.48881	3.90733e-51	5.99673e-50	PRIM1
8438	-1.24283	5.0167	4.60471e-51	7.05919e-50	RAD54L
25829	0.750554	7.17788	4.68228e-51	7.17016e-50	TMEM184B
28976	-0.949078	5.21932	4.93376e-51	7.5469e-50	ACAD9
5216	-1.28096	9.99347	5.00413e-51	7.64609e-50	PFN1
388610	2.31244	3.10571	5.32745e-51	8.13113e-50	TRNP1
6641	-1.40685	4.48767	6.13452e-51	9.3526e-50	SNTB1
55915	-1.28285	4.68579	6.5431e-51	9.96453e-50	LANCL2
89853	-1.68429	3.64019	6.98332e-51	1.06233e-49	MVB12B
10426	-0.964967	5.51823	7.95732e-51	1.20916e-49	TUBGCP3
80315	1.09388	6.05948	8.4993e-51	1.2901e-49	CPEB4
2264	2.0629	2.66876	9.26715e-51	1.40511e-49	FGFR4
25894	-1.62258	5.09262	1.45187e-50	2.19896e-49	PLEKHG4
5447	0.838441	6.02244	1.6062e-50	2.43003e-49	POR
55055	-1.03214	5.74809	1.74626e-50	2.63905e-49	ZWILCH
100093630	-1.17904	4.89142	1.82106e-50	2.74908e-49	SNHG8
9141	-0.869981	6.53689	2.34571e-50	3.53723e-49	PDCD5
154091	1.58601	4.33773	2.7759e-50	4.18139e-49	SLC2A12
8227	0.998486	6.86096	2.92906e-50	4.4073e-49	AKAP17A
64771	0.8489	8.10396	3.26354e-50	4.90524e-49	C6orf106
24147	-1.73277	4.85819	3.37119e-50	5.06154e-49	FJX1
57621	-1.23419	4.72239	3.65139e-50	5.47629e-49	ZBTB2
79815	-1.64374	3.58447	3.85731e-50	5.77886e-49	NIPAL2
57406	1.3368	4.32959	4.62085e-50	6.91527e-49	ABHD6
2180	0.841832	6.45355	4.84557e-50	7.24373e-49	ACSL1
517	-1.07897	6.55591	5.48104e-50	8.18486e-49	ATP5G2
7866	-1.17459	6.62157	5.62799e-50	8.39524e-49	IFRD2
6446	-1.2312	5.34541	6.27036e-50	9.34337e-49	SGK1
899	-0.901482	5.62576	7.00116e-50	1.04211e-48	CCNF
5333	1.29874	4.49604	7.29022e-50	1.08397e-48	PLCD1
51021	-0.886143	6.55918	8.3073e-50	1.23387e-48	MRPS16
90693	1.59494	3.58206	8.7745e-50	1.30186e-48	CCDC126
6868	0.73946	6.36042	8.85852e-50	1.31292e-48	ADAM17
164091	-1.39221	4.49097	1.05375e-49	1.56009e-48	PAQR7
64105	-1.42117	5.50363	1.12855e-49	1.66905e-48	CENPK
84154	-0.960361	5.18321	1.15392e-49	1.70475e-48	RPF2
55902	0.942244	7.08096	1.19153e-49	1.75842e-48	ACSS2
144110	2.93221	1.54621	1.23041e-49	1.81387e-48	TMEM86A
55157	-0.956055	5.4103	1.25424e-49	1.84704e-48	DARS2
7114	-0.869329	10.9377	1.43237e-49	2.10711e-48	TMSB4X
151556	2.15753	2.94499	1.44176e-49	2.11866e-48	GPR155
64175	0.710548	7.21559	1.5094e-49	2.21571e-48	P3H1
129787	-1.29442	4.76826	1.57681e-49	2.31221e-48	TMEM18
785	2.78388	1.95896	1.63164e-49	2.39007e-48	CACNB4
5575	-1.75384	3.86858	1.81698e-49	2.65875e-48	PRKAR1B
55320	-1.10975	6.47687	1.88383e-49	2.75366e-48	MIS18BP1
79980	-0.913362	6.19416	1.96788e-49	2.87348e-48	DSN1
1104	-0.756773	6.60321	2.00291e-49	2.92154e-48	RCC1
2098	-0.95316	5.79727	2.33558e-49	3.40321e-48	ESD
8729	0.7122	7.18639	2.36096e-49	3.43657e-48	GBF1
3655	-0.699741	9.06178	2.59945e-49	3.77972e-48	ITGA6
55706	-0.886566	6.78262	2.63447e-49	3.82662e-48	NDC1
8570	-0.748693	8.42586	2.64535e-49	3.83839e-48	KHSRP
4796	-1.3511	6.21726	3.06734e-49	4.44603e-48	TONSL
4904	-0.636214	9.73464	3.23154e-49	4.67913e-48	YBX1
196051	-1.1921	5.01565	3.32513e-49	4.80962e-48	PLPP4
25803	-1.92419	5.04873	3.58598e-49	5.1815e-48	SPDEF
7371	-0.796716	6.36051	4.03737e-49	5.82764e-48	UCK2
92667	-0.993769	5.59705	4.054e-49	5.84554e-48	MGME1
1615	-0.858181	7.36181	4.34797e-49	6.26288e-48	DARS
55454	0.990588	6.56951	5.18478e-49	7.46047e-48	CSGALNACT2
4253	0.902641	5.97307	5.57971e-49	8.02039e-48	MIA2
8565	-0.621157	7.34983	7.85867e-49	1.12845e-47	YARS
29968	-0.779409	7.04829	8.69158e-49	1.24676e-47	PSAT1
5287	1.25724	3.77834	1.05934e-48	1.51798e-47	PIK3C2B
1998	-0.845186	6.63033	1.15001e-48	1.64621e-47	ELF2
10572	-1.29912	5.79878	1.6533e-48	2.3642e-47	SIVA1
57099	-1.56245	3.71046	1.79004e-48	2.55709e-47	AVEN
84864	-0.941075	5.44026	1.85063e-48	2.64093e-47	RIOX2
89884	2.28939	2.03975	2.00847e-48	2.86321e-47	LHX4
865	-1.04402	5.89904	2.07e-48	2.94788e-47	CBFB
100130776	-1.95191	3.58148	2.11447e-48	3.00812e-47	AGAP2-AS1
85329	-1.6166	5.65685	2.20552e-48	3.13442e-47	LGALS12
6309	1.02785	6.62215	2.25323e-48	3.19893e-47	SC5D
146909	-1.11378	6.5505	2.3137e-48	3.28142e-47	KIF18B
55179	-2.30182	3.29706	3.58051e-48	5.07288e-47	FAIM
64785	-1.41401	4.16814	3.6029e-48	5.09937e-47	GINS3
392	-0.907181	6.39447	3.74803e-48	5.29937e-47	ARHGAP1
63917	-0.924814	5.75979	3.79846e-48	5.36518e-47	GALNT11
54812	0.993956	5.80504	4.0877e-48	5.76783e-47	AFTPH
4898	0.586726	8.24181	4.40068e-48	6.20312e-47	NRDC
2146	-1.10198	6.48612	4.62008e-48	6.50574e-47	EZH2
9276	0.847884	7.80503	4.72132e-48	6.64155e-47	COPB2
3021	-0.641015	8.74778	4.77045e-48	6.70384e-47	H3F3B
6812	0.771088	6.41796	5.0226e-48	7.05102e-47	STXBP1
9711	0.942795	5.32605	5.41452e-48	7.59351e-47	RUBCN
93436	-1.19052	5.85819	5.42744e-48	7.60391e-47	ARMC6
5873	-1.00024	5.63015	5.65273e-48	7.91154e-47	RAB27A
51435	-1.34607	4.54688	6.08798e-48	8.51209e-47	SCARA3
10385	1.04549	5.39724	6.39967e-48	8.93885e-47	BTN2A2
51752	-0.88669	6.85417	8.00672e-48	1.11722e-46	ERAP1
23363	-1.35222	5.61346	8.91649e-48	1.24292e-46	OBSL1
317671	2.05626	2.49701	9.55108e-48	1.33003e-46	RFESD
9939	-0.690747	7.12586	1.07697e-47	1.49823e-46	RBM8A
9020	1.07106	5.48974	1.09385e-47	1.52018e-46	MAP3K14
7171	-0.613088	9.93053	1.10138e-47	1.52911e-46	TPM4
23621	-0.738866	6.61982	1.17602e-47	1.63109e-46	BACE1
79019	-1.96242	4.0819	1.21378e-47	1.68178e-46	CENPM
57491	2.44748	1.75021	1.36854e-47	1.89432e-46	AHRR
8787	2.41225	2.86983	1.38341e-47	1.91298e-46	RGS9
4137	2.24579	1.89523	1.43814e-47	1.98667e-46	MAPT
29902	-1.38304	4.06252	1.47807e-47	2.03979e-46	FAM216A
158405	1.14545	4.78601	1.50673e-47	2.07727e-46	KIAA1958
203547	-0.851114	6.54759	1.65298e-47	2.27663e-46	VMA21
85360	-1.53342	6.48888	1.85802e-47	2.55649e-46	SYDE1
54622	1.41402	3.64853	1.88485e-47	2.59083e-46	ARL15
2202	-0.670912	7.48653	2.19289e-47	3.01125e-46	EFEMP1
55635	-1.01554	6.57289	2.22578e-47	3.05339e-46	DEPDC1
55669	0.932954	6.1719	2.28243e-47	3.12799e-46	MFN1
9854	1.08321	5.77634	2.43697e-47	3.33648e-46	C2CD2L
6635	-0.860916	6.3243	2.47799e-47	3.38928e-46	SNRPE
6515	0.837245	6.41439	2.51618e-47	3.43811e-46	SLC2A3
54475	-1.46936	4.79381	2.58727e-47	3.53177e-46	NLE1
7389	-0.980155	6.64331	2.90319e-47	3.95911e-46	UROD
3098	0.597747	8.25912	3.19973e-47	4.3592e-46	HK1
112616	-1.03653	6.18694	3.6467e-47	4.96325e-46	CMTM7
9853	0.753421	6.37707	4.26944e-47	5.8051e-46	RUSC2
56931	-1.50312	4.2655	4.50296e-47	6.11659e-46	DUS3L
23248	-0.886929	5.91878	4.6038e-47	6.24744e-46	RPRD2
84364	-0.959317	5.76493	4.97895e-47	6.74989e-46	ARFGAP2
5436	-0.88818	5.96812	5.3166e-47	7.20058e-46	POLR2G
5478	-0.717145	10.5131	5.95622e-47	8.05896e-46	PPIA
9673	0.772519	5.73735	6.40941e-47	8.66367e-46	SLC25A44
5915	3.7638	1.34764	7.20375e-47	9.72788e-46	RARB
4060	3.29118	1.91352	8.40366e-47	1.13372e-45	LUM
149951	-1.17141	5.86521	8.58568e-47	1.15714e-45	COMMD7
6059	-0.874903	7.6844	8.81663e-47	1.18676e-45	ABCE1
9262	1.04088	5.96306	8.82259e-47	1.18676e-45	STK17B
22929	-0.742002	6.62219	9.96783e-47	1.33951e-45	SEPHS1
283130	2.51349	2.38871	1.0096e-46	1.35541e-45	SLC25A45
140707	-1.10743	5.41246	1.0492e-46	1.40721e-45	BRI3BP
7355	0.850676	5.74496	1.07551e-46	1.4411e-45	SLC35A2
112574	1.04361	5.56069	1.45935e-46	1.95352e-45	SNX18
84327	-1.07484	4.7247	1.46353e-46	1.95722e-45	ZBED3
10276	-0.77964	7.30157	1.53582e-46	2.05192e-45	NET1
22989	2.94022	1.91237	1.63638e-46	2.18415e-45	MYH15
9516	-0.760455	7.96124	1.65745e-46	2.21015e-45	LITAF
55193	-0.778147	6.86318	1.7708e-46	2.35902e-45	PBRM1
11261	0.762553	6.79592	1.83913e-46	2.44768e-45	CHP1
10371	-1.18942	4.98621	2.06864e-46	2.7505e-45	SEMA3A
100506658	1.26575	4.43652	2.1042e-46	2.79509e-45	OCLN
23479	0.645308	6.35924	2.30024e-46	3.05256e-45	ISCU
23576	0.616388	7.90126	2.34956e-46	3.11502e-45	DDAH1
81539	-0.770097	7.81541	2.48715e-46	3.29218e-45	SLC38A1
51478	1.15509	4.80488	2.48794e-46	3.29218e-45	HSD17B7
7461	0.905023	6.28784	2.63136e-46	3.47863e-45	CLIP2
23193	-0.650942	9.45184	3.10406e-46	4.09961e-45	GANAB
3993	1.48571	4.28531	3.48871e-46	4.60323e-45	LLGL2
100507002	1.70195	3.16794	3.54014e-46	4.66663e-45	LOC100507002
4288	-1.25173	8.90728	4.0754e-46	5.36711e-45	MKI67
27128	1.59448	3.32639	4.76166e-46	6.26491e-45	CYTH4
9647	-0.768211	6.52406	5.14686e-46	6.76529e-45	PPM1F
191	-0.943918	7.82967	6.97242e-46	9.15618e-45	AHCY
9780	-1.27277	7.38161	7.1748e-46	9.41302e-45	PIEZO1
84255	0.866549	6.30896	7.29426e-46	9.56067e-45	SLC37A3
22905	0.883633	5.88372	7.43157e-46	9.73142e-45	EPN2
55841	0.634331	7.0903	9.85851e-46	1.28972e-44	WWC3
5426	-1.34686	6.37301	9.93387e-46	1.29835e-44	POLE
6146	-0.670051	8.33977	1.07215e-45	1.39997e-44	RPL22
7922	0.570367	8.36105	1.14094e-45	1.48839e-44	SLC39A7
689	-0.641187	9.03042	1.24208e-45	1.6188e-44	BTF3
3097	1.10837	5.7235	1.34538e-45	1.75179e-44	HIVEP2
6117	-0.637442	7.66971	1.81414e-45	2.35992e-44	RPA1
6494	1.25246	6.11312	1.915e-45	2.48879e-44	SIPA1
631	1.72018	3.00266	1.95272e-45	2.53542e-44	BFSP1
10165	-0.983786	5.37222	2.0677e-45	2.68219e-44	SLC25A13
57060	-1.14823	5.26596	2.39502e-45	3.10387e-44	PCBP4
84288	-2.94454	2.75462	2.49908e-45	3.2357e-44	EFCAB2
6837	-0.895171	5.71331	3.26755e-45	4.22672e-44	MED22
9782	-0.753018	8.65079	3.27546e-45	4.23299e-44	MATR3
207	-0.771446	7.84422	3.3287e-45	4.29778e-44	AKT1
9060	-0.788258	6.78498	3.3564e-45	4.32951e-44	PAPSS2
11237	0.661031	6.40235	3.40594e-45	4.38931e-44	RNF24
284098	-1.46551	4.23958	3.76172e-45	4.84331e-44	PIGW
5250	-0.770669	9.04037	3.77179e-45	4.85176e-44	SLC25A3
23191	-0.833349	6.62437	4.15277e-45	5.33685e-44	CYFIP1
29941	-1.23038	5.16973	4.56952e-45	5.86698e-44	PKN3
23204	-0.853764	8.24051	4.96896e-45	6.37391e-44	ARL6IP1
2539	0.856748	8.27174	5.97534e-45	7.65774e-44	G6PD
84281	-0.805207	6.8139	6.26589e-45	8.02266e-44	C2orf88
2746	-0.708442	7.97783	6.40969e-45	8.19919e-44	GLUD1
284161	2.648	2.13218	6.78714e-45	8.67399e-44	GDPD1
1434	-0.713096	9.00762	8.52945e-45	1.08906e-43	CSE1L
55248	1.13062	4.52175	8.76929e-45	1.11865e-43	TMEM206
5393	-0.790763	6.446	9.10062e-45	1.15985e-43	EXOSC9
124512	0.833724	4.97786	9.11755e-45	1.16093e-43	METTL23
171483	3.01006	1.77424	9.2791e-45	1.18042e-43	FAM9B
3014	-1.50011	6.9116	9.50858e-45	1.2085e-43	H2AFX
387700	2.99774	1.58884	1.0098e-44	1.28223e-43	SLC16A12
55205	-0.984948	5.38399	1.03237e-44	1.30969e-43	ZNF532
9200	-1.10214	5.14189	1.09506e-44	1.38795e-43	HACD1
8884	-1.0932	5.08642	1.13063e-44	1.43171e-43	SLC5A6
54557	1.22135	5.02643	1.18239e-44	1.49589e-43	SGTB
157570	-1.44822	5.06982	1.21596e-44	1.53695e-43	ESCO2
58476	0.742194	6.32997	1.29224e-44	1.63188e-43	TP53INP2
23082	-0.998219	6.20476	1.66396e-44	2.09938e-43	PPRC1
50848	0.849666	5.71122	1.70781e-44	2.15274e-43	F11R
54843	1.37468	3.95492	1.73281e-44	2.18226e-43	SYTL2
3150	-0.589471	8.22322	1.77488e-44	2.23322e-43	HMGN1
25946	1.5538	3.64565	1.86255e-44	2.3414e-43	ZNF385A
79875	-0.880182	5.81329	1.90118e-44	2.38778e-43	THSD4
883	1.10463	4.31945	1.95748e-44	2.45627e-43	KYAT1
6303	1.30742	7.47947	2.19797e-44	2.75554e-43	SAT1
3664	2.7069	1.87711	2.31565e-44	2.90044e-43	IRF6
26018	-0.972913	5.66408	2.38215e-44	2.98103e-43	LRIG1
163590	0.847349	7.11066	2.40809e-44	3.01076e-43	TOR1AIP2
468	-0.613275	7.82035	2.43017e-44	3.03562e-43	ATF4
2000	-0.749169	6.71894	2.48294e-44	3.09874e-43	ELF4
6871	-1.19123	4.67051	2.58989e-44	3.2293e-43	TADA2A
4939	-1.08462	4.9975	2.74571e-44	3.42051e-43	OAS2
25886	-0.942613	5.45979	2.84088e-44	3.53589e-43	POC1A
7164	1.56837	3.26583	2.995e-44	3.72435e-43	TPD52L1
25934	-1.40137	4.95261	3.02236e-44	3.75501e-43	NIPSNAP3A
79004	-0.926987	5.58245	3.09283e-44	3.83911e-43	CUEDC2
30	0.911301	5.48568	3.41405e-44	4.23404e-43	ACAA1
57761	-1.09323	5.64947	3.4857e-44	4.31902e-43	TRIB3
28970	1.01243	5.02926	3.80129e-44	4.70585e-43	C11orf54
373156	-0.853844	6.15904	4.74221e-44	5.86541e-43	GSTK1
55076	1.4654	3.38516	4.85334e-44	5.9975e-43	TMEM45A
4121	1.60146	3.61764	4.99649e-44	6.16889e-43	MAN1A1
55740	0.850587	6.58868	5.76299e-44	7.10889e-43	ENAH
1763	-1.23857	5.04213	6.20445e-44	7.64662e-43	DNA2
6499	0.795895	6.93228	6.36322e-44	7.83532e-43	SKIV2L
56474	-1.1658	4.46143	6.4097e-44	7.88553e-43	CTPS2
79649	0.684195	6.73704	6.549e-44	8.04974e-43	MAP7D3
28973	-0.904467	6.46599	6.65196e-44	8.16903e-43	MRPS18B
5931	-0.648321	8.25209	6.71899e-44	8.24403e-43	RBBP7
23002	0.744298	5.94284	6.76635e-44	8.29478e-43	DAAM1
55620	-1.46667	4.26312	8.00127e-44	9.79996e-43	STAP2
80179	-1.54957	7.01049	8.38795e-44	1.02645e-42	MYO19
55165	-0.765398	7.69711	9.11846e-44	1.11485e-42	CEP55
26520	-0.908989	5.25276	1.05742e-43	1.2917e-42	TIMM9
9451	0.989484	5.09313	1.06518e-43	1.30003e-42	EIF2AK3
138429	2.25599	2.5637	1.24058e-43	1.51277e-42	PIP5KL1
91687	-1.05814	4.94679	1.50728e-43	1.83636e-42	CENPL
57669	1.09583	4.86474	1.62484e-43	1.97784e-42	EPB41L5
5864	2.18086	2.87247	1.63639e-43	1.99015e-42	RAB3A
3181	-0.865337	9.96352	1.703e-43	2.06934e-42	HNRNPA2B1
669	1.18397	4.58926	1.72305e-43	2.09187e-42	BPGM
2534	0.781351	5.65322	1.83667e-43	2.22784e-42	FYN
6470	-0.888179	5.18547	2.01211e-43	2.43851e-42	SHMT1
115708	-1.34593	4.64562	2.11684e-43	2.56319e-42	TRMT61A
23386	-0.709428	6.87238	2.43784e-43	2.94929e-42	NUDCD3
6525	-1.16979	6.54446	2.67282e-43	3.23074e-42	SMTN
25804	-0.988848	7.11876	3.07852e-43	3.71788e-42	LSM4
293	-0.832129	9.49373	3.13614e-43	3.78417e-42	SLC25A6
7726	-0.732412	6.26551	3.39494e-43	4.09288e-42	TRIM26
5337	1.04636	4.91642	4.91834e-43	5.92429e-42	PLD1
5424	-1.02926	5.88633	5.3199e-43	6.40241e-42	POLD1
145567	-0.990366	5.33716	5.37678e-43	6.46523e-42	TTC7B
896	0.864824	7.61512	6.05442e-43	7.27372e-42	CCND3
147906	4.09625	0.822718	6.1931e-43	7.43387e-42	DACT3
11059	0.748819	6.50268	6.92093e-43	8.30032e-42	WWP1
3921	-0.983204	9.67747	7.16014e-43	8.57975e-42	RPSA
11222	-0.770418	6.36744	7.1792e-43	8.59515e-42	MRPL3
800	-0.67522	7.47334	7.40474e-43	8.85751e-42	CALD1
2794	0.737038	6.47176	7.58335e-43	9.06332e-42	GNL1
151887	-0.752771	6.6195	7.84998e-43	9.37388e-42	CCDC80
5110	0.741629	6.79894	9.03288e-43	1.07771e-41	PCMT1
26472	-1.3258	7.79636	9.12297e-43	1.08752e-41	PPP1R14B
6605	-1.07617	4.97993	9.717e-43	1.15734e-41	SMARCE1
4791	0.790784	6.92001	1.44344e-42	1.71772e-41	NFKB2
1903	2.57182	2.33185	1.62208e-42	1.92864e-41	S1PR3
103	-0.60092	7.93132	1.79457e-42	2.1319e-41	ADAR
55013	-0.994339	5.68558	1.82059e-42	2.16095e-41	MCUB
5744	3.06443	0.912669	1.90441e-42	2.25851e-41	PTHLH
80314	-1.11193	4.64799	1.97499e-42	2.34021e-41	EPC1
51107	-0.955274	7.35351	2.18032e-42	2.58129e-41	APH1A
84747	-0.83961	5.34709	2.20735e-42	2.61106e-41	UNC119B
29785	1.72237	2.68567	2.2164e-42	2.61952e-41	CYP2S1
144404	1.20007	4.34549	2.21867e-42	2.61996e-41	TMEM120B
6675	-0.62747	7.2488	2.34939e-42	2.77196e-41	UAP1
5092	-1.20566	4.99711	2.81437e-42	3.31774e-41	PCBD1
25906	-1.13786	4.58495	2.82969e-42	3.33296e-41	ANAPC15
23413	-0.991001	5.96949	2.85371e-42	3.35839e-41	NCS1
3487	-1.10052	10.2636	3.0066e-42	3.53531e-41	IGFBP4
26272	-1.83197	3.07697	3.15381e-42	3.70526e-41	FBXO4
23521	-0.978775	9.65146	3.18446e-42	3.73809e-41	RPL13A
8704	-1.08818	6.28978	3.2595e-42	3.82293e-41	B4GALT2
79650	0.694727	6.62404	3.36202e-42	3.93983e-41	USB1
11260	-0.68146	7.66647	3.44202e-42	4.03017e-41	XPOT
79080	-0.71269	5.88789	3.4562e-42	4.04334e-41	CCDC86
4249	0.773002	6.20723	3.54117e-42	4.13924e-41	MGAT5
9581	0.917028	5.24882	3.55342e-42	4.15005e-41	PREPL
8664	-0.654271	7.72422	3.60214e-42	4.20341e-41	EIF3D
8454	-0.710433	6.81157	3.77966e-42	4.40684e-41	CUL1
9871	0.689936	7.01873	4.1639e-42	4.85075e-41	SEC24D
57636	-0.820719	6.9486	4.1775e-42	4.8625e-41	ARHGAP23
79077	-1.67498	4.60267	4.34725e-42	5.05583e-41	DCTPP1
55771	-1.03355	5.15475	4.43542e-42	5.15403e-41	PRR11
101929705	1.82927	3.30181	4.48411e-42	5.20623e-41	LOC101929705
81556	-1.01828	5.05837	4.81438e-42	5.585e-41	INTS14
112464	-2.05103	5.83469	4.91778e-42	5.70017e-41	PRKCDBP
7296	0.728311	10.2218	5.65021e-42	6.54364e-41	TXNRD1
50628	-0.909405	6.22078	6.07609e-42	7.03098e-41	GEMIN4
1717	0.88779	7.91947	6.15095e-42	7.11165e-41	DHCR7
1519	-1.68685	3.59854	6.51729e-42	7.52892e-41	CTSO
8555	0.826705	5.49326	6.73885e-42	7.77836e-41	CDC14B
81888	-1.49342	6.46056	7.18599e-42	8.28756e-41	HYI
781	-1.74478	3.76483	7.25673e-42	8.36217e-41	CACNA2D1
197187	2.07039	2.31681	8.14746e-42	9.38077e-41	SNAI3-AS1
1033	-0.839457	6.01529	8.727e-42	1.00397e-40	CDKN3
1525	1.26193	4.68444	9.18266e-42	1.05551e-40	CXADR
3945	-0.698652	8.58207	1.00859e-41	1.15837e-40	LDHB
6421	-1.0916	8.07549	1.04907e-41	1.20386e-40	SFPQ
29088	-1.02388	5.52034	1.08376e-41	1.24264e-40	MRPL15
5465	1.1095	5.52252	1.10137e-41	1.26179e-40	PPARA
7915	-1.52651	3.4457	1.10668e-41	1.26682e-40	ALDH5A1
317648	0.897104	4.52085	1.10778e-41	1.26703e-40	NOP14-AS1
92017	1.2233	3.96582	1.15508e-41	1.32003e-40	SNX29
9076	1.92583	2.82541	1.255e-41	1.43304e-40	CLDN1
89845	0.830388	5.1078	1.28109e-41	1.46162e-40	ABCC10
7127	-1.19527	7.73818	1.30339e-41	1.48584e-40	TNFAIP2
79098	2.59623	1.78926	1.32371e-41	1.50777e-40	C1orf116
81603	-1.04093	8.00725	1.45253e-41	1.65314e-40	TRIM8
79023	-0.971221	5.24882	1.54018e-41	1.75145e-40	NUP37
100288798	2.55753	2.06332	1.58695e-41	1.80315e-40	LOC100288798
55148	-0.755366	6.47848	1.59452e-41	1.81027e-40	UBR7
29767	1.50538	3.35679	1.6111e-41	1.82759e-40	TMOD2
3241	0.951404	8.03535	1.65313e-41	1.87373e-40	HPCAL1
22874	-0.952945	5.75567	1.673e-41	1.89469e-40	PLEKHA6
7852	-1.01557	4.64215	1.79109e-41	2.02677e-40	CXCR4
57186	0.957106	4.5263	1.916e-41	2.16635e-40	RALGAPA2
8833	-0.708786	6.74642	1.95388e-41	2.20738e-40	GMPS
27241	1.32456	3.91346	2.05621e-41	2.32108e-40	BBS9
90861	-0.711969	7.12801	2.46281e-41	2.77779e-40	HN1L
63027	2.21015	1.87199	2.60194e-41	2.93232e-40	SLC22A23
7205	-1.11977	5.81684	2.65285e-41	2.98726e-40	TRIP6
90378	-1.04788	5.97331	2.89158e-41	3.25344e-40	SAMD1
1499	-0.595344	8.92076	3.28387e-41	3.69182e-40	CTNNB1
3554	0.919499	5.46442	3.67245e-41	4.12492e-40	IL1R1
8938	2.50924	3.56102	3.67508e-41	4.12492e-40	BAIAP3
826	-0.878929	8.96783	3.77312e-41	4.23152e-40	CAPNS1
146223	-0.906475	5.02473	3.92436e-41	4.39757e-40	CMTM4
9816	-1.08438	4.82456	4.77332e-41	5.34457e-40	URB2
26519	-1.21207	4.55705	5.71986e-41	6.39921e-40	TIMM10
5702	-0.691043	8.02498	6.30577e-41	7.04901e-40	PSMC3
7108	1.51353	4.47354	6.38598e-41	7.13291e-40	TM7SF2
55652	1.38972	3.64756	6.56516e-41	7.32712e-40	SLC48A1
874	-1.53951	4.07444	6.69012e-41	7.46056e-40	CBR3
9410	-0.834135	5.89782	6.9264e-41	7.71783e-40	SNRNP40
3956	-0.933849	8.99954	7.31371e-41	8.14283e-40	LGALS1
8662	-0.563033	8.36017	7.46239e-41	8.30169e-40	EIF3B
3077	-1.26999	4.93321	7.79617e-41	8.66603e-40	HFE
210	0.808544	5.60242	9.21727e-41	1.02375e-39	ALAD
11335	-0.71576	8.00957	9.77259e-41	1.08375e-39	CBX3
4907	-0.70636	8.93472	9.77318e-41	1.08375e-39	NT5E
6206	-0.884091	8.52589	1.02666e-40	1.13755e-39	RPS12
85363	1.10896	4.47165	1.04109e-40	1.15262e-39	TRIM5
6144	-0.661166	8.41575	1.10627e-40	1.2238e-39	RPL21
23647	0.640166	6.60811	1.11763e-40	1.23538e-39	ARFIP2
2064	-0.816665	6.4603	1.17157e-40	1.29397e-39	ERBB2
55752	-0.649934	8.34025	1.18374e-40	1.30637e-39	2011-09-01
8464	-1.18851	4.39353	1.21488e-40	1.33967e-39	SUPT3H
133746	1.00529	4.64877	1.25845e-40	1.3866e-39	JMY
406991	2.68321	5.29071	1.2874e-40	1.41737e-39	MIR21
11076	2.18414	2.38501	1.30527e-40	1.4359e-39	TPPP
11186	-1.26952	5.09693	1.33167e-40	1.46377e-39	RASSF1
54868	0.716173	5.63146	1.43467e-40	1.57575e-39	TMEM104
127281	-1.11742	5.71551	1.47075e-40	1.61409e-39	FAM213B
9811	1.11569	5.75047	1.56391e-40	1.71497e-39	CTIF
144811	1.19054	4.34441	1.84628e-40	2.023e-39	LACC1
51271	0.806214	6.51735	1.86884e-40	2.0461e-39	UBAP1
4154	-0.750773	7.45916	1.95045e-40	2.13376e-39	MBNL1
79041	1.05104	5.15516	2.2713e-40	2.4828e-39	TMEM38A
220988	-0.834554	8.35345	2.47078e-40	2.69873e-39	HNRNPA3
9467	0.952192	4.74372	2.50937e-40	2.73872e-39	SH3BP5
6091	1.09804	4.25565	2.91718e-40	3.18129e-39	ROBO1
11342	0.855558	5.0292	2.98651e-40	3.25433e-39	RNF13
8672	0.678102	7.08444	3.0381e-40	3.30794e-39	EIF4G3
201725	-1.0164	5.5863	3.04402e-40	3.31178e-39	C4orf46
7342	-0.729947	6.59824	3.13199e-40	3.4048e-39	UBP1
10450	-0.9252	5.54894	3.20519e-40	3.48165e-39	PPIE
57670	0.823173	5.33233	3.21204e-40	3.48635e-39	KIAA1549
9706	-1.25889	4.14826	3.31184e-40	3.59185e-39	ULK2
10929	-0.778813	5.41095	3.41719e-40	3.70321e-39	SRSF8
59307	-2.00199	3.10106	3.48063e-40	3.769e-39	SIGIRR
84699	3.88831	1.27963	3.59622e-40	3.89112e-39	CREB3L3
27339	-0.772491	7.09706	4.7218e-40	5.10501e-39	PRPF19
29957	-0.899273	7.38774	4.80062e-40	5.18617e-39	SLC25A24
10291	-0.619483	7.08529	4.93e-40	5.32178e-39	SF3A1
23165	-0.628139	7.61658	5.5303e-40	5.96514e-39	NUP205
81628	1.08625	6.16138	5.69733e-40	6.1405e-39	TSC22D4
5159	1.31806	3.65305	6.00819e-40	6.4705e-39	PDGFRB
2057	1.20119	4.04412	6.09777e-40	6.56186e-39	EPOR
4864	0.637133	7.8045	7.46574e-40	8.0277e-39	NPC1
4289	0.990351	6.44078	8.10735e-40	8.71083e-39	MKLN1
3725	0.895994	7.97603	8.75836e-40	9.403e-39	JUN
10155	-0.849635	8.62363	8.99225e-40	9.64661e-39	TRIM28
140688	1.19927	4.24096	1.16808e-39	1.2521e-38	NOL4L
55714	0.774746	5.52702	1.18959e-39	1.27418e-38	TENM3
1613	0.836844	5.86754	1.37053e-39	1.46685e-38	DAPK3
51669	0.742949	7.13926	1.38373e-39	1.47983e-38	SARAF
50861	-1.2681	5.44468	1.4229e-39	1.52054e-38	STMN3
10965	-1.247	4.5072	1.45505e-39	1.55371e-38	ACOT2
10053	-1.11433	4.52739	1.52806e-39	1.63041e-38	AP1M2
26750	0.909357	5.75107	1.54595e-39	1.64822e-38	RPS6KC1
116496	-0.745318	6.98418	2.14907e-39	2.28948e-38	FAM129A
64215	0.9313	5.85607	2.18523e-39	2.32621e-38	DNAJC1
54407	0.737148	8.55918	2.27254e-39	2.41728e-38	SLC38A2
55212	0.777827	5.50447	2.62534e-39	2.79041e-38	BBS7
3619	-0.813968	6.33217	2.62852e-39	2.79164e-38	INCENP
9371	0.712005	6.96755	2.69589e-39	2.86099e-38	KIF3B
51616	-1.08112	5.17336	2.71563e-39	2.87793e-38	TAF9B
151195	0.875749	5.01705	2.71601e-39	2.87793e-38	CCNYL1
6431	-0.725208	7.86481	2.76315e-39	2.92564e-38	SRSF6
91775	0.867915	6.32289	2.816e-39	2.97932e-38	NXPE3
92558	3.26828	1.27328	2.86022e-39	3.02379e-38	BICDL1
7980	0.740584	6.81506	2.87422e-39	3.03626e-38	TFPI2
6194	-0.658926	9.36399	3.09369e-39	3.26561e-38	RPS6
55789	-0.920423	4.98953	3.3453e-39	3.52851e-38	DEPDC1B
7264	-0.935643	5.83353	3.89705e-39	4.10735e-38	TSTA3
22853	0.873855	5.59319	4.24779e-39	4.47361e-38	LMTK2
51665	-0.845037	5.76093	4.25241e-39	4.47506e-38	ASB1
3707	-1.68913	3.33232	4.25771e-39	4.47723e-38	ITPKB
9148	2.02	2.18936	4.3127e-39	4.53161e-38	NEURL1
8533	-0.661457	6.90015	4.34747e-39	4.56468e-38	COPS3
2122	-0.540949	7.63048	4.45704e-39	4.67617e-38	MECOM
3418	-1.17953	4.8687	4.4713e-39	4.68758e-38	IDH2
144165	-0.980909	4.5939	5.7484e-39	6.02188e-38	PRICKLE1
10553	0.827095	5.82246	5.97772e-39	6.25738e-38	HTATIP2
2081	1.06703	4.69715	6.47941e-39	6.7774e-38	ERN1
135112	0.935428	5.91532	6.55846e-39	6.85491e-38	NCOA7
5188	-1.02964	4.56941	6.69408e-39	6.99138e-38	GATB
55651	-0.955078	6.0126	7.11142e-39	7.42164e-38	NHP2
10735	-0.762585	7.49036	7.36851e-39	7.68415e-38	STAG2
83999	1.35182	3.74812	7.43485e-39	7.74748e-38	KREMEN1
10314	-0.832169	5.50909	7.69539e-39	8.01294e-38	LANCL1
26586	-0.792438	7.08677	9.19564e-39	9.56789e-38	CKAP2
91272	-0.782348	6.20127	9.65753e-39	1.00409e-37	BOD1
8792	1.4517	3.5567	1.01856e-38	1.0582e-37	TNFRSF11A
127262	0.886318	5.66589	1.02574e-38	1.06486e-37	TPRG1L
726	1.06306	4.74142	1.09536e-38	1.13628e-37	CAPN5
3704	-1.06743	5.1021	1.23443e-38	1.27959e-37	ITPA
55269	-0.740077	5.88935	1.32895e-38	1.37654e-37	PSPC1
11331	-0.763866	7.07189	1.36173e-38	1.40943e-37	PHB2
1317	0.803324	6.40076	1.44811e-38	1.49772e-37	SLC31A1
9444	-0.663399	6.96284	1.60726e-38	1.66107e-37	QKI
5885	-0.646791	8.96483	1.6495e-38	1.70346e-37	RAD21
644596	2.92973	1.32959	1.77398e-38	1.83064e-37	SMIM10L2B
6203	-0.761931	8.29545	1.92871e-38	1.98883e-37	RPS9
22927	0.827654	5.23943	2.18161e-38	2.24794e-37	HABP4
26509	-0.629097	9.232	2.3454e-38	2.4149e-37	MYOF
900	-0.862106	6.30858	2.74739e-38	2.8267e-37	CCNG1
101927111	-1.32647	4.30058	2.89012e-38	2.97134e-37	SUCLG2-AS1
7570	-0.948034	5.89652	3.21079e-38	3.29857e-37	ZNF22
6949	-0.682261	7.06334	3.93638e-38	4.041e-37	TCOF1
10048	0.626729	7.25085	4.47068e-38	4.58609e-37	RANBP9
10901	-1.57793	3.9086	4.63553e-38	4.75168e-37	DHRS4
6507	1.09958	4.2743	4.89177e-38	5.0076e-37	SLC1A3
65987	-1.13314	4.55206	4.89244e-38	5.0076e-37	KCTD14
115004	-0.886321	6.06785	5.21853e-38	5.33742e-37	MB21D1
11179	1.26962	4.22215	5.49531e-38	5.61635e-37	ZNF277
56204	1.39012	3.99881	5.55103e-38	5.6691e-37	FAM214A
10970	-0.770128	8.19012	6.54528e-38	6.67956e-37	CKAP4
84960	1.93689	2.37809	6.61986e-38	6.75069e-37	CCDC183
51382	0.831057	6.82889	7.16059e-38	7.29673e-37	ATP6V1D
7162	0.912633	5.72152	7.62229e-38	7.76149e-37	TPBG
138050	-0.834875	5.881	7.63626e-38	7.77e-37	HGSNAT
56894	-0.741496	7.26215	7.6893e-38	7.81821e-37	AGPAT3
9804	-0.677252	8.18125	8.09179e-38	8.2214e-37	TOMM20
3475	0.775861	6.53094	8.21017e-38	8.33556e-37	IFRD1
221294	-1.13471	4.50347	8.48307e-38	8.6063e-37	NT5DC1
100216001	-1.14975	5.54751	8.7759e-38	8.89686e-37	LINC00704
5621	-0.660687	9.41126	8.88236e-38	8.99818e-37	PRNP
2941	1.0552	4.24144	8.96974e-38	9.08006e-37	GSTA4
23274	0.830938	5.03498	9.1456e-38	9.25131e-37	CLEC16A
94239	-0.67785	8.42782	9.37765e-38	9.4791e-37	H2AFV
257068	2.08501	2.9041	1.05051e-37	1.0611e-36	PLCXD2
2631	-0.93	5.54847	1.13547e-37	1.14608e-36	GBAS
84187	-0.790527	5.98594	1.18213e-37	1.1923e-36	TMEM164
6891	-0.621907	7.68061	1.20903e-37	1.21855e-36	TAP2
23192	1.18968	5.50337	1.28367e-37	1.29283e-36	ATG4B
6938	-0.737405	6.03222	1.2893e-37	1.29756e-36	TCF12
8867	1.13039	4.895	1.32311e-37	1.33062e-36	SYNJ1
57210	1.20411	4.07305	1.33031e-37	1.33688e-36	SLC45A4
2295	-1.4936	4.00862	1.35456e-37	1.36027e-36	FOXF2
10163	-0.606202	7.67284	1.37088e-37	1.37566e-36	WASF2
80145	-0.841202	5.95345	1.3989e-37	1.40276e-36	THOC7
55751	0.746235	6.25793	1.40892e-37	1.41178e-36	TMEM184C
123036	2.81951	1.17434	1.49543e-37	1.49738e-36	TC2N
1654	-0.636799	9.07314	1.65827e-37	1.65923e-36	DDX3X
285362	-1.05142	4.83903	1.66117e-37	1.66093e-36	SUMF1
9989	-0.547124	7.51315	1.67934e-37	1.67789e-36	PPP4R1
2177	-1.15831	5.1908	1.74925e-37	1.74647e-36	FANCD2
126129	1.33849	3.82704	1.75913e-37	1.75507e-36	CPT1C
65249	1.18329	4.20822	2.06613e-37	2.05987e-36	ZSWIM4
4140	0.630179	6.66439	2.2834e-37	2.27484e-36	MARK3
10244	-1.15757	4.75848	2.39262e-37	2.38194e-36	RABEPK
201232	1.13985	3.74538	2.63552e-37	2.62187e-36	SLC16A13
9125	-0.690682	6.06665	2.66831e-37	2.65258e-36	CNOT9
89958	-1.00338	5.57306	2.80518e-37	2.78664e-36	SAPCD2
1063	-1.06962	8.33415	2.91647e-37	2.89511e-36	CENPF
10589	0.815001	7.75495	2.93442e-37	2.91084e-36	DRAP1
79691	-1.05545	4.6274	3.0317e-37	3.00518e-36	QTRT2
113201	0.804339	6.88516	3.43558e-37	3.4031e-36	CASC4
326624	2.34738	1.50355	3.45804e-37	3.42289e-36	RAB37
10039	-1.24442	4.65593	4.19352e-37	4.14793e-36	PARP3
81839	-0.62496	6.50403	4.27752e-37	4.22799e-36	VANGL1
51131	-1.61035	4.10095	4.31005e-37	4.2571e-36	PHF11
9223	0.873989	6.22833	4.32973e-37	4.27348e-36	MAGI1
3376	-0.591144	8.48641	4.47844e-37	4.41711e-36	IARS
79184	-0.840884	6.04551	5.03528e-37	4.96278e-36	BRCC3
79738	1.11966	5.20599	5.07623e-37	4.99958e-36	BBS10
5175	2.00608	2.45472	5.12161e-37	5.04069e-36	PECAM1
65018	0.851029	7.15589	5.20694e-37	5.12102e-36	PINK1
81029	-1.13097	4.34165	5.70026e-37	5.60222e-36	WNT5B
23429	0.928974	5.97755	6.03651e-37	5.92847e-36	RYBP
2521	-0.771677	8.37072	6.09333e-37	5.98003e-36	FUS
200081	-0.569667	7.04353	6.73581e-37	6.60587e-36	TXLNA
118980	-1.26556	3.66245	7.07836e-37	6.93689e-36	SFXN2
54809	1.10102	5.54695	7.45851e-37	7.30427e-36	SAMD9
80347	0.678638	6.60763	7.64926e-37	7.48577e-36	COASY
128869	-0.841227	5.06059	8.36515e-37	8.18057e-36	PIGU
51114	0.739827	6.29742	8.85024e-37	8.64884e-36	ZDHHC9
253959	0.99218	5.22704	9.6405e-37	9.41446e-36	RALGAPA1
55108	0.668471	6.23604	9.69015e-37	9.45627e-36	BSDC1
58190	-1.02904	6.06317	1.02151e-36	9.9615e-36	CTDSP1
4833	-1.30803	5.21173	1.04123e-36	1.01466e-35	NME4
51726	0.716455	6.6072	1.04891e-36	1.02143e-35	DNAJB11
10289	0.882565	5.52654	1.08308e-36	1.05396e-35	EIF1B
120114	-1.85569	3.10211	1.10017e-36	1.06984e-35	FAT3
1910	1.30224	3.43058	1.17048e-36	1.13742e-35	EDNRB
51316	-0.975192	5.87458	1.2143e-36	1.17917e-35	PLAC8
1906	-1.00591	4.36559	1.22171e-36	1.18553e-35	EDN1
1075	-0.609377	7.24831	1.22528e-36	1.18816e-35	CTSC
29775	-0.797015	6.44761	1.24612e-36	1.20752e-35	CARD10
6129	-0.56798	8.99547	1.27649e-36	1.23609e-35	RPL7
1939	-0.788103	5.86533	1.33416e-36	1.29103e-35	EIF2D
51043	0.766893	5.47384	1.4344e-36	1.38705e-35	ZBTB7B
55975	0.970547	5.72027	1.46351e-36	1.41421e-35	KLHL7
23026	2.6612	1.17583	1.47772e-36	1.42695e-35	MYO16
10140	0.912672	4.85296	1.4809e-36	1.42903e-35	TOB1
8673	-0.935618	6.67573	1.48769e-36	1.43457e-35	VAMP8
114569	1.39751	3.53525	1.63971e-36	1.57952e-35	MAL2
1730	-0.920904	5.11987	1.64029e-36	1.57952e-35	DIAPH2
51497	-0.591011	6.99865	1.67448e-36	1.61133e-35	NELFCD
79075	-1.34744	4.78556	1.69434e-36	1.6293e-35	DSCC1
9879	-0.725249	7.23959	1.70189e-36	1.63542e-35	DDX46
166	-1.06246	7.50899	1.72374e-36	1.65484e-35	AES
57568	2.20296	1.82959	1.72449e-36	1.65484e-35	SIPA1L2
126133	-1.49283	3.92862	1.80835e-36	1.73411e-35	ALDH16A1
50813	-0.935049	5.77665	1.84832e-36	1.77121e-35	COPS7A
54509	0.934263	5.90021	1.85281e-36	1.77429e-35	RHOF
55741	0.938871	5.17006	1.95875e-36	1.87444e-35	EDEM2
2820	-0.891129	6.36019	1.97322e-36	1.88698e-35	GPD2
79625	2.64622	1.00111	2.092e-36	1.99918e-35	NDNF
9168	-0.626298	9.97664	2.1012e-36	2.00659e-35	TMSB10
3866	1.50478	2.99334	2.13012e-36	2.0328e-35	KRT15
378805	2.10625	4.17835	2.1722e-36	2.07153e-35	LINC-PINT
1191	0.859496	6.50451	2.30478e-36	2.19645e-35	CLU
675	-1.40412	4.82574	2.63549e-36	2.50988e-35	BRCA2
10280	-0.769583	6.89484	2.7688e-36	2.63503e-35	SIGMAR1
10160	-0.867332	5.7114	2.82432e-36	2.68602e-35	FARP1
8623	0.771362	5.96632	2.83904e-36	2.69816e-35	ASMTL
84641	-0.671384	6.90492	2.87269e-36	2.72826e-35	MFSD14B
8725	-0.706437	6.37385	3.10999e-36	2.95161e-35	URI1
80024	0.646675	6.13186	3.17977e-36	3.01576e-35	SLC8B1
10313	0.510968	8.29008	3.21036e-36	3.04269e-35	RTN3
64399	-1.50666	3.24581	3.2346e-36	3.06357e-35	HHIP
259230	0.70299	6.02794	3.60944e-36	3.41624e-35	SGMS1
29893	-1.1998	4.68569	3.65255e-36	3.45468e-35	PSMC3IP
84448	2.67592	1.46468	4.05025e-36	3.82822e-35	ABLIM2
9793	-0.618883	8.59308	4.43306e-36	4.18718e-35	CKAP5
5293	1.01478	4.76865	4.68421e-36	4.42139e-35	PIK3CD
7407	-0.73085	7.59122	4.74511e-36	4.47581e-35	VARS
63893	0.661774	6.01822	4.92874e-36	4.64585e-35	UBE2O
4482	-1.2033	4.16713	5.15606e-36	4.85681e-35	MSRA
57291	-0.947329	5.16424	5.1852e-36	4.88093e-35	DANCR
23568	-0.929212	6.12653	5.2392e-36	4.92841e-35	ARL2BP
375056	0.832363	6.65878	5.57824e-36	5.24377e-35	MIA3
10260	0.868411	4.81955	5.83674e-36	5.48305e-35	DENND4A
4048	0.574037	7.58077	5.98868e-36	5.62196e-35	LTA4H
723790	1.93064	3.8955	7.03229e-36	6.59718e-35	HIST2H2AA4
23176	-0.737445	6.45462	7.31088e-36	6.85388e-35	2008-09-01
411	-1.19889	4.49217	7.35253e-36	6.88826e-35	ARSB
253635	1.11203	5.3851	7.37208e-36	6.90191e-35	GPATCH11
6233	-0.609302	8.81352	8.00996e-36	7.49403e-35	RPS27A
122769	-0.825559	5.82433	8.42882e-36	7.88057e-35	LRR1
11199	2.37385	2.50093	8.69038e-36	8.11963e-35	ANXA10
9180	0.640749	8.00887	9.4854e-36	8.85646e-35	OSMR
91433	-1.14155	4.93837	1.039e-35	9.6945e-35	RCCD1
55225	-1.22664	3.84056	1.05004e-35	9.79096e-35	RAVER2
23225	-0.942434	5.29399	1.08249e-35	1.00867e-34	NUP210
10733	-0.935102	6.04036	1.12063e-35	1.04351e-34	PLK4
3631	0.704366	5.61609	1.16902e-35	1.08783e-34	INPP4A
8436	-0.901817	5.30895	1.18496e-35	1.10192e-34	SDPR
201973	-1.2268	4.13088	1.20374e-35	1.11863e-34	PRIMPOL
23287	0.744891	6.19558	1.20549e-35	1.11951e-34	AGTPBP1
688	0.836722	5.34976	1.22606e-35	1.13785e-34	KLF5
5058	-0.765043	5.50513	1.27982e-35	1.18694e-34	PAK1
23590	-1.26354	3.93417	1.32453e-35	1.22758e-34	PDSS1
10766	-0.809711	5.52417	1.45688e-35	1.34934e-34	TOB2
83719	1.19296	4.31452	1.55449e-35	1.43878e-34	YPEL3
23005	1.01272	5.28272	1.59491e-35	1.47521e-34	MAPKBP1
51706	0.949878	5.841	2.04348e-35	1.88885e-34	CYB5R1
1368	1.40036	3.69242	2.16016e-35	1.99537e-34	CPM
5357	1.09101	5.41586	2.18293e-35	2.01506e-34	PLS1
94056	0.604308	6.9906	2.34677e-35	2.16485e-34	SYAP1
145407	1.30338	3.92368	2.47019e-35	2.27719e-34	C14orf37
339894	2.62021	1.24261	2.49064e-35	2.29451e-34	LINC00880
7052	-0.901806	9.99247	2.56771e-35	2.36393e-34	TGM2
55355	-1.07798	6.83858	2.60349e-35	2.39528e-34	HJURP
8904	-0.592602	8.05816	2.68971e-35	2.47296e-34	CPNE1
2954	-1.00903	5.18676	2.94618e-35	2.70696e-34	GSTZ1
2065	1.50852	2.54167	2.98115e-35	2.73727e-34	ERBB3
6202	-0.709605	9.29479	3.05629e-35	2.80441e-34	RPS8
27352	0.769795	5.5246	3.0712e-35	2.81448e-34	SGSM3
64789	-1.23889	4.0307	3.07134e-35	2.81448e-34	EXO5
10055	-0.576802	7.67849	3.16125e-35	2.89495e-34	SAE1
3183	-0.655611	9.57814	3.21364e-35	2.94098e-34	HNRNPC
254102	0.77314	7.4161	3.24211e-35	2.96508e-34	EHBP1L1
10395	0.623671	6.88565	3.31679e-35	3.03137e-34	DLC1
79719	0.792125	5.51872	3.56276e-35	3.25402e-34	AAGAB
51528	0.656345	6.6098	3.60815e-35	3.2933e-34	JKAMP
10500	1.68768	2.74556	3.74243e-35	3.41262e-34	SEMA6C
54602	1.05065	5.71757	3.74382e-35	3.41262e-34	NDFIP2
84669	0.647004	6.70503	3.80205e-35	3.46342e-34	USP32
79915	-1.16812	4.51435	3.99196e-35	3.63402e-34	ATAD5
54478	-1.00981	5.14965	4.19302e-35	3.81454e-34	FAM64A
6907	0.609701	6.60854	4.32245e-35	3.92971e-34	TBL1X
81887	-0.70705	6.20029	4.47559e-35	4.06626e-34	LAS1L
79031	-0.930716	5.14618	4.8759e-35	4.42705e-34	PDCL3
26575	2.10056	2.13519	5.49892e-35	4.98944e-34	RGS17
285590	1.07147	4.43137	5.75315e-35	5.21669e-34	SH3PXD2B
10095	-0.968083	6.67945	6.08782e-35	5.51654e-34	ARPC1B
22836	0.672311	8.07275	6.23793e-35	5.64886e-34	RHOBTB3
51257	1.25306	4.53298	6.32282e-35	5.72199e-34	2002-03-01
23127	-1.0525	4.13649	6.73737e-35	6.09316e-34	COLGALT2
2627	0.75792	5.68113	7.47601e-35	6.75675e-34	GATA6
113174	-0.996052	5.02345	7.81987e-35	7.06291e-34	SAAL1
6125	-0.588262	9.70012	8.29997e-35	7.49165e-34	RPL5
1964	-0.798855	7.81726	8.54734e-35	7.70989e-34	EIF1AX
10591	-1.30926	4.98195	9.09882e-35	8.20199e-34	DNPH1
10391	-1.2331	4.02569	9.47874e-35	8.5389e-34	CORO2B
1363	1.34035	4.67632	9.6551e-35	8.69211e-34	CPE
60673	0.848022	4.99662	1.14948e-34	1.03416e-33	ATG101
85456	0.570068	7.2708	1.21636e-34	1.09361e-33	TNKS1BP1
81565	0.68919	6.02915	1.24735e-34	1.12075e-33	NDEL1
54476	0.598821	6.22326	1.42342e-34	1.27812e-33	RNF216
54521	0.776241	5.77469	1.53195e-34	1.37468e-33	WDR44
345079	3.01161	0.936119	1.58253e-34	1.41915e-33	SOWAHB
11176	0.605157	6.99955	1.58601e-34	1.42134e-33	BAZ2A
9817	-0.853321	6.60421	1.60518e-34	1.43759e-33	KEAP1
51096	-0.780265	6.29425	1.61443e-34	1.44494e-33	UTP18
6124	-0.626589	9.68845	1.64249e-34	1.46911e-33	RPL4
43	3.79652	0.630009	1.73468e-34	1.55056e-33	ACHE
22948	-0.548315	9.03599	1.76167e-34	1.57367e-33	CCT5
170690	1.17278	4.87799	1.78857e-34	1.59666e-33	ADAMTS16
23197	0.582564	7.03531	2.02003e-34	1.80213e-33	FAF2
25792	-0.68321	7.17921	2.12806e-34	1.89728e-33	CIZ1
79917	2.42849	1.42023	2.16521e-34	1.92916e-33	MAGIX
55824	0.884301	5.34076	2.18376e-34	1.94443e-33	PAG1
6175	-0.938595	10.8996	2.27643e-34	2.02542e-33	RPLP0
157769	0.782839	7.3434	2.27764e-34	2.02542e-33	FAM91A1
3897	-0.618745	8.16126	2.73232e-34	2.42818e-33	L1CAM
5898	0.743273	6.61729	2.75463e-34	2.44644e-33	RALA
7534	-0.614236	10.8805	2.80947e-34	2.49354e-33	YWHAZ
83743	-0.868693	5.88597	2.98358e-34	2.64637e-33	GRWD1
54497	0.799009	5.20009	3.26617e-34	2.89516e-33	HEATR5B
9610	-1.42418	4.89341	3.45467e-34	3.06029e-33	RIN1
8567	0.625039	6.92736	3.60951e-34	3.19541e-33	MADD
64324	-0.876527	6.27427	3.75265e-34	3.32001e-33	NSD1
114327	1.21031	4.21975	3.79092e-34	3.35171e-33	EFHC1
1649	1.49411	4.53162	4.07636e-34	3.60178e-33	DDIT3
56288	0.640443	6.52404	4.15763e-34	3.67124e-33	PARD3
3710	-0.638888	9.08397	4.33773e-34	3.82784e-33	ITPR3
2287	-0.675113	6.40524	4.45134e-34	3.92559e-33	FKBP3
10915	-0.849891	6.63893	4.85248e-34	4.27661e-33	TCERG1
729438	1.85454	2.17818	4.88724e-34	4.30451e-33	GATSL2
143098	1.82222	2.34728	5.08149e-34	4.47275e-33	MPP7
55299	-0.729929	6.27417	5.49686e-34	4.83528e-33	BRIX1
1318	0.99184	5.1165	5.72968e-34	5.03687e-33	SLC31A2
54919	-0.675391	6.13439	7.17497e-34	6.3034e-33	DNAAF5
55142	-0.8691	5.63047	7.29914e-34	6.40841e-33	HAUS2
8321	-0.913421	5.32222	7.70961e-34	6.76449e-33	FZD1
94103	0.779745	5.48518	7.78197e-34	6.82366e-33	ORMDL3
4302	-0.631588	6.75348	8.00053e-34	7.01086e-33	MLLT6
123920	-1.08092	4.48335	8.23499e-34	7.21175e-33	CMTM3
55233	-0.685779	7.58757	8.38583e-34	7.33919e-33	MOB1A
64921	-1.61985	3.70086	8.95109e-34	7.82895e-33	CASD1
54885	1.03525	4.47931	9.55811e-34	8.35459e-33	TBC1D8B
3672	1.03431	5.11364	1.08148e-33	9.44706e-33	ITGA1
23212	-1.24897	3.57196	1.08711e-33	9.49024e-33	RRS1
3189	-0.998412	7.40657	1.23225e-33	1.07505e-32	HNRNPH3
23334	1.17505	5.14842	1.34369e-33	1.17153e-32	SZT2
64746	0.70245	6.53632	1.35291e-33	1.17883e-32	ACBD3
643650	-0.829377	5.67692	1.39293e-33	1.21293e-32	LINC00842
284751	1.95167	2.1359	1.42147e-33	1.23701e-32	LINC01270
9453	0.846825	5.48359	1.43589e-33	1.24877e-32	GGPS1
51433	-0.533017	7.23525	1.46798e-33	1.27588e-32	ANAPC5
9921	0.545595	8.04567	1.47555e-33	1.28166e-32	RNF10
71	-0.717875	11.5283	1.49797e-33	1.30031e-32	ACTG1
7184	-0.571369	10.3104	1.50472e-33	1.30535e-32	HSP90B1
25841	0.74523	5.50052	1.56561e-33	1.35732e-32	ABTB2
84292	1.17141	4.21929	1.60059e-33	1.38678e-32	WDR83
126969	2.82119	1.04543	1.6094e-33	1.39353e-32	SLC44A3
7410	-0.666844	6.01751	1.64532e-33	1.42375e-32	VAV2
1633	-1.17271	5.61736	1.6656e-33	1.44039e-32	DCK
11138	1.1419	4.97897	1.69731e-33	1.4669e-32	TBC1D8
6426	-1.18138	8.23242	1.75259e-33	1.51373e-32	SRSF1
7423	-0.96313	6.42695	1.82945e-33	1.57913e-32	VEGFB
552860	3.42883	1.08866	1.91677e-33	1.65347e-32	SAMD12-AS1
90203	0.742214	5.42248	2.1978e-33	1.89471e-32	SNX21
152816	2.91314	1.1309	2.25618e-33	1.94383e-32	C4orf26
204	-0.584644	7.49954	2.53332e-33	2.18124e-32	AK2
678	-0.760632	5.94813	2.59048e-33	2.22907e-32	ZFP36L2
5919	1.15303	4.20077	2.67802e-33	2.30268e-32	RARRES2
4835	0.779031	6.18692	2.67936e-33	2.30268e-32	NQO2
730091	2.09825	1.83873	2.71943e-33	2.33567e-32	LINC00886
5371	-0.833585	6.38985	2.7347e-33	2.34732e-32	PML
23625	1.19446	5.06951	2.77663e-33	2.38184e-32	FAM89B
538	1.06871	4.95018	2.78959e-33	2.39147e-32	ATP7A
389741	-1.92479	2.73622	2.79843e-33	2.39756e-32	GLIDR
169611	-0.776391	6.76431	3.13949e-33	2.68811e-32	OLFML2A
23365	0.768558	8.43381	3.24673e-33	2.7782e-32	ARHGEF12
8021	-0.660637	6.34421	3.25691e-33	2.78519e-32	NUP214
100131089	4.4574	0.428416	3.38202e-33	2.89039e-32	SRP14-AS1
253725	-0.589939	6.79121	3.43949e-33	2.93769e-32	WASHC2C
100859930	-1.38228	3.46213	3.51214e-33	2.99789e-32	HEIH
5991	1.79538	3.28943	3.71149e-33	3.1661e-32	RFX3
51560	2.31199	1.35496	3.7259e-33	3.17644e-32	RAB6B
799	1.7127	2.50997	3.76968e-33	3.21178e-32	CALCR
23649	-0.804796	4.84179	3.92458e-33	3.34169e-32	POLA2
2664	0.624157	7.6782	4.31027e-33	3.66784e-32	GDI1
1832	-0.626729	8.013	4.31336e-33	3.66821e-32	DSP
314	2.52808	1.66983	4.34066e-33	3.68916e-32	AOC2
6187	-0.901502	9.91099	4.61319e-33	3.91838e-32	RPS2
3939	-0.614557	11.0016	4.75904e-33	4.03978e-32	LDHA
55270	-0.912696	5.5353	4.85825e-33	4.12147e-32	NUDT15
219988	-0.541586	7.53343	5.11183e-33	4.33393e-32	PATL1
2040	0.990598	4.07231	5.12394e-33	4.34153e-32	STOM
9600	0.765313	6.15936	5.17451e-33	4.3817e-32	PITPNM1
10838	-1.23146	3.87321	5.68737e-33	4.81303e-32	ZNF275
148423	0.963486	5.17123	5.78814e-33	4.89531e-32	C1orf52
23199	0.765707	4.83517	6.271e-33	5.30045e-32	GSE1
81035	1.97906	2.20184	6.42841e-33	5.43018e-32	COLEC12
57562	1.44486	3.25385	6.54087e-33	5.52181e-32	CEP126
64087	-0.675454	6.06427	6.7501e-33	5.69496e-32	MCCC2
641	-1.11388	4.47104	6.82602e-33	5.7555e-32	BLM
23294	0.666041	5.86515	7.12222e-33	6.00159e-32	ANKS1A
23361	-1.09046	4.66664	7.14394e-33	6.01622e-32	ZNF629
8460	0.934811	4.89713	7.28364e-33	6.13014e-32	TPST1
23196	-0.52377	8.21414	7.53745e-33	6.33989e-32	FAM120A
9735	-1.44498	6.4069	7.66175e-33	6.44053e-32	KNTC1
22870	0.636388	7.61015	7.93379e-33	6.66516e-32	PPP6R1
23585	0.643657	6.94443	8.06058e-33	6.76756e-32	TMEM50A
9762	1.22931	4.26985	8.60974e-33	7.22424e-32	LZTS3
55559	-1.04351	4.41851	9.93867e-33	8.33426e-32	HAUS7
30968	-0.905879	6.81022	1.07105e-32	8.97604e-32	STOML2
5982	-0.698335	6.15012	1.0815e-32	9.0581e-32	RFC2
9820	-0.746652	6.53333	1.18842e-32	9.94762e-32	CUL7
8225	-0.889912	6.99741	1.30883e-32	1.09488e-31	GTPBP6
89927	1.10078	3.37459	1.31382e-32	1.0984e-31	C16orf45
6253	1.21873	4.14466	1.39184e-32	1.16292e-31	RTN2
55326	-0.847204	5.42542	1.51028e-32	1.26112e-31	AGPAT5
374286	1.82384	3.00784	1.54902e-32	1.29269e-31	CDRT1
10802	0.737686	6.16817	1.5719e-32	1.311e-31	SEC24A
51645	-0.655548	6.92097	1.64034e-32	1.36725e-31	PPIL1
8470	-1.0217	5.13121	1.6835e-32	1.40238e-31	SORBS2
6662	-0.632711	7.3194	1.6936e-32	1.40994e-31	SOX9
9678	-0.974604	5.27336	1.72783e-32	1.43757e-31	PHF14
26220	-1.934	2.59168	1.80771e-32	1.50313e-31	DGCR5
286077	-1.09908	4.7766	1.97759e-32	1.6434e-31	FAM83H
81555	0.756013	6.58003	1.9965e-32	1.65811e-31	YIPF5
928	0.812221	7.2115	2.05035e-32	1.70181e-31	CD9
23404	-0.688082	5.64158	2.22537e-32	1.84597e-31	EXOSC2
113189	-1.33662	4.46303	2.25457e-32	1.86907e-31	CHST14
26064	-0.581075	7.31576	2.42738e-32	2.01113e-31	RAI14
9019	0.600121	7.76494	2.58541e-32	2.14078e-31	MPZL1
29089	-0.769042	5.85936	2.84064e-32	2.35071e-31	UBE2T
79899	-1.2744	4.59557	2.84943e-32	2.35658e-31	PRR5L
23233	0.797788	5.40364	2.96176e-32	2.44801e-31	EXOC6B
79228	-0.8407	5.18345	2.99736e-32	2.47596e-31	THOC6
6884	0.801967	6.13473	3.02546e-32	2.49767e-31	TAF13
11154	-1.87314	2.83432	3.24609e-32	2.67821e-31	AP4S1
1655	-0.573385	9.24122	3.25823e-32	2.68663e-31	DDX5
10212	-0.779668	7.12432	3.48338e-32	2.87057e-31	DDX39A
11107	-1.30085	4.35731	3.51792e-32	2.89731e-31	PRDM5
4520	0.842202	4.88012	3.5676e-32	2.93647e-31	MTF1
10594	-0.572586	9.10158	3.80244e-32	3.12791e-31	PRPF8
26032	-1.28404	3.65888	3.96625e-32	3.26072e-31	SUSD5
26999	1.83718	2.69674	4.11676e-32	3.38245e-31	CYFIP2
118611	2.83844	1.1188	4.21517e-32	3.46124e-31	C10orf90
7050	0.591972	6.12672	4.28082e-32	3.51307e-31	TGIF1
55788	0.858974	5.40896	4.29977e-32	3.52653e-31	LMBRD1
201161	-1.08216	4.53123	4.39907e-32	3.60583e-31	CENPV
22913	-0.702552	7.61684	4.4923e-32	3.68007e-31	RALY
79869	-0.597915	7.0708	4.569e-32	3.74068e-31	CPSF7
352909	2.23719	1.18771	4.8701e-32	3.98484e-31	DNAAF3
31	-0.620358	6.94007	4.97792e-32	4.07065e-31	ACACA
157506	1.22562	3.36946	5.09095e-32	4.16062e-31	RDH10
54386	0.884008	5.61924	5.19799e-32	4.24558e-31	TERF2IP
10969	-0.553166	7.17424	5.34855e-32	4.36598e-31	EBNA1BP2
84901	-0.860492	5.73244	5.53645e-32	4.51669e-31	NFATC2IP
10769	-0.566886	8.44068	5.68419e-32	4.63449e-31	PLK2
6776	-1.23681	4.34587	5.82527e-32	4.74672e-31	STAT5A
100130311	2.82172	1.12645	5.9493e-32	4.84493e-31	C17orf107
56999	-0.988549	5.32501	6.0928e-32	4.95888e-31	ADAMTS9
4802	-0.751655	5.73933	6.12917e-32	4.98554e-31	NFYC
9479	1.08806	4.332	6.52251e-32	5.30237e-31	MAPK8IP1
6143	-0.59878	9.75177	6.68848e-32	5.43409e-31	RPL19
64853	-0.710823	7.40367	6.76384e-32	5.49209e-31	AIDA
8449	0.551991	6.93723	8.31528e-32	6.74787e-31	DHX16
79709	-0.643594	8.16112	8.59802e-32	6.97322e-31	COLGALT1
81554	-0.9103	5.58771	8.626e-32	6.99181e-31	RCC1L
140576	-0.877322	8.20786	9.95896e-32	8.06752e-31	S100A16
53838	0.663079	6.81759	1.06159e-31	8.59464e-31	C11orf24
1284	-0.601406	7.827	1.08457e-31	8.77555e-31	COL4A2
54039	1.41804	3.77478	1.0971e-31	8.87174e-31	PCBP3
10422	-0.76992	5.3046	1.13043e-31	9.13593e-31	UBAC1
9217	-0.619332	6.30499	1.15349e-31	9.31689e-31	VAPB
79191	-1.59162	3.65847	1.20552e-31	9.73139e-31	IRX3
5286	0.831953	6.43162	1.23533e-31	9.96623e-31	PIK3C2A
3176	-1.23539	4.59241	1.27766e-31	1.03017e-30	HNMT
376497	0.890223	5.95488	1.3273e-31	1.06957e-30	SLC27A1
400954	2.62364	3.7092	1.44262e-31	1.16183e-30	EML6
2967	-0.664772	6.2127	1.53162e-31	1.23278e-30	GTF2H3
79628	-0.94606	5.99603	1.55113e-31	1.24776e-30	SH3TC2
56852	-0.727103	5.94075	1.55474e-31	1.24994e-30	RAD18
160335	1.46766	3.16347	1.56029e-31	1.25367e-30	TMTC2
5033	0.660686	7.39252	2.2675e-31	1.82085e-30	P4HA1
10322	-0.882115	5.28981	2.30008e-31	1.84594e-30	SMYD5
117177	1.16474	3.50842	2.50488e-31	2.00913e-30	RAB3IP
5698	-1.05034	5.21406	2.52088e-31	2.0208e-30	PSMB9
84875	-1.15349	5.64209	2.65444e-31	2.12663e-30	PARP10
6491	-0.690849	6.25311	2.95432e-31	2.36551e-30	STIL
2802	0.603233	6.34896	3.00529e-31	2.40493e-30	GOLGA3
10473	-0.554192	6.99295	3.02583e-31	2.41996e-30	HMGN4
80195	-1.01315	4.37299	3.16742e-31	2.53174e-30	TMEM254
80256	0.732367	5.68837	3.27946e-31	2.61978e-30	FAM214B
84985	-0.860033	5.59866	3.51226e-31	2.80413e-30	FAM83A
3065	-0.575876	7.11126	3.54781e-31	2.83088e-30	HDAC1
51018	-0.87162	5.3129	3.95893e-31	3.1571e-30	RRP15
4084	1.21146	4.68897	4.16794e-31	3.32186e-30	MXD1
6208	-0.777499	8.54039	4.65976e-31	3.7117e-30	RPS14
51097	-0.743872	6.44588	5.10111e-31	4.06092e-30	SCCPDH
6539	2.78848	1.92749	5.12751e-31	4.07959e-30	SLC6A12
4232	-0.879416	4.95769	5.15337e-31	4.09781e-30	MEST
23052	0.649325	6.91574	5.22148e-31	4.14957e-30	ENDOD1
51176	-2.09141	2.31813	5.70151e-31	4.52846e-30	LEF1
64116	-0.725932	5.71743	5.7593e-31	4.57173e-30	SLC39A8
4641	-0.634954	8.46833	5.80463e-31	4.60508e-30	MYO1C
5433	-0.670356	5.80842	5.96654e-31	4.73081e-30	POLR2D
23243	-0.55703	7.10663	6.18024e-31	4.89744e-30	ANKRD28
3576	1.20571	7.03017	6.22073e-31	4.9267e-30	CXCL8
55777	0.845869	4.43222	6.51385e-31	5.1559e-30	MBD5
253714	-1.07917	5.02106	6.99653e-31	5.53478e-30	MMS22L
221687	1.2115	3.93238	7.58377e-31	5.9959e-30	RNF182
115106	-0.978836	5.33657	7.59019e-31	5.99756e-30	HAUS1
10521	-0.53285	7.55581	7.61699e-31	6.01529e-30	DDX17
6319	-0.612277	10.8127	7.85156e-31	6.197e-30	SCD
3981	1.11431	4.4921	8.11118e-31	6.39825e-30	LIG4
116113	-0.79288	7.84026	8.36459e-31	6.59439e-30	FOXP4
9261	0.587535	7.64371	8.54383e-31	6.73186e-30	MAPKAPK2
4683	-0.783266	6.52108	8.73817e-31	6.88106e-30	NBN
6509	-1.01064	4.35629	9.33115e-31	7.34383e-30	SLC1A4
10517	2.51204	1.3882	9.53463e-31	7.49971e-30	FBXW10
51444	-1.0914	5.44898	1.00916e-30	7.93332e-30	RNF138
9787	-0.770321	7.32271	1.08672e-30	8.53815e-30	DLGAP5
57587	-0.828687	6.07473	1.11173e-30	8.72967e-30	CFAP97
64395	0.867036	5.6026	1.35484e-30	1.06326e-29	GMCL1
23031	0.998814	4.7313	1.37136e-30	1.07562e-29	MAST3
1062	-0.955173	6.73746	1.53621e-30	1.20423e-29	CENPE
80335	-0.567351	7.39236	1.55071e-30	1.21491e-29	WDR82
84792	0.952612	5.13016	1.55353e-30	1.21643e-29	FAM220A
5985	-0.60133	5.94211	1.56348e-30	1.22353e-29	RFC5
79084	-0.771483	5.77169	1.64641e-30	1.2877e-29	WDR77
3094	-0.709658	7.93865	1.66113e-30	1.29848e-29	HINT1
54901	-0.916972	4.88228	1.73813e-30	1.3579e-29	CDKAL1
80178	-1.44112	3.58265	1.82081e-30	1.42169e-29	C16orf59
5706	-0.694433	6.75446	1.86232e-30	1.45328e-29	PSMC6
2175	-1.18455	5.68618	1.90041e-30	1.48217e-29	FANCA
115811	2.32733	1.87367	1.92317e-30	1.49907e-29	IQCD
9670	0.664972	5.67099	1.95868e-30	1.5259e-29	IPO13
100271927	1.39523	4.39098	1.97396e-30	1.53693e-29	RASA4B
873	0.807322	6.85529	1.97639e-30	1.53796e-29	CBR1
2934	0.733648	7.76324	2.00648e-30	1.56049e-29	GSN
64061	1.408	4.84189	2.07976e-30	1.61658e-29	TSPYL2
54462	0.761934	6.58742	2.12102e-30	1.64772e-29	CCSER2
54726	-0.558472	6.89358	2.27903e-30	1.76948e-29	OTUD4
51559	-0.770227	5.77648	2.39732e-30	1.86028e-29	NT5DC3
1198	0.723488	5.64569	2.4336e-30	1.88737e-29	CLK3
2250	-0.986995	4.72261	2.48147e-30	1.92342e-29	FGF5
25940	0.649055	6.1237	2.57384e-30	1.9939e-29	FAM98A
256979	1.03666	3.67703	2.58688e-30	2.00288e-29	SUN3
8325	-1.70353	3.26738	2.78592e-30	2.15577e-29	FZD8
11190	-0.79788	7.17956	3.13454e-30	2.42418e-29	CEP250
8736	4.50967	0.0349179	3.26113e-30	2.52067e-29	MYOM1
54908	-0.780425	6.44708	3.31985e-30	2.56463e-29	SPDL1
9689	-0.59284	8.99441	3.36315e-30	2.59663e-29	BZW1
27074	2.90354	1.5008	3.46138e-30	2.67098e-29	LAMP3
55759	-0.672112	5.47633	3.47013e-30	2.67624e-29	WDR12
25	-0.608072	7.18471	3.5461e-30	2.73331e-29	ABL1
8541	1.80288	1.93687	3.62794e-30	2.79483e-29	PPFIA3
51302	2.3974	1.7648	3.8033e-30	2.92829e-29	CYP39A1
245812	0.958897	3.811	3.95812e-30	3.04579e-29	CNPY4
23597	-0.545182	6.37858	4.03306e-30	3.10173e-29	ACOT9
10452	-0.869759	6.89849	4.06242e-30	3.12258e-29	TOMM40
2597	-0.729442	11.6199	4.29029e-30	3.2959e-29	GAPDH
2113	-0.535918	7.7419	4.3837e-30	3.36579e-29	ETS1
57446	0.593609	6.80621	4.47545e-30	3.43432e-29	NDRG3
79792	-1.02049	5.7065	4.49936e-30	3.45075e-29	GSDMD
90410	1.06192	4.37351	4.51699e-30	3.46236e-29	IFT20
51170	-0.866676	5.54624	4.57084e-30	3.5017e-29	HSD17B11
956	1.49067	3.16797	4.66236e-30	3.56983e-29	ENTPD3
79109	-0.600213	7.00043	4.8132e-30	3.68328e-29	MAPKAP1
6171	-0.908355	9.15369	4.83859e-30	3.70066e-29	RPL41
5874	-0.97167	5.72815	4.85156e-30	3.70853e-29	RAB27B
22898	1.06494	5.35792	5.30822e-30	4.05537e-29	DENND3
8365	2.70837	0.337328	5.37551e-30	4.1045e-29	HIST1H4H
150468	-0.7772	6.76733	5.82462e-30	4.44497e-29	CKAP2L
57404	-0.868277	4.77272	5.85505e-30	4.46573e-29	CYP20A1
4077	0.608808	7.85894	6.27066e-30	4.78008e-29	NBR1
55534	1.2266	3.18382	6.624e-30	5.04442e-29	MAML3
8985	-0.658134	6.96643	6.62635e-30	5.04442e-29	PLOD3
25904	-0.839141	5.2078	6.62837e-30	5.04442e-29	CNOT10
152185	1.25864	3.6496	6.85506e-30	5.21407e-29	SPICE1
6602	-0.627176	6.08592	7.09792e-30	5.39583e-29	SMARCD1
55323	0.877069	5.55036	7.22123e-30	5.48655e-29	LARP6
284129	1.31948	3.43728	7.42851e-30	5.64094e-29	SLC26A11
401247	2.61484	1.38797	7.52996e-30	5.71484e-29	LINC00243
23549	-0.773223	5.66173	7.67815e-30	5.8241e-29	DNPEP
8439	-0.856407	5.43595	7.73889e-30	5.86696e-29	NSMAF
55856	1.03404	4.88412	8.47202e-30	6.41924e-29	ACOT13
120227	1.10774	4.2955	9.05133e-30	6.85442e-29	CYP2R1
6388	0.96721	5.75179	9.44683e-30	7.15002e-29	SDF2
4300	0.838673	4.59306	9.52963e-30	7.20873e-29	MLLT3
27042	-0.711913	5.56082	9.66982e-30	7.31079e-29	DIEXF
467	1.82113	4.85646	9.8568e-30	7.44808e-29	ATF3
2782	-0.527914	8.8652	1.00206e-29	7.56774e-29	GNB1
59277	0.876007	4.60352	1.01826e-29	7.68587e-29	NTN4
56180	0.834593	5.7458	1.03267e-29	7.7904e-29	MOSPD1
7805	-0.781918	6.03401	1.043e-29	7.86403e-29	LAPTM5
2752	-0.514058	7.08509	1.19831e-29	9.03012e-29	GLUL
7150	0.588088	7.8354	1.21145e-29	9.12416e-29	TOP1
10962	1.36617	3.55728	1.23718e-29	9.31288e-29	MLLT11
725	-1.04789	4.46807	1.24769e-29	9.38685e-29	C4BPB
2512	0.724535	11.5214	1.26213e-29	9.49034e-29	FTL
79777	1.34456	4.12007	1.26348e-29	9.4953e-29	ACBD4
30818	-0.946126	5.1558	1.38624e-29	1.04123e-28	KCNIP3
7555	-0.573483	7.7703	1.38996e-29	1.04345e-28	CNBP
152926	0.862387	4.66581	1.45892e-29	1.09463e-28	PPM1K
2629	-0.575412	7.10781	1.47467e-29	1.10584e-28	GBA
55720	-0.498277	7.26169	1.50462e-29	1.12769e-28	TSR1
55226	-0.536441	6.31041	1.59987e-29	1.19843e-28	NAT10
55621	-0.964485	5.58096	1.65018e-29	1.23544e-28	TRMT1
7466	0.71804	6.14323	1.81068e-29	1.35487e-28	WFS1
965	-0.693132	6.37952	1.81708e-29	1.35893e-28	CD58
5091	0.706416	6.97739	1.82873e-29	1.3669e-28	PC
10950	-0.754894	5.52915	1.87181e-29	1.39835e-28	BTG3
5264	-0.931429	4.80485	1.91635e-29	1.43085e-28	PHYH
9967	-0.611853	7.72781	1.92925e-29	1.4397e-28	THRAP3
10465	-0.823821	5.42525	1.95522e-29	1.4583e-28	PPIH
57561	0.824702	6.36005	1.98789e-29	1.48186e-28	ARRDC3
388403	1.17667	3.49412	2.11113e-29	1.57288e-28	YPEL2
152815	0.964842	4.37395	2.26732e-29	1.68834e-28	THAP6
388962	-1.1224	4.40096	2.31885e-29	1.72578e-28	BOLA3
55627	-0.537979	7.06463	2.38902e-29	1.77705e-28	SMPD4
4593	-1.79841	3.06343	2.39165e-29	1.77805e-28	MUSK
54434	0.576501	7.48838	2.44546e-29	1.81708e-28	SSH1
5909	1.59629	2.82418	2.72527e-29	2.0239e-28	RAP1GAP
908	-0.474161	8.73396	2.78436e-29	2.06667e-28	CCT6A
1108	-0.544572	7.74163	2.8248e-29	2.09557e-28	CHD4
9945	0.586924	6.44071	2.90939e-29	2.15716e-28	GFPT2
5507	1.35929	2.8796	2.92283e-29	2.16597e-28	PPP1R3C
7965	-0.775665	5.29968	3.04019e-29	2.25173e-28	AIMP2
6717	-0.772466	6.37668	3.18426e-29	2.35717e-28	SRI
6130	-0.521233	10.1007	3.39522e-29	2.51199e-28	RPL7A
6168	-0.571916	8.5428	3.46014e-29	2.55865e-28	RPL37A
51092	0.703956	5.28835	3.47228e-29	2.56626e-28	SIDT2
53371	-0.711372	6.15538	3.52375e-29	2.60291e-28	NUP54
51201	-0.69331	5.94182	3.63785e-29	2.68575e-28	ZDHHC2
79589	1.09419	3.82196	3.68991e-29	2.72273e-28	RNF128
53349	0.753649	5.24536	3.89065e-29	2.86933e-28	ZFYVE1
7779	0.686967	6.11304	3.93155e-29	2.89795e-28	SLC30A1
59338	0.91636	5.24847	4.01847e-29	2.96044e-28	PLEKHA1
9419	1.03429	4.47682	4.0482e-29	2.98075e-28	CRIPT
116832	-1.1023	4.65086	4.37754e-29	3.22153e-28	RPL39L
54331	2.4844	1.66806	4.60076e-29	3.384e-28	GNG2
7079	2.36935	2.07233	4.8629e-29	3.57492e-28	TIMP4
55898	0.55026	6.27949	4.87695e-29	3.58334e-28	UNC45A
130497	-1.28613	3.79933	4.91986e-29	3.61295e-28	OSR1
10528	-1.18771	5.10854	5.43929e-29	3.99228e-28	NOP56
84440	3.37356	0.499406	5.56972e-29	4.08584e-28	RAB11FIP4
9388	-0.768281	5.96451	5.68297e-29	4.16671e-28	LIPG
283209	1.27053	4.63373	5.71195e-29	4.18573e-28	PGM2L1
199731	1.70193	2.68516	6.17706e-29	4.52417e-28	CADM4
9926	-0.704189	6.66556	6.70924e-29	4.91135e-28	LPGAT1
2495	0.634805	10.8709	6.86924e-29	5.02581e-28	FTH1
5428	0.570581	6.5383	6.94011e-29	5.07498e-28	POLG
81573	0.805924	6.24514	6.98907e-29	5.10808e-28	ANKRD13C
10493	0.605085	8.43944	7.1103e-29	5.19394e-28	VAT1
93974	-0.655118	6.26355	7.39421e-29	5.39848e-28	ATPIF1
22952	1.36266	3.20497	7.81181e-29	5.70035e-28	CYP2G1P
27335	-0.642388	6.74398	8.01568e-29	5.84604e-28	EIF3K
10123	0.572617	7.05028	8.06451e-29	5.87854e-28	ARL4C
2669	0.834059	5.29227	8.1865e-29	5.96433e-28	GEM
23092	0.915832	5.60517	8.37061e-29	6.09525e-28	ARHGAP26
287	-1.09919	3.90928	8.56411e-29	6.23287e-28	ANK2
10559	0.920933	4.23628	8.65506e-29	6.29574e-28	SLC35A1
7763	0.444163	7.937	9.04983e-29	6.57945e-28	ZFAND5
29980	-0.833811	5.5084	9.79474e-29	7.11727e-28	DONSON
101929222	-1.62999	5.23872	1.02577e-28	7.44974e-28	DISC1FP1
83641	0.747286	7.1316	1.04793e-28	7.60668e-28	FAM107B
84100	1.34291	3.73912	1.11959e-28	8.12263e-28	ARL6
7702	0.803972	4.96681	1.15264e-28	8.35802e-28	ZNF143
23382	0.742013	4.73866	1.18202e-28	8.56654e-28	AHCYL2
28951	0.613846	6.14061	1.24334e-28	9.00621e-28	TRIB2
2079	-0.675011	7.30111	1.2976e-28	9.39434e-28	ERH
2519	-0.650979	6.79512	1.42633e-28	1.03209e-27	FUCA2
9075	-1.01367	4.32365	1.44774e-28	1.04703e-27	CLDN2
9540	-1.11551	3.90728	1.47695e-28	1.0676e-27	TP53I3
29841	2.61387	1.33545	1.48316e-28	1.07153e-27	GRHL1
55785	0.684978	5.71111	1.60627e-28	1.15987e-27	FGD6
5606	0.614806	6.63788	1.60802e-28	1.16053e-27	MAP2K3
94032	-1.34394	4.2216	1.61391e-28	1.16417e-27	CAMK2N2
613	0.608914	5.91082	1.66527e-28	1.20059e-27	BCR
7094	-0.626413	9.52484	1.70128e-28	1.22592e-27	TLN1
51308	0.897277	4.26873	1.75815e-28	1.26623e-27	REEP2
29114	3.23342	1.20476	1.76505e-28	1.27054e-27	TAGLN3
93129	-1.06003	5.22836	1.79313e-28	1.29008e-27	ORAI3
54943	2.1227	1.66198	2.09359e-28	1.50547e-27	DNAJC28
84973	-1.06504	4.83678	2.24048e-28	1.61026e-27	SNHG7
1951	1.15014	3.98275	2.29544e-28	1.6489e-27	CELSR3
6159	-0.74624	8.88978	2.38587e-28	1.71297e-27	RPL29
55760	0.623675	6.27954	2.64399e-28	1.8973e-27	DHX32
8871	0.532795	7.44312	2.70644e-28	1.94111e-27	SYNJ2
10668	0.924966	4.6829	2.93307e-28	2.10257e-27	CGRRF1
79832	-0.636153	6.67476	2.99304e-28	2.14444e-27	QSER1
7422	0.592979	8.50106	3.01876e-28	2.16091e-27	VEGFA
10893	-1.746	2.60554	3.01914e-28	2.16091e-27	MMP24
83546	2.69398	0.517728	3.07617e-28	2.20058e-27	RTBDN
128637	0.644511	6.06952	3.10591e-28	2.22071e-27	TBC1D20
3678	0.623262	8.02134	3.30387e-28	2.36103e-27	ITGA5
57620	0.884271	5.07429	3.36332e-28	2.40227e-27	STIM2
3638	0.632773	8.23581	3.41708e-28	2.43941e-27	INSIG1
55705	-0.491839	7.4664	3.4417e-28	2.45572e-27	IPO9
9603	0.614531	7.74301	3.48649e-28	2.4864e-27	NFE2L3
219855	-0.723698	7.39477	3.67985e-28	2.62294e-27	SLC37A2
54069	-0.876042	4.69821	3.82428e-28	2.72448e-27	MIS18A
6613	-0.630584	7.12412	4.16643e-28	2.96671e-27	SUMO2
9842	0.651176	6.02336	4.27116e-28	3.03971e-27	PLEKHM1
2947	0.814548	6.64197	4.48895e-28	3.19307e-27	GSTM3
64073	-0.981892	6.2323	4.52299e-28	3.21563e-27	C19orf33
3340	-0.726396	7.71774	4.56481e-28	3.24369e-27	NDST1
6201	-0.598784	8.92182	4.66867e-28	3.31579e-27	RPS7
65260	-0.783505	5.33168	4.79597e-28	3.40445e-27	COA7
29914	-0.901385	4.86125	4.85587e-28	3.4452e-27	UBIAD1
57415	-1.22192	4.48459	4.87376e-28	3.45612e-27	C3orf14
6305	0.567409	6.95216	4.90485e-28	3.47639e-27	SBF1
79735	0.767819	5.85191	5.01887e-28	3.55538e-27	TBC1D17
29934	-0.730962	6.59229	5.09556e-28	3.60786e-27	SNX12
84740	-0.793292	5.20623	5.27534e-28	3.73323e-27	AFAP1-AS1
22843	2.03423	1.85048	5.66304e-28	4.00555e-27	PPM1E
84955	-0.645966	6.84273	5.67938e-28	4.01505e-27	NUDCD1
284371	1.54273	4.91537	5.87064e-28	4.14814e-27	ZNF841
374655	-1.24291	3.84938	5.91922e-28	4.18033e-27	ZNF710
26071	-0.780716	6.00581	6.11052e-28	4.31323e-27	FAM127B
3783	-1.12075	5.77418	6.18123e-28	4.36092e-27	KCNN4
5792	-0.616148	8.89038	6.23971e-28	4.39994e-27	PTPRF
8932	-0.582778	6.05989	6.35316e-28	4.47765e-27	MBD2
92840	1.24027	3.51769	6.61519e-28	4.65995e-27	REEP6
10776	-0.661982	7.47278	7.00976e-28	4.93539e-27	ARPP19
8443	-0.574083	6.23598	7.07547e-28	4.97912e-27	GNPAT
6167	-0.524163	8.97904	7.19572e-28	5.06116e-27	RPL37
79086	-0.531561	6.59776	7.21612e-28	5.07293e-27	SMIM7
10724	0.685645	7.56212	7.32229e-28	5.14357e-27	MGEA5
7582	-1.39196	3.30828	7.32405e-28	5.14357e-27	ZNF33B
26986	-0.381778	10.6044	7.40503e-28	5.19781e-27	PABPC1
51526	0.636689	6.24502	7.58352e-28	5.32039e-27	OSER1
8531	-0.64654	7.10839	7.62002e-28	5.34329e-27	YBX3
1523	-0.578565	6.52306	7.79295e-28	5.46122e-27	CUX1
6157	-0.646413	9.12788	7.7961e-28	5.46122e-27	RPL27A
126626	-1.18868	3.7375	7.99411e-28	5.59709e-27	GABPB2
26135	-0.485707	8.8583	8.29521e-28	5.80497e-27	SERBP1
94120	2.63779	1.41032	8.40012e-28	5.87541e-27	SYTL3
3420	-0.58783	6.07355	8.46972e-28	5.9211e-27	IDH3B
101928492	-0.764273	5.7689	8.6266e-28	6.02772e-27	OR2A1-AS1
50640	0.811631	5.87235	8.75705e-28	6.11578e-27	PNPLA8
90427	1.03968	3.47557	8.90914e-28	6.21886e-27	BMF
138151	-0.698348	5.63082	9.04063e-28	6.30746e-27	NACC2
112597	-0.59726	6.83321	9.60792e-28	6.69987e-27	CYTOR
220213	0.861276	5.14363	9.82341e-28	6.84668e-27	OTUD1
2308	1.14304	3.04171	9.85946e-28	6.86834e-27	FOXO1
10220	1.05986	4.28779	9.95217e-28	6.92944e-27	GDF11
91289	-0.93006	6.36867	1.09004e-27	7.58583e-27	LMF2
408	0.790251	5.47073	1.10734e-27	7.70236e-27	ARRB1
56155	2.9128	1.04205	1.13033e-27	7.85831e-27	TEX14
6904	-0.588005	6.53493	1.15397e-27	8.01868e-27	TBCD
6603	-0.589893	6.1279	1.2249e-27	8.50723e-27	SMARCD2
27085	-1.11488	5.06257	1.31511e-27	9.1292e-27	MTBP
64837	0.670227	7.0538	1.31963e-27	9.15597e-27	KLC2
6774	0.585918	7.43632	1.32688e-27	9.20166e-27	STAT3
5926	0.820688	5.223	1.37861e-27	9.55558e-27	ARID4A
10524	-0.714109	5.962	1.3886e-27	9.62001e-27	KAT5
284403	-0.853022	5.9381	1.41408e-27	9.79163e-27	WDR62
23352	0.711749	8.00817	1.45497e-27	1.00697e-26	UBR4
26049	-1.40529	3.58511	1.45916e-27	1.00937e-26	FAM169A
[truncated: 8,043 more rows]

## Sheet: 2. 48_HEP_DE_gene
gene.id	logFC	logCPM	PValue	FDR	gene.symbol
1543	7.35786	5.15389	0	0	CYP1A1
1645	3.96804	4.89311	0	0	AKR1C1
1646	3.55422	4.631	0	0	AKR1C2
6307	2.98176	8.29134	0	0	MSMO1
4001	-2.82872	7.02821	0	0	LMNB1
231	2.81782	8.91198	0	0	AKR1B1
10112	-2.66307	7.02598	0	0	KIF20A
5347	-2.53471	6.71222	0	0	PLK1
7298	-2.50034	7.79483	0	0	TYMS
55902	2.40526	7.08096	0	0	ACSS2
6713	2.39067	6.06591	0	0	SQLE
55143	-2.38236	6.70591	0	0	CDCA8
3151	-2.35021	9.31362	0	0	HMGN2
3148	-2.2488	7.85936	0	0	HMGB2
11004	-2.14035	7.31588	0	0	KIF2C
891	-2.11082	7.86703	0	0	CCNB1
11065	-2.04993	7.69175	0	0	UBE2C
6241	-2.0432	8.06512	0	0	RRM2
22974	-1.82215	8.66821	0	0	TPX2
991	-2.26339	7.55844	7.6255751839708e-317	5.27232268199979e-314	CDC20
28231	-2.57204	6.51797	2.48429805391815e-315	1.63585111855097e-312	SLCO4A1
11009	3.95571	3.75542	2.04214e-307	1.28358e-304	IL24
7157	-2.24486	6.72799	8.34787e-300	5.01888e-297	TP53
3157	2.16261	7.76695	1.11019e-298	6.39657e-296	HMGCS1
6790	-1.7247	7.4308	9.1791e-297	5.07714e-294	AURKA
57214	-2.30352	8.04253	2.12751e-285	1.13151e-282	CEMIP
3925	-1.72868	9.12274	3.80685e-284	1.94967e-281	STMN1
9055	-1.65235	7.64401	2.74642e-270	1.35634e-267	PRC1
3433	-1.99972	6.35195	1.57536e-269	7.51175e-267	IFIT2
27316	-1.61058	7.75556	1.01332e-267	4.67073e-265	RBMX
3422	2.1355	7.91165	2.09532e-264	9.34649e-262	IDI1
857	-1.61626	9.45468	2.29907e-264	9.93485e-262	CAV1
2014	-1.70816	7.67254	4.35571e-264	1.82517e-261	EMP3
652995	4.44115	4.83644	2.16766e-261	8.81599e-259	UCA1
29128	-2.04017	7.03376	2.34474e-257	9.26375e-255	UHRF1
4670	-1.61416	8.02208	2.58819e-254	9.94154e-252	HNRNPM
3156	1.80813	7.35538	1.71363e-252	6.40436e-250	HMGCR
64151	-1.98785	7.43148	4.94958e-250	1.80113e-247	NCAPG
2222	2.15973	7.94778	1.47525e-245	5.23069e-243	FDFT1
332	-2.14051	6.935	1.38308e-239	4.78131e-237	BIRC5
113130	-1.81244	7.2444	1.18081e-237	3.9825e-235	CDCA5
2273	2.71296	4.60891	3.95272e-237	1.30138e-234	FHL1
1717	2.15515	7.91947	4.60264e-235	1.48012e-232	DHCR7
4312	2.55881	6.26674	7.97466e-232	2.50622e-229	MMP1
1545	1.83763	8.63006	1.12151e-229	3.44626e-227	CYP1B1
3484	-3.3826	4.93182	3.00018e-226	9.01881e-224	IGFBP1
3068	-1.44403	8.84122	1.60358e-221	4.71794e-219	HDGF
3178	-1.43683	9.78157	2.78616e-221	8.02645e-219	HNRNPA1
84561	2.52256	4.88447	3.36077e-221	9.48423e-219	SLC12A8
402778	2.5623	3.95207	3.06821e-220	8.48545e-218	IFITM10
9133	-2.05573	6.22586	8.22298e-220	2.22956e-217	CCNB2
9966	2.87205	5.20802	4.29146e-217	1.1412e-214	TNFSF15
140809	1.96578	7.63668	1.93827e-214	5.05705e-212	SRXN1
24137	-1.91296	6.86344	2.41608e-212	6.18696e-210	KIF4A
19	-2.11919	6.53421	3.30416e-210	8.30725e-208	ABCA1
6692	2.13655	4.84198	5.97691e-202	1.47587e-199	SPINT1
481	1.49736	8.21095	1.76803e-197	4.28919e-195	ATP1B1
54443	-1.66904	8.87547	7.32945e-197	1.74744e-194	ANLN
26232	3.51494	3.61207	1.5777e-196	3.6977e-194	FBXO2
3833	-1.71968	7.63269	3.33203e-193	7.67921e-191	KIFC1
150763	-2.08993	5.99124	4.2457e-192	9.62452e-190	GPAT2
10403	-2.20636	6.424	2.80085e-190	6.2468e-188	NDC80
4597	2.03575	5.52804	1.2488e-189	2.72492e-187	MVD
3638	1.68448	8.23581	1.26117e-189	2.72492e-187	INSIG1
9493	-1.75704	7.11654	6.77984e-187	1.44233e-184	KIF23
2305	-1.50062	7.57368	1.22001e-186	2.55611e-184	FOXM1
5935	-2.10297	8.51695	3.01736e-185	6.22747e-183	RBM3
4605	-1.81689	6.95757	4.93009e-185	1.00255e-182	MYBL2
3006	2.86677	5.16942	2.37493e-180	4.7595e-178	HIST1H1C
3149	-1.74588	6.49141	1.96771e-178	3.88708e-176	HMGB3
26147	-1.76831	7.00143	3.54409e-178	6.9025e-176	PHF19
101929196	-1.38634	7.16823	1.08185e-177	2.07775e-175	THSD4-AS1
11130	-1.60217	7.12674	4.36209e-177	8.26288e-175	ZWINT
56975	-1.88406	7.50195	5.79124e-177	1.08218e-174	FAM20C
29127	-1.58908	7.14441	6.92541e-175	1.27686e-172	RACGAP1
5757	-1.28262	9.70995	7.30721e-174	1.32953e-171	PTMA
2180	1.51137	6.45355	1.22401e-173	2.19813e-171	ACSL1
143888	-1.6439	6.9853	4.79857e-173	8.507e-171	KDELC2
57016	4.17419	2.86958	4.84139e-171	8.47427e-169	AKR1B10
4133	2.59544	3.84249	2.10774e-168	3.64323e-166	MAP2
81610	-1.74528	6.2496	2.39424e-168	4.08736e-166	FAM83D
4176	-1.72115	7.94333	4.38421e-168	7.39327e-166	MCM7
11309	6.75774	1.43467	5.12029e-168	8.53052e-166	SLCO2B1
3146	-1.34714	8.77758	1.21041e-167	1.99257e-165	HMGB1
6428	-1.39045	8.47712	2.60026e-166	4.23017e-164	SRSF3
3437	-1.53641	6.93531	2.99237e-166	4.81145e-164	IFIT3
7112	-1.44424	8.62015	5.56209e-166	8.84053e-164	TMPO
4172	-1.41711	8.13093	1.91555e-163	3.01003e-161	MCM3
250	3.6565	3.38809	1.24846e-161	1.93975e-159	ALPP
222950	4.56057	2.09591	2.14253e-161	3.29187e-159	NYAP1
83461	-2.25318	5.52059	4.82758e-161	7.33579e-159	CDCA3
201232	1.95686	3.74538	1.04311e-160	1.56784e-158	SLC16A13
3290	3.64519	2.28457	4.79842e-159	7.13468e-157	HSD11B1
6134	-1.76978	9.60374	4.79126e-158	7.04825e-156	RPL10
890	-1.69116	7.70297	6.24824e-158	9.09481e-156	CCNA2
9212	-2.1011	6.31427	1.40699e-157	2.02665e-155	AURKB
7153	-1.48848	9.27955	1.49747e-156	2.13474e-154	TOP2A
100505994	2.63921	5.29525	1.98964e-155	2.80742e-153	LUCAT1
374	1.36105	7.77795	2.38714e-155	3.33429e-153	AREG
3835	-1.85508	6.30068	6.3246e-155	8.74566e-153	KIF22
27346	1.4747	6.20578	6.41384e-155	8.78125e-153	TMEM97
84823	-1.34187	8.30262	1.43386e-151	1.94386e-149	LMNB2
25976	1.46345	6.76067	2.28784e-150	3.07148e-148	TIPARP
147166	1.49035	6.87491	3.00997e-150	4.0021e-148	TRIM16L
39	1.43391	6.98428	4.37626e-150	5.76333e-148	ACAT2
5327	1.39203	8.91404	9.60973e-150	1.25362e-147	PLAT
6533	1.27016	6.98348	1.09095e-148	1.40987e-146	SLC6A6
224	1.17895	6.62733	7.12064e-148	9.11706e-146	ALDH3A2
9700	-1.86067	5.84003	1.12861e-147	1.43178e-145	ESPL1
4199	1.83368	6.02645	1.31119e-146	1.64829e-144	ME1
6309	1.78145	6.62215	2.91305e-146	3.62898e-144	SC5D
10486	-1.47719	6.0622	4.95687e-145	6.11996e-143	CAP2
9746	1.75438	4.81041	1.52249e-143	1.86309e-141	CLSTN3
1040	2.86856	3.15721	2.22259e-142	2.69596e-140	CDS1
4940	-1.91042	5.23909	2.27991e-142	2.74145e-140	OAS3
4060	4.36274	1.91352	6.14439e-142	7.32453e-140	LUM
51478	1.84754	4.80488	8.12914e-142	9.60767e-140	HSD17B7
6273	-1.96926	6.0167	9.11697e-140	1.06839e-137	S100A2
9787	-1.77593	7.32271	8.10379e-139	9.37806e-137	DLGAP5
10460	-1.45781	7.50088	8.13832e-139	9.37806e-137	TACC3
23450	-1.17036	7.49079	8.00889e-138	9.15263e-136	SF3B3
397	-1.8564	5.78778	3.41922e-135	3.87549e-133	ARHGDIB
2151	2.61545	3.4357	2.66198e-134	2.99267e-132	F2RL2
374393	-2.06936	5.91336	3.34191e-134	3.72677e-132	FAM111B
1595	1.56093	7.82136	8.61314e-134	9.5282e-132	CYP51A1
51200	1.53529	6.31648	1.29194e-133	1.41785e-131	CPA4
11113	-2.05429	6.64226	1.51882e-133	1.65372e-131	CIT
3832	-1.66635	7.47963	2.80914e-133	3.03475e-131	KIF11
55062	1.22904	5.82148	7.14305e-133	7.65691e-131	WIPI1
1803	2.62146	3.76425	1.2356e-132	1.31429e-130	DPP4
7431	-1.59059	11.1801	2.35481e-132	2.48568e-130	VIM
5678	3.14128	2.39349	2.58357e-131	2.70648e-129	PSG9
10468	-1.80868	5.57087	4.55125e-131	4.73193e-129	FST
4174	-1.55112	6.41038	2.27772e-129	2.35047e-127	MCM5
645553	4.80077	1.6527	1.74774e-128	1.7902e-126	IGFL2-AS1
23338	-1.4396	6.34909	1.1909e-127	1.21086e-125	JADE2
1117	-3.67106	3.13254	3.59756e-127	3.63117e-125	CHI3L2
6240	-1.20654	8.05063	8.14265e-127	8.15917e-125	RRM1
3553	2.11424	4.15268	8.485e-127	8.44105e-125	IL1B
3838	-1.07607	8.4947	2.03808e-126	2.01304e-124	KPNA2
2237	-1.24599	7.1794	2.26457e-126	2.22088e-124	FEN1
64762	-1.29717	7.02085	2.83453e-126	2.76028e-124	GAREM1
51203	-1.36473	7.5354	1.92265e-125	1.85919e-123	NUSAP1
57405	-2.1878	5.08946	2.63852e-125	2.53371e-123	SPC25
222962	2.53195	2.99465	2.79832e-125	2.66863e-123	SLC29A4
22949	1.26759	6.80785	5.94684e-125	5.63239e-123	PTGR1
10541	-1.23533	7.87598	1.57746e-122	1.48389e-120	ANP32B
64759	-1.25457	7.41425	2.10068e-120	1.96272e-118	TNS3
51439	1.56107	6.09632	1.17508e-119	1.09054e-117	FAM8A1
3037	-2.96248	3.59893	1.82416e-119	1.68163e-117	HAS2
9918	-0.985182	7.86789	3.44386e-119	3.15376e-117	NCAPD2
23397	-1.45161	6.45832	3.90791e-119	3.55517e-117	NCAPH
2729	1.40578	5.53074	9.29579e-119	8.40145e-117	GCLC
983	-1.46563	7.47546	1.40389e-118	1.26058e-116	CDK1
3589	1.77456	6.04741	1.49424e-118	1.33306e-116	IL11
6659	-2.04344	4.26549	1.83604e-118	1.62749e-116	SOX4
83540	-1.86722	6.28905	3.34278e-118	2.9442e-116	NUF2
3552	2.91636	3.27505	4.0708e-118	3.56272e-116	IL1A
8544	1.78793	4.07099	4.36074e-118	3.79247e-116	PIR
7170	-0.917883	9.25231	4.00866e-116	3.46448e-114	TPM3
120224	3.37008	2.28079	2.20315e-115	1.89224e-113	TMEM45B
5272	-1.09647	7.36326	3.22945e-115	2.75659e-113	SERPINB9
84293	1.25453	6.57688	4.33995e-115	3.68177e-113	FAM213A
353189	2.89255	2.07613	4.51851e-115	3.80988e-113	SLCO4C1
27340	-1.76835	5.76144	7.13453e-115	5.97917e-113	UTP20
1660	-1.05803	8.18484	8.3114e-115	6.92349e-113	DHX9
10376	-1.32378	10.8981	4.62369e-114	3.82853e-112	TUBA1B
5641	1.33566	6.59172	4.69073e-113	3.86092e-111	LGMN
701	-1.61127	5.92467	8.67972e-113	7.10196e-111	BUB1B
92241	-1.96363	4.19511	1.14424e-112	9.30741e-111	RCSD1
29967	1.43371	6.57586	2.69432e-112	2.17878e-110	LRP12
3978	-1.6999	6.18685	3.15111e-112	2.53335e-110	LIG1
51573	1.33207	6.65981	3.98829e-112	3.18787e-110	GDE1
7049	1.67681	4.78921	5.34114e-112	4.24467e-110	TGFBR3
2335	-1.22918	10.5484	1.59693e-111	1.26185e-109	FN1
55920	-1.04491	7.06333	5.98857e-111	4.70511e-109	RCC2
1982	-0.940252	9.98443	6.50719e-110	5.0837e-108	EIF4G2
1933	-1.2282	8.25312	2.70097e-109	2.09826e-107	EEF1B2
54852	1.62307	5.32689	3.58067e-109	2.76612e-107	PAQR5
647024	-1.64944	5.55752	1.24431e-108	9.55905e-107	C6orf132
146909	-1.81743	6.5505	4.92988e-108	3.76632e-106	KIF18B
6749	-0.826737	8.38337	1.27131e-107	9.65913e-106	SSRP1
4173	-1.15492	7.23385	1.83248e-107	1.38467e-105	MCM4
3371	-1.45697	6.04379	1.85081e-107	1.39092e-105	TNC
4070	1.89975	7.06091	8.3648e-107	6.25235e-105	TACSTD2
7980	1.22127	6.81506	1.80362e-106	1.34089e-104	TFPI2
6626	-1.55553	6.18364	2.83948e-106	2.09969e-104	SNRPA
8237	-1.46398	6.76197	2.99352e-106	2.20183e-104	USP11
83742	-2.21561	4.70128	2.76056e-105	2.01974e-103	MARVELD1
9184	-0.961573	8.18164	9.9273e-105	7.22498e-103	BUB3
10051	-1.69927	8.01552	1.65853e-104	1.20074e-102	SMC4
1718	1.26916	8.85881	2.31973e-104	1.67069e-102	DHCR24
6421	-1.80439	8.07549	4.50693e-104	3.22911e-102	SFPQ
7108	2.25339	4.47354	7.23896e-104	5.15981e-102	TM7SF2
57715	2.37907	2.89958	1.69432e-103	1.20149e-101	SEMA4G
9134	-2.46034	5.65388	2.12678e-103	1.50046e-101	CCNE2
79733	-1.91181	5.42916	7.13831e-103	5.01059e-101	E2F8
1847	1.21363	7.53041	2.3022e-102	1.60782e-100	DUSP5
84798	-2.02043	6.0337	2.79137e-102	1.93965e-100	C19orf48
4288	-1.94408	8.90728	3.71497e-102	2.56853e-100	MKI67
5676	3.38444	1.5535	9.07244e-102	6.24147e-100	PSG7
2130	-1.09	7.77437	1.2811e-100	8.76979e-99	EWSR1
57650	-1.51054	6.16136	1.58859e-100	1.08212e-98	KIAA1524
3428	-0.983053	7.60172	3.17033e-100	2.14898e-98	IFI16
8744	2.32437	4.80651	5.12264e-100	3.4554e-98	TNFSF9
55723	-1.54732	6.52928	4.33976e-99	2.91312e-97	ASF1B
11346	1.36071	4.47532	6.55776e-99	4.38071e-97	SYNPO
360	2.27302	3.99258	8.48616e-99	5.64166e-97	AQP3
57381	-2.56127	3.75328	2.12361e-98	1.40504e-96	RHOJ
976	-0.982448	8.42805	4.17117e-97	2.74662e-95	ADGRE5
4678	-1.19498	7.68067	4.73396e-97	3.10243e-95	NASP
644596	3.97915	1.32959	5.21049e-97	3.39861e-95	SMIM10L2B
9824	-1.58235	6.86475	1.43309e-96	9.30368e-95	ARHGAP11A
2539	1.26836	8.27174	1.6395e-96	1.05939e-94	G6PD
22924	1.45497	4.22193	2.48738e-96	1.59979e-94	MAPRE3
89958	-1.94847	5.57306	3.00157e-96	1.92156e-94	SAPCD2
56992	-1.64921	5.84312	3.89847e-96	2.48424e-94	KIF15
284086	2.46915	3.69401	4.09715e-96	2.59887e-94	NEK8
55165	-1.20898	7.69711	5.07882e-96	3.20685e-94	CEP55
5111	-0.995704	7.46895	8.81111e-96	5.53818e-94	PCNA
54492	-2.51088	4.30989	9.2037e-96	5.75877e-94	NEURL1B
5292	1.07534	6.2679	1.01292e-95	6.3093e-94	PIM1
4522	-1.02464	7.54197	2.68371e-95	1.66414e-93	MTHFD1
200879	1.42632	4.83147	3.41003e-95	2.10509e-93	LIPH
6122	-1.03753	9.81165	1.08279e-94	6.65456e-93	RPL3
12	-2.5451	3.01152	1.86055e-94	1.1384e-92	SERPINA3
114991	-2.0775	4.37572	6.78952e-94	4.13593e-92	ZNF618
84790	-1.21389	10.1377	8.09851e-94	4.91167e-92	TUBA1C
2730	1.64313	7.14468	1.63094e-93	9.84834e-92	GCLM
2052	1.27572	6.83259	1.80657e-93	1.08614e-91	EPHX1
8878	0.943629	9.39696	2.00788e-93	1.20195e-91	SQSTM1
6812	1.06564	6.41796	3.45141e-93	2.05716e-91	STXBP1
55612	-2.31725	4.34504	5.5964e-93	3.32133e-91	FERMT1
4175	-1.22372	6.63529	6.56956e-93	3.88222e-91	MCM6
221150	-1.65794	5.85053	8.24083e-93	4.84911e-91	SKA3
55635	-1.52569	6.57289	1.07775e-92	6.3149e-91	DEPDC1
7328	0.833961	7.85301	1.21101e-92	7.06579e-91	UBE2H
79172	-1.49805	5.88055	7.16021e-92	4.16014e-90	CENPO
3609	-0.742021	8.88293	1.81559e-91	1.05046e-89	ILF3
4864	0.965022	7.8045	4.47491e-91	2.57829e-89	NPC1
387700	3.46859	1.58884	7.92287e-91	4.54595e-89	SLC16A12
899	-1.44935	5.62576	1.08488e-89	6.19906e-88	CCNF
54478	-1.91406	5.14965	1.17896e-89	6.70891e-88	FAM64A
2687	-1.46507	4.78706	1.44064e-89	8.16439e-88	GGT5
50964	3.26903	1.5254	4.641e-89	2.61942e-87	SOST
26271	-1.76165	5.48644	8.66139e-89	4.86869e-87	FBXO5
51088	1.21654	7.50755	1.92835e-88	1.07956e-86	KLHL5
197187	2.50699	2.31681	1.97319e-88	1.10021e-86	SNAI3-AS1
26503	1.19865	6.67088	2.08128e-88	1.15582e-86	SLC17A5
84908	-1.2204	6.11768	2.42948e-88	1.3438e-86	FAM136A
57530	2.9101	3.20914	2.88165e-88	1.58755e-86	CGN
143903	1.16168	6.61973	6.11027e-88	3.35289e-86	LAYN
6515	1.05421	6.41439	6.65299e-88	3.63627e-86	SLC2A3
55656	1.14819	5.88092	8.59319e-88	4.67822e-86	INTS8
7037	1.22552	8.54412	1.31093e-87	7.10882e-86	TFRC
7127	-1.74673	7.73818	1.66083e-87	8.97108e-86	TNFAIP2
128239	-2.31385	7.36675	2.19401e-87	1.18049e-85	IQGAP3
6839	-1.61704	5.30756	2.23299e-87	1.19682e-85	SUV39H1
64710	-1.09252	9.26038	5.79459e-87	3.09373e-85	NUCKS1
328	-1.02892	7.24069	6.62235e-87	3.52207e-85	APEX1
2760	1.12592	6.26615	9.02057e-87	4.77917e-85	GM2A
7041	-1.75753	5.25659	1.19576e-86	6.31104e-85	TGFB1I1
51308	1.41286	4.26873	2.75011e-86	1.44595e-84	REEP2
7133	1.76442	4.67928	3.32499e-86	1.74159e-84	TNFRSF1B
59342	1.22417	5.66637	3.99595e-86	2.08513e-84	SCPEP1
22809	-2.0609	4.96236	2.35244e-85	1.22292e-83	ATF5
1031	-1.23094	5.70324	2.62989e-85	1.36202e-83	CDKN2C
63901	-1.4298	6.7437	2.8658e-85	1.47867e-83	FAM111A
55872	-1.6056	6.41062	3.28308e-85	1.68767e-83	PBK
1191	1.29566	6.50451	8.85327e-85	4.53419e-83	CLU
1063	-1.68257	8.33415	1.70815e-84	8.71595e-83	CENPF
4047	1.14153	8.186	2.52499e-84	1.28366e-82	LSS
195828	-1.74627	5.43584	2.71351e-84	1.37445e-82	ZNF367
4324	1.75718	4.51411	3.71715e-84	1.87594e-82	MMP15
11199	3.1314	2.50093	5.84824e-84	2.94071e-82	ANXA10
10606	-0.899677	8.49411	7.14911e-84	3.58181e-82	PAICS
3491	0.830207	10.344	9.21964e-84	4.6025e-82	CYR61
7462	2.69097	2.73224	1.07781e-83	5.36115e-82	LAT2
9429	1.99939	3.9003	1.96732e-83	9.75056e-82	ABCG2
9448	-0.783615	8.99578	2.45676e-83	1.21329e-81	MAP4K4
2512	1.24975	11.5214	2.84793e-83	1.40053e-81	FTL
7374	-1.37591	6.42261	2.85615e-83	1.40053e-81	UNG
51129	3.06428	3.74793	4.38271e-83	2.14149e-81	ANGPTL4
4171	-1.29101	6.74853	8.72396e-83	4.24771e-81	MCM2
201294	-1.39679	7.67833	9.25149e-83	4.48876e-81	UNC13D
10769	-0.935758	8.44068	1.0374e-82	5.01581e-81	PLK2
1062	-1.70393	6.73746	2.18097e-82	1.05082e-80	CENPE
9088	-1.92993	5.53922	3.48479e-82	1.67318e-80	PKMYT1
2224	1.11001	7.93737	3.71001e-82	1.77516e-80	FDPS
5265	1.1292	6.21112	3.78413e-82	1.80438e-80	SERPINA1
55355	-1.76435	6.83858	3.91467e-82	1.86021e-80	HJURP
5742	2.46249	2.71591	4.29221e-82	2.03262e-80	PTGS1
5137	-1.59594	4.62631	1.37573e-81	6.49271e-80	PDE1C
374868	-1.60541	4.68164	2.06256e-81	9.70102e-80	ATP9B
9833	-1.13551	7.26507	2.23672e-81	1.04845e-79	MELK
51514	-1.16359	6.23092	2.2696e-81	1.06027e-79	DTL
79801	-1.2138	6.34717	3.02063e-81	1.40637e-79	SHCBP1
157313	-1.40494	5.60771	4.61738e-81	2.14259e-79	CDCA2
5422	-1.29751	5.672	7.55348e-81	3.4933e-79	POLA1
7343	-0.947008	6.7303	8.38125e-81	3.8632e-79	UBTF
27134	3.80963	1.6204	1.07713e-80	4.94835e-79	TJP3
81579	1.40492	5.19164	1.19237e-80	5.45962e-79	PLA2G12A
5054	1.05693	9.09455	1.37089e-80	6.25634e-79	SERPINE1
5919	1.74758	4.20077	2.87859e-80	1.30938e-78	RARRES2
4524	1.21332	5.00436	4.40095e-80	1.99529e-78	MTHFR
5920	-1.35772	6.40424	7.73603e-80	3.49588e-78	RARRES3
10535	-1.39097	6.52886	1.22937e-79	5.53738e-78	RNASEH2A
23598	-2.01274	4.24429	1.46465e-79	6.57569e-78	PATZ1
4758	1.2484	7.23588	1.47059e-79	6.58101e-78	NEU1
114569	1.91716	3.53525	1.94831e-79	8.69072e-78	MAL2
3672	1.43963	5.11364	5.06638e-79	2.25266e-77	ITGA1
10635	-1.71878	5.29776	1.55453e-78	6.88977e-77	RAD51AP1
7412	-2.06458	4.56634	2.1822e-78	9.64073e-77	VCAM1
7739	-0.927944	6.93427	4.94297e-78	2.1768e-76	ZNF185
2947	1.36302	6.64197	5.29514e-78	2.32448e-76	GSTM3
3192	-0.740777	9.34728	9.31411e-78	4.07581e-76	HNRNPU
7035	-0.963141	7.04506	1.02786e-77	4.48367e-76	TFPI
283140	1.99293	3.6687	1.06311e-77	4.62288e-76	LOC283140
23275	0.950304	6.39106	1.7443e-77	7.56121e-76	POFUT2
3875	-1.1515	8.89859	1.85909e-77	8.03361e-76	KRT18
81624	-1.37213	6.32636	2.32541e-77	1.00174e-75	DIAPH3
8761	-0.797478	7.76789	2.49497e-77	1.07144e-75	PABPC4
83879	-2.01649	4.35917	3.94896e-77	1.69059e-75	CDCA7
10024	-2.12933	5.62224	7.49209e-77	3.19755e-75	TROAP
55732	-1.40829	5.45175	8.60311e-77	3.66042e-75	C1orf112
2264	2.50301	2.66876	1.08595e-76	4.60627e-75	FGFR4
80008	1.29353	4.77681	1.75997e-76	7.44246e-75	TMEM156
2353	1.01945	6.70537	1.86609e-76	7.85777e-75	FOS
5036	-0.841656	7.89338	1.86955e-76	7.85777e-75	PA2G4
1528	1.17365	5.06887	2.06995e-76	8.67374e-75	CYB5A
6632	-1.16686	6.63899	2.48881e-76	1.03974e-74	SNRPD1
4854	2.97717	1.88545	3.02746e-76	1.26096e-74	NOTCH3
114793	1.08142	6.6639	3.37148e-76	1.39731e-74	FMNL2
6397	0.787295	7.91147	3.37505e-76	1.39731e-74	SEC14L1
81544	1.51749	4.51644	1.24764e-75	5.14998e-74	GDPD5
8975	-1.2546	5.54118	1.56781e-75	6.4523e-74	USP13
10682	1.38571	6.88951	1.80188e-75	7.39358e-74	EBP
63874	1.05128	6.66858	2.10992e-75	8.63194e-74	ABHD4
79850	-1.38153	4.70114	2.34474e-75	9.56434e-74	FAM57A
10174	-1.59787	5.95044	3.17946e-75	1.29311e-73	SORBS3
3182	-0.799508	7.72032	5.57905e-75	2.26238e-73	HNRNPAB
5097	1.48032	4.70426	5.64981e-75	2.28437e-73	PCDH1
8743	-1.07262	7.67988	7.0462e-75	2.84067e-73	TNFSF10
79649	0.921349	6.73704	9.59522e-75	3.85706e-73	MAP7D3
50854	-0.963692	6.91081	3.37429e-74	1.35245e-72	C6orf48
196394	2.51041	3.63844	8.68927e-74	3.47269e-72	AMN1
23657	1.3804	6.4034	1.06852e-73	4.25807e-72	SLC7A11
80003	1.33184	4.59267	1.24231e-73	4.93641e-72	PCNX2
1163	-1.06174	7.19623	1.32702e-73	5.2579e-72	CKS1B
7779	1.11058	6.11304	2.89656e-73	1.14439e-71	SLC30A1
23052	1.00425	6.91574	4.9887e-73	1.96535e-71	ENDOD1
10371	-1.4606	4.98621	2.79122e-72	1.09651e-70	SEMA3A
54805	1.58263	4.14195	3.60222e-72	1.41109e-70	CNNM2
55839	-1.15194	6.34853	3.69749e-72	1.44432e-70	CENPN
50651	2.33221	2.16536	6.43781e-72	2.50766e-70	SLC45A1
333	1.74566	3.74215	9.68067e-72	3.76023e-70	APLP1
9232	-1.07014	7.02575	1.68118e-71	6.51186e-70	PTTG1
6472	-0.940549	7.30981	1.97763e-71	7.63872e-70	SHMT2
23234	-0.930304	7.19437	2.7812e-71	1.07126e-69	DNAJC9
8870	0.938084	9.89148	3.07727e-71	1.18201e-69	IER3
5037	-1.08672	7.76688	3.67108e-71	1.4062e-69	PEBP1
4939	-1.32407	4.9975	5.13218e-71	1.96044e-69	OAS2
3017	2.01951	4.0984	7.79905e-71	2.97094e-69	HIST1H2BD
7851	-1.16986	5.08686	8.32173e-71	3.16134e-69	MALL
7064	-1.26932	6.29752	1.31632e-70	4.98687e-69	THOP1
5902	-1.071	6.8103	1.78104e-70	6.72903e-69	RANBP1
51506	-1.21781	5.7507	2.22198e-70	8.37208e-69	UFC1
81620	-1.85225	5.41545	5.02798e-70	1.88932e-68	CDT1
79902	-0.875319	6.49922	5.78385e-70	2.16746e-68	NUP85
440533	2.47596	1.88345	7.15735e-70	2.67491e-68	PSG8
4869	-0.849846	10.2362	9.8398e-70	3.66751e-68	NPM1
81611	-1.27808	7.53863	1.41116e-69	5.24558e-68	ANP32E
51260	-1.1586	5.62354	3.36162e-69	1.24623e-67	PBDC1
4736	-0.791325	9.14689	5.98222e-69	2.21182e-67	RPL10A
4261	-1.87768	4.4372	6.33176e-69	2.33482e-67	CIITA
1992	-1.0523	7.58159	1.0916e-68	4.01454e-67	SERPINB1
9168	-0.869257	9.97664	1.59178e-68	5.83851e-67	TMSB10
5226	0.915172	7.61162	2.51673e-68	9.20669e-67	PGD
302	-0.836868	10.8259	3.68306e-68	1.34378e-66	ANXA2
26052	1.95465	2.63846	3.74141e-68	1.36148e-66	DNM3
3268	1.40024	4.73873	4.07011e-68	1.4772e-66	AGFG2
9649	2.16149	3.34809	4.70546e-68	1.70333e-66	RALGPS1
9751	1.41684	4.68754	6.00705e-68	2.16881e-66	SNPH
2039	-2.25361	3.78176	7.06744e-68	2.54502e-66	DMTN
134429	1.10754	6.56905	1.17301e-67	4.21308e-66	STARD4
7468	-0.799181	8.29533	2.01116e-67	7.20474e-66	NSD2
27075	2.10965	3.44768	2.03301e-67	7.26421e-66	TSPAN13
4000	-0.961871	9.41608	2.33122e-67	8.30828e-66	LMNA
79682	-1.03178	6.88371	4.14479e-67	1.47337e-65	CENPU
201799	-1.18113	5.17954	7.0009e-67	2.48227e-65	TMEM154
54939	-1.70625	5.15937	1.08321e-66	3.83084e-65	COMMD4
6232	-0.802979	8.5938	1.12705e-66	3.97571e-65	RPS27
55771	-1.539	5.15475	1.25493e-66	4.41556e-65	PRR11
7533	-0.786188	7.43116	1.35415e-66	4.75258e-65	YWHAH
54538	-1.41828	4.87962	1.81314e-66	6.34736e-65	ROBO4
79968	-1.45361	5.00411	2.7226e-66	9.50711e-65	WDR76
23530	-0.853712	7.10187	2.76542e-66	9.6323e-65	NNT
699	-0.997211	7.41947	2.9629e-66	1.02942e-64	BUB1
7184	-0.813239	10.3104	4.5325e-66	1.57081e-64	HSP90B1
994	-1.06527	7.63943	5.12383e-66	1.77131e-64	CDC25B
5901	-1.01702	8.38301	5.49118e-66	1.89357e-64	RAN
283554	2.02306	3.75519	5.9155e-66	2.03481e-64	GPR137C
84866	1.16114	4.89408	6.02886e-66	2.06866e-64	TMEM25
80174	-1.39417	5.15351	6.95045e-66	2.37898e-64	DBF4B
1917	1.1846	5.28848	7.2974e-66	2.49157e-64	EEF1A2
9076	1.85328	2.82541	9.91961e-66	3.37853e-64	CLDN1
2091	-0.971583	7.34729	1.07715e-65	3.65965e-64	FBL
4323	-0.765744	9.47219	2.67454e-65	9.06459e-64	MMP14
5166	2.14725	3.22772	4.48747e-65	1.51718e-63	PDK4
4841	-0.6117	9.08148	5.10149e-65	1.72057e-63	NONO
2146	-1.35886	6.48612	5.94724e-65	2.00093e-63	EZH2
171483	3.35986	1.77424	6.42041e-65	2.15489e-63	FAM9B
7922	0.680837	8.36105	8.01683e-65	2.68418e-63	SLC39A7
3993	1.73754	4.28531	8.52756e-65	2.84829e-63	LLGL2
64175	0.808588	7.21559	1.06644e-64	3.55342e-63	P3H1
9111	-1.61395	4.61296	1.85165e-64	6.15497e-63	NMI
81035	1.95449	2.20184	4.43372e-64	1.47025e-62	COLEC12
3122	-1.32457	6.32838	4.49277e-64	1.48627e-62	HLA-DRA
388610	2.57266	3.10571	5.61897e-64	1.85439e-62	TRNP1
6947	2.06649	3.17372	7.63271e-64	2.51298e-62	TCN1
9792	0.748112	6.77326	9.66555e-64	3.17471e-62	SERTAD2
3181	-1.0615	9.96352	1.0963e-63	3.59234e-62	HNRNPA2B1
488	-0.587519	8.89963	1.26718e-63	4.14245e-62	ATP2A2
3654	-0.903534	8.34126	1.52533e-63	4.9746e-62	IRAK1
10276	-0.914077	7.30157	2.59495e-63	8.44304e-62	NET1
51593	-1.10552	7.35803	7.198e-63	2.33648e-61	SRRT
11059	0.912803	6.50268	9.72416e-63	3.14908e-61	WWP1
9915	-0.935352	6.16067	1.0251e-62	3.31194e-61	ARNT2
1058	-1.43275	4.94344	1.2315e-62	3.9695e-61	CENPA
3489	-1.50777	4.88895	1.37625e-62	4.42576e-61	IGFBP6
10891	1.65381	3.41016	1.5579e-62	4.9983e-61	PPARGC1A
3866	1.88173	2.99334	1.70216e-62	5.44849e-61	KRT15
5465	1.35849	5.52252	1.73693e-62	5.54693e-61	PPARA
221656	1.18788	5.60989	2.79917e-62	8.91866e-61	KDM1B
83593	1.49041	4.18462	3.49297e-62	1.11036e-60	RASSF5
11127	1.21066	4.99309	4.25232e-62	1.34865e-60	KIF3A
220134	-1.38809	5.31596	4.9192e-62	1.55658e-60	SKA1
345651	2.48344	1.75478	6.96558e-62	2.19909e-60	ACTBL2
4150	-1.06558	7.27334	1.38865e-61	4.37409e-60	MAZ
51056	-1.01137	6.32448	1.42648e-61	4.48302e-60	LAP3
5139	-1.59198	5.99417	1.67356e-61	5.24762e-60	PDE3A
7078	-0.927713	9.2244	1.79016e-61	5.60051e-60	TIMP3
51390	0.97901	5.31307	1.91469e-61	5.9766e-60	AIG1
54892	-0.856286	7.53687	2.2634e-61	7.04917e-60	NCAPG2
8125	-0.784191	6.71618	2.33155e-61	7.24509e-60	ANP32A
6434	-0.887127	7.64344	2.55358e-61	7.91724e-60	TRA2B
10657	-0.775855	7.66696	2.72572e-61	8.43204e-60	KHDRBS1
8318	-1.47227	5.16211	2.95293e-61	9.11454e-60	CDC45
3417	0.92797	7.01281	3.23507e-61	9.96315e-60	IDH1
63967	-1.29376	6.40422	3.25618e-61	1.00059e-59	CLSPN
9762	1.60529	4.26985	3.85313e-61	1.1814e-59	LZTS3
150468	-1.19509	6.76733	4.15314e-61	1.27057e-59	CKAP2L
4904	-0.710772	9.73464	1.93527e-60	5.90747e-59	YBX1
30011	0.77778	7.64112	2.24458e-60	6.83658e-59	SH3KBP1
6599	-0.966447	6.953	2.71352e-60	8.24672e-59	SMARCC1
10714	-1.1838	5.85871	2.85562e-60	8.65954e-59	POLD3
10465	-1.29315	5.42525	3.23562e-60	9.79042e-59	PPIH
55247	-1.61621	4.77167	3.98076e-60	1.20188e-58	NEIL3
151556	2.31325	2.94499	4.08836e-60	1.23168e-58	GPR155
3619	-1.09829	6.33217	1.06705e-59	3.20765e-58	INCENP
29028	-0.985156	7.79362	1.54257e-59	4.62703e-58	ATAD2
2948	1.01363	5.78396	1.84536e-59	5.52331e-58	GSTM4
10189	-0.964888	6.32323	2.69615e-59	8.05234e-58	ALYREF
56999	-1.27628	5.32501	3.29024e-59	9.80548e-58	ADAMTS9
259266	-1.45513	7.20344	4.28071e-59	1.27298e-57	ASPM
5052	0.891044	8.84492	4.78678e-59	1.42042e-57	PRDX1
55796	-2.32727	3.6329	5.00989e-59	1.48344e-57	MBNL3
84916	-1.18667	6.14271	5.69085e-59	1.68148e-57	UTP4
83716	1.16818	5.13422	6.67414e-59	1.9678e-57	CRISPLD2
631	1.84334	3.00266	8.75584e-59	2.57608e-57	BFSP1
5669	1.97984	3.20059	9.47336e-59	2.78126e-57	PSG1
7083	-1.31242	7.2294	9.76816e-59	2.86174e-57	TK1
114034	-1.71215	4.19125	1.5494e-58	4.52962e-57	TOE1
9319	-1.31013	5.28227	2.17583e-58	6.34754e-57	TRIP13
55320	-1.2518	6.47687	2.55057e-58	7.42512e-57	MIS18BP1
7057	-0.835582	10.3239	2.81652e-58	8.18211e-57	THBS1
81890	-1.97999	4.64782	3.0814e-58	8.93284e-57	QTRT1
351	0.696775	9.86707	3.22165e-58	9.31987e-57	APP
22927	1.02976	5.23943	3.48458e-58	1.00595e-56	HABP4
1490	0.803351	8.87143	3.59956e-58	1.03697e-56	CTGF
285203	-1.75209	4.33822	4.0323e-58	1.15922e-56	EOGT
55212	0.932371	5.50447	4.09745e-58	1.17551e-56	BBS7
9911	1.66889	3.94408	5.11662e-58	1.46486e-56	TMCC2
4790	-1.03086	5.91201	5.51725e-58	1.57629e-56	NFKB1
151246	-1.32821	6.32257	6.63981e-58	1.8931e-56	SGO2
55304	0.997679	5.50809	7.90489e-58	2.24915e-56	SPTLC3
10396	1.36363	3.7854	8.21949e-58	2.33386e-56	ATP8A1
389136	2.09986	3.70786	8.62207e-58	2.44315e-56	VGLL3
956	1.6101	3.16797	9.78091e-58	2.76586e-56	ENTPD3
29969	-1.41978	5.59922	9.80127e-58	2.76596e-56	MDFIC
11198	-0.740664	8.25958	1.62108e-57	4.56543e-56	SUPT16H
1017	-0.934357	6.40363	2.03374e-57	5.71597e-56	CDK2
84678	-1.02486	5.29092	2.1092e-57	5.91602e-56	KDM2B
1520	-1.63522	4.94367	2.47003e-57	6.91409e-56	CTSS
54865	-1.30311	5.30582	2.74025e-57	7.65498e-56	GPATCH4
5673	1.43985	3.60242	2.88058e-57	8.03078e-56	PSG5
112495	-1.52492	4.73052	3.00206e-57	8.35262e-56	GTF3C6
3956	-1.11427	8.99954	3.14263e-57	8.72616e-56	LGALS1
2203	-1.11426	5.1065	3.66425e-57	1.01542e-55	FBP1
57462	1.25369	4.56235	3.73476e-57	1.03289e-55	KIAA1161
10768	0.711837	7.68815	4.50261e-57	1.24276e-55	AHCYL1
64115	1.42741	5.13784	6.82425e-57	1.8798e-55	VSIR
7398	-1.0725	7.5352	7.17341e-57	1.97205e-55	USP1
5933	-1.15773	5.99931	7.22753e-57	1.98298e-55	RBL1
6427	-0.985002	7.67385	7.51838e-57	2.0587e-55	SRSF2
27131	-0.828454	6.56566	7.71702e-57	2.10891e-55	SNX5
285154	2.53738	2.63166	8.55492e-57	2.33328e-55	CYP1B1-AS1
80270	-1.3682	5.30498	1.02388e-56	2.78705e-55	HSD3B7
22900	-1.38532	4.72248	1.53759e-56	4.17718e-55	CARD8
11187	-1.96271	4.40836	1.9022e-56	5.15756e-55	PKP3
5696	-1.06797	6.26475	1.98036e-56	5.35899e-55	PSMB8
6611	-0.677704	8.22536	2.54649e-56	6.87751e-55	SMS
55388	-1.32982	5.78773	3.06896e-56	8.27242e-55	MCM10
51154	-1.00809	6.04381	3.08792e-56	8.30734e-55	MRTO4
5355	-0.907325	9.03549	3.4595e-56	9.28892e-55	PLP2
5575	-1.94837	3.86858	3.54185e-56	9.49161e-55	PRKAR1B
6491	-1.04496	6.25311	4.95472e-56	1.32522e-54	STIL
5699	-2.45791	3.17261	5.17541e-56	1.38158e-54	PSMB10
6837	-1.0647	5.71331	5.70962e-56	1.52124e-54	MED22
1983	-0.771802	8.27563	7.81735e-56	2.07881e-54	EIF5
58476	0.82092	6.32997	1.08215e-55	2.87215e-54	TP53INP2
23481	-0.974487	6.09439	1.24556e-55	3.29954e-54	PES1
619351	2.74029	1.46488	2.40155e-55	6.34964e-54	LINC00589
59345	-1.11047	6.72602	3.30014e-55	8.70884e-54	GNB4
1437	-1.93675	4.60497	3.39517e-55	8.94257e-54	CSF2
221416	2.15932	3.12165	4.34403e-55	1.142e-53	C6orf223
4085	-1.16763	6.85375	4.38777e-55	1.15131e-53	MAD2L1
1272	3.0713	1.02618	4.60797e-55	1.2068e-53	CNTN1
10982	1.06277	5.68397	4.74987e-55	1.24161e-53	MAPRE2
29941	-1.43964	5.16973	7.63444e-55	1.99187e-53	PKN3
51704	0.993066	4.49964	1.12547e-54	2.93089e-53	GPRC5B
11161	1.25063	5.5156	1.24537e-54	3.23703e-53	C14orf1
3015	-0.881989	8.49728	1.48928e-54	3.86376e-53	H2AFZ
5253	-1.12316	5.72161	1.71774e-54	4.44811e-53	PHF2
3708	1.33913	4.33237	1.84008e-54	4.756e-53	ITPR1
8436	-1.15423	5.30895	1.84607e-54	4.76258e-53	SDPR
80201	1.0682	5.21896	2.06703e-54	5.32271e-53	HKDC1
4688	1.46474	3.57035	2.08102e-54	5.34875e-53	NCF2
51659	-1.73682	4.40316	4.29216e-54	1.10115e-52	GINS2
79710	-0.804065	8.18054	4.94886e-54	1.26728e-52	MORC4
145407	1.55514	3.92368	7.75392e-54	1.98191e-52	C14orf37
9633	-2.10924	3.46507	7.77993e-54	1.98489e-52	TESMIN
56666	2.10812	2.81026	7.82504e-54	1.99272e-52	PANX2
5394	-0.738106	7.03231	7.8689e-54	2.0002e-52	EXOSC10
3190	-0.715744	9.46338	1.00941e-53	2.56112e-52	HNRNPK
29015	-1.49806	5.31364	1.03232e-53	2.61446e-52	SLC43A3
84296	-1.10801	5.50123	1.17728e-53	2.97613e-52	GINS4
79711	-1.14915	5.91546	1.23122e-53	3.1068e-52	IPO4
7465	-1.0424	5.76308	1.26237e-53	3.1796e-52	WEE1
5019	-1.68757	4.39683	1.40853e-53	3.53884e-52	OXCT1
6206	-1.0263	8.52589	1.41011e-53	3.53884e-52	RPS12
256302	1.17502	4.46682	1.49229e-53	3.73831e-52	NATD1
79041	1.10999	5.15516	1.94002e-53	4.8511e-52	TMEM38A
115201	1.3038	4.73604	2.04806e-53	5.11201e-52	ATG4A
7726	-0.881446	6.26551	3.38111e-53	8.42413e-52	TRIM26
3177	1.56819	5.33499	4.41729e-53	1.0986e-51	SLC29A2
9689	-0.804834	8.99441	4.69529e-53	1.16565e-51	BZW1
90417	-1.03834	5.75367	4.90756e-53	1.21616e-51	KNSTRN
84837	1.57668	3.21414	5.54848e-53	1.37253e-51	ARHGAP5-AS1
6203	-0.900851	8.29545	7.11889e-53	1.75786e-51	RPS9
54480	0.801549	6.83042	7.21695e-53	1.77889e-51	CHPF2
79098	2.74133	1.78926	9.68204e-53	2.38226e-51	C1orf116
8536	-1.27736	4.93517	1.18055e-52	2.89958e-51	CAMK1
4082	-0.816116	7.82067	1.18868e-52	2.91437e-51	MARCKS
7165	-0.663134	8.19557	1.23129e-52	3.01351e-51	TPD52L2
3191	-0.800717	7.99289	2.06015e-52	5.03317e-51	HNRNPL
10949	-0.710343	7.24286	2.17993e-52	5.31642e-51	HNRNPA0
79770	-1.02389	5.65988	2.66676e-52	6.49226e-51	TXNDC15
656	1.58929	3.1307	2.93738e-52	7.1385e-51	BMP8B
1104	-0.825481	6.60321	2.9559e-52	7.1709e-51	RCC1
6432	-0.889897	6.94024	3.21988e-52	7.79764e-51	SRSF7
2801	0.768857	7.04462	3.32954e-52	8.03764e-51	GOLGA2
101928453	3.35637	1.48085	3.33061e-52	8.03764e-51	LOC101928453
65003	-1.27137	5.75133	3.53067e-52	8.5056e-51	MRPL11
5216	-1.2972	9.99347	3.71697e-52	8.93883e-51	PFN1
55215	-0.992259	6.2851	5.35974e-52	1.28671e-50	FANCI
3856	-0.96753	9.62278	5.37571e-52	1.28831e-50	KRT8
11091	-0.777462	6.64929	6.30706e-52	1.50889e-50	WDR5
219844	-1.04144	5.39867	9.49263e-52	2.26708e-50	HYLS1
7430	-0.609267	8.57706	1.12803e-51	2.68938e-50	EZR
5198	-1.20599	5.68482	1.47682e-51	3.51488e-50	PFAS
672	-1.27547	5.59022	1.65673e-51	3.9363e-50	BRCA1
60	-0.979664	12.365	2.02252e-51	4.79716e-50	ACTB
6525	-1.29963	6.54446	3.28419e-51	7.77632e-50	SMTN
93185	1.11994	5.47222	4.68039e-51	1.10633e-49	IGSF8
8570	-0.772952	8.42586	4.82087e-51	1.13759e-49	KHSRP
1786	-0.618431	8.23749	5.11964e-51	1.20604e-49	DNMT1
152742	-2.04142	3.39596	5.21601e-51	1.22665e-49	LINC01085
11078	-0.853899	6.25856	5.98113e-51	1.40419e-49	TRIOBP
27348	0.795116	6.47566	6.04355e-51	1.41644e-49	TOR1B
64284	2.552	1.89487	6.21536e-51	1.45425e-49	RAB17
59307	-2.28964	3.10106	8.85616e-51	2.06863e-49	SIGIRR
55240	-0.774895	6.62514	9.05902e-51	2.11245e-49	STEAP3
3692	-0.995939	8.13609	9.2384e-51	2.15065e-49	EIF6
84057	-1.48612	4.84924	1.03412e-50	2.40332e-49	MND1
3939	-0.769612	11.0016	1.22605e-50	2.84461e-49	LDHA
64866	0.624842	9.08512	1.36139e-50	3.15331e-49	CDCP1
112597	-0.842141	6.83321	1.42081e-50	3.28544e-49	CYTOR
205	-0.811786	7.40834	2.00064e-50	4.61852e-49	AK4
1841	-1.09998	5.98648	2.12505e-50	4.89753e-49	DTYMK
595	-0.841058	9.13977	2.29287e-50	5.27551e-49	CCND1
5427	-1.36158	5.00041	2.49596e-50	5.73324e-49	POLE2
10489	-0.883978	6.24504	3.05084e-50	6.99618e-49	LRRC41
5583	1.49883	3.66809	4.12431e-50	9.44222e-49	PRKCH
23392	-0.693564	7.59694	4.61537e-50	1.0549e-48	KIAA0368
84984	1.8879	4.02293	4.94569e-50	1.12853e-48	CEP19
7267	0.665378	7.77475	5.10164e-50	1.16127e-48	TTC3
9939	-0.722728	7.12586	5.10595e-50	1.16127e-48	RBM8A
256979	1.33395	3.67703	5.12443e-50	1.16356e-48	SUN3
91687	-1.3165	4.94679	5.40728e-50	1.22577e-48	CENPL
9585	-1.30726	6.67517	6.07851e-50	1.37567e-48	KIF20B
51512	-0.932872	6.0617	8.23272e-50	1.85993e-48	GTSE1
993	-1.31545	5.32586	8.24515e-50	1.85993e-48	CDC25A
7389	-1.00269	6.64331	1.03503e-49	2.331e-48	UROD
149175	-1.57665	4.42441	1.16899e-49	2.62842e-48	MANEAL
25902	-1.00685	5.61123	1.42615e-49	3.20143e-48	MTHFD1L
27063	0.760948	8.55857	1.43057e-49	3.20615e-48	ANKRD1
55742	-0.814557	6.83819	1.46917e-49	3.28733e-48	PARVA
57082	-1.36851	5.81343	1.47432e-49	3.29352e-48	KNL1
51491	-1.08309	5.1676	1.60241e-49	3.57388e-48	NOP16
23246	-1.00187	6.44465	1.74691e-49	3.88991e-48	BOP1
8828	1.19838	4.77939	1.86729e-49	4.15126e-48	NRP2
10410	-1.21943	7.90002	2.10421e-49	4.67047e-48	IFITM3
1999	1.17309	3.71668	2.23574e-49	4.95445e-48	ELF3
6502	-1.16641	5.44149	2.51582e-49	5.56621e-48	SKP2
5865	2.8017	1.4764	3.44377e-49	7.60709e-48	RAB3B
9632	0.622754	7.62844	4.10753e-49	9.05883e-48	SEC24C
25886	-1.06953	5.45979	4.27474e-49	9.41259e-48	POC1A
10946	-0.755231	7.13579	4.95083e-49	1.08839e-47	SF3A3
3949	0.815335	9.40962	5.81555e-49	1.27647e-47	LDLR
284615	2.12373	2.18576	6.03644e-49	1.32285e-47	ANKRD34A
55227	0.970487	5.10661	6.09414e-49	1.33338e-47	LRRC1
153830	-0.696302	6.74757	7.91503e-49	1.72905e-47	RNF145
8672	0.760563	7.08444	8.75555e-49	1.90965e-47	EIF4G3
689	-0.664365	9.03042	9.41185e-49	2.04956e-47	BTF3
3329	-0.729921	9.03105	1.45775e-48	3.16946e-47	HSPD1
6636	-0.914819	5.88087	1.66688e-48	3.61846e-47	SNRPF
3295	0.761223	6.84133	2.88928e-48	6.26222e-47	HSD17B4
2766	0.973961	5.20797	2.98888e-48	6.46795e-47	GMPR
1486	0.844337	6.01407	3.23726e-48	6.9945e-47	CTBS
4796	-1.38951	6.21726	3.25204e-48	7.01548e-47	TONSL
203068	-0.671805	11.8919	3.28788e-48	7.08175e-47	TUBB
8519	-1.32069	5.35631	3.63606e-48	7.8195e-47	IFITM1
23576	0.638972	7.90126	4.06123e-48	8.7203e-47	DDAH1
9554	0.712138	7.40877	4.17318e-48	8.94679e-47	SEC22B
5885	-0.733058	8.96483	4.25602e-48	9.11025e-47	RAD21
6431	-0.809334	7.86481	5.05836e-48	1.0811e-46	SRSF6
1605	0.727879	8.6208	6.27713e-48	1.33951e-46	DAG1
254295	-1.45687	4.14335	7.74223e-48	1.64961e-46	PHYHD1
55775	-0.92793	5.67183	8.5023e-48	1.80877e-46	TDP1
10058	1.07157	4.58511	9.20561e-48	1.95538e-46	ABCB6
55789	-1.2294	4.98953	9.25481e-48	1.96281e-46	DEPDC1B
81605	-1.17087	5.71699	1.56547e-47	3.31505e-46	URM1
81930	-1.27357	5.80888	1.72552e-47	3.64838e-46	KIF18A
138429	2.05916	2.5637	3.0612e-47	6.46265e-46	PIP5KL1
1111	-0.880221	6.49379	3.30014e-47	6.95646e-46	CHEK1
200916	-1.26382	4.9076	3.40192e-47	7.16008e-46	RPL22L1
147906	5.07264	0.822718	3.81058e-47	8.00801e-46	DACT3
4898	0.583614	8.24181	3.93454e-47	8.25596e-46	NRDC
24139	0.842907	5.7184	4.15504e-47	8.70544e-46	EML2
25805	1.38128	4.02236	4.42786e-47	9.26299e-46	BAMBI
1870	-2.24795	3.38571	5.25284e-47	1.09722e-45	E2F2
7056	-1.00528	6.44717	5.79256e-47	1.20814e-45	THBD
9045	-0.617049	9.10698	5.81942e-47	1.21191e-45	RPL14
30833	-1.34191	4.67499	6.76166e-47	1.40602e-45	NT5C
6941	-0.747921	7.31241	6.90295e-47	1.43324e-45	TCF19
10733	-1.15698	6.04036	7.84647e-47	1.6267e-45	PLK4
85329	-1.44951	5.65685	8.45785e-47	1.75083e-45	LGALS12
3690	1.13779	4.84581	9.33582e-47	1.92968e-45	ITGB3
89853	-1.81389	3.64019	9.9332e-47	2.05009e-45	MVB12B
10492	-0.933283	6.76089	1.11492e-46	2.29763e-45	SYNCRIP
3184	-0.77129	8.59235	1.27641e-46	2.62651e-45	HNRNPD
2876	-1.575	7.81336	1.38268e-46	2.84097e-45	GPX1
1363	1.42009	4.67632	1.55676e-46	3.1939e-45	CPE
5780	-1.04808	5.35012	1.80011e-46	3.68769e-45	PTPN9
7536	-0.92637	8.29298	2.32611e-46	4.75821e-45	SF1
2583	2.07811	2.8649	2.36093e-46	4.8223e-45	B4GALNT1
54749	-0.846645	6.09926	2.6987e-46	5.50407e-45	EPDR1
2189	-0.906225	5.9597	3.13291e-46	6.38024e-45	FANCG
2791	1.02283	6.27839	3.5398e-46	7.19828e-45	GNG11
140710	-0.959814	6.81669	3.76647e-46	7.64798e-45	SOGA1
9026	0.843227	6.63741	4.42511e-46	8.9722e-45	HIP1R
10291	-0.699071	7.08529	4.54053e-46	9.19275e-45	SF3A1
92675	-0.914848	5.7277	5.84029e-46	1.1807e-44	DTD1
50861	-1.35182	5.44468	5.9047e-46	1.19197e-44	STMN3
9334	-0.681603	7.17341	6.02738e-46	1.21497e-44	B4GALT5
5928	-0.756799	7.09863	6.45697e-46	1.29967e-44	RBBP4
9928	-1.47414	6.09673	6.57246e-46	1.32099e-44	KIF14
266977	1.1125	4.42315	6.6404e-46	1.33271e-44	ADGRF1
2936	0.789283	6.32539	7.8049e-46	1.56415e-44	GSR
2110	1.155	4.98272	8.24374e-46	1.6497e-44	ETFDH
101927528	2.80594	2.18262	8.68204e-46	1.7349e-44	LINC01204
1854	-1.03191	5.79382	8.82026e-46	1.75998e-44	DUT
125144	-0.903594	8.32598	9.23954e-46	1.84099e-44	LRRC75A-AS1
7042	-0.769856	6.67125	9.59055e-46	1.90817e-44	TGFB2
79621	-1.25343	4.98432	9.63131e-46	1.91353e-44	RNASEH2B
6495	-1.10608	5.19132	1.17272e-45	2.3266e-44	SIX1
135293	-1.19573	5.44292	1.28583e-45	2.54734e-44	PM20D2
55841	0.646256	7.0903	1.35641e-45	2.68332e-44	WWC3
11100	-0.59811	8.82049	1.42094e-45	2.80696e-44	HNRNPUL1
84918	0.751879	6.33758	1.91562e-45	3.77878e-44	LRP11
245812	1.16961	3.811	2.58455e-45	5.09105e-44	CNPY4
6907	0.686678	6.60854	2.68375e-45	5.27894e-44	TBL1X
5094	-0.601971	8.27948	3.66558e-45	7.19996e-44	PCBP2
27352	0.863533	5.5246	3.72577e-45	7.30779e-44	SGSM3
26586	-0.891905	7.08677	1.12187e-44	2.1955e-43	CKAP2
130497	-1.66416	3.79933	1.12252e-44	2.1955e-43	OSR1
30061	1.61177	3.78464	1.21566e-44	2.37431e-43	SLC40A1
55179	-2.47905	3.29706	1.2771e-44	2.4908e-43	FAIM
23479	0.620048	6.35924	1.46637e-44	2.85591e-43	ISCU
3312	-0.676499	10.9946	1.59349e-44	3.09913e-43	HSPA8
23204	-0.857894	8.24051	1.61405e-44	3.13471e-43	ARL6IP1
100287314	-2.39422	2.90246	1.77862e-44	3.44947e-43	LINC00941
4673	-0.630928	9.66674	1.99591e-44	3.86547e-43	NAP1L1
2677	0.730649	6.74212	2.04345e-44	3.952e-43	GGCX
2319	-0.899398	7.04118	2.99279e-44	5.77993e-43	FLOT2
11186	-1.40154	5.09693	3.21915e-44	6.20842e-43	RASSF1
8880	-0.926195	6.21962	3.48394e-44	6.70975e-43	FUBP1
89891	-1.11188	6.88727	3.91829e-44	7.53575e-43	WDR34
1316	-0.64975	8.09525	4.33632e-44	8.32815e-43	KLF6
10514	-0.883669	6.40664	4.78965e-44	9.18604e-43	MYBBP1A
83986	0.97883	6.00986	5.52309e-44	1.0578e-42	FAM234A
883	1.05993	4.31945	5.9701e-44	1.14183e-42	KYAT1
523	0.847905	6.60778	6.85977e-44	1.31018e-42	ATP6V1A
653145	-1.01982	6.48116	7.00356e-44	1.3358e-42	ANXA8
10293	-1.75574	4.10466	7.78737e-44	1.48325e-42	TRAIP
55159	-0.826119	6.25695	7.82014e-44	1.48744e-42	RFWD3
100507002	1.547	3.16794	8.84074e-44	1.6774e-42	LOC100507002
83990	-1.34752	5.60028	8.84312e-44	1.6774e-42	BRIP1
9031	-0.738589	7.40479	8.90119e-44	1.68611e-42	BAZ1B
5983	-1.11836	5.87557	9.75544e-44	1.84539e-42	RFC3
6228	-0.686843	8.94302	1.02175e-43	1.93016e-42	RPS23
84102	0.826914	5.36588	1.10794e-43	2.09012e-42	SLC41A2
7272	-1.13494	6.17535	1.27126e-43	2.39495e-42	TTK
92912	-1.02035	5.34205	1.28087e-43	2.40978e-42	UBE2Q2
7027	-0.695054	7.3696	1.86263e-43	3.49953e-42	TFDP1
5672	1.91063	3.43492	1.8928e-43	3.55138e-42	PSG4
116238	2.02425	3.41915	1.8995e-43	3.55912e-42	TLCD1
84985	-0.910405	5.59866	1.94555e-43	3.64048e-42	FAM83A
79705	-1.11849	4.86087	2.16857e-43	4.0523e-42	LRRK1
84910	0.791503	6.0849	2.47839e-43	4.62499e-42	TMEM87B
23243	-0.680466	7.10663	2.57767e-43	4.80377e-42	ANKRD28
7355	0.818329	5.74496	2.70779e-43	5.03947e-42	SLC35A2
83594	1.09424	4.33513	2.89731e-43	5.38495e-42	NUDT12
100507297	1.89503	2.30344	2.94328e-43	5.46305e-42	TMEM44-AS1
10849	-1.25967	4.81	3.15487e-43	5.84792e-42	CD3EAP
23179	1.15719	4.346	3.16323e-43	5.85557e-42	RGL1
4154	-0.785472	7.45916	3.84803e-43	7.11372e-42	MBNL1
25829	0.684087	7.17788	4.02292e-43	7.42709e-42	TMEM184B
7164	1.4129	3.26583	4.05094e-43	7.46885e-42	TPD52L1
151648	-1.24669	5.25436	4.43093e-43	8.15857e-42	SGO1
6778	-0.844774	6.74424	4.46367e-43	8.20794e-42	STAT6
84930	-0.800571	6.40339	5.59964e-43	1.02831e-41	MASTL
9647	-0.747036	6.52406	8.28528e-43	1.51948e-41	PPM1F
220988	-0.868775	8.35345	1.02436e-42	1.87613e-41	HNRNPA3
5211	-0.828689	7.22245	1.09164e-42	1.99673e-41	PFKL
11165	-0.856122	6.87499	1.13369e-42	2.0709e-41	NUDT3
51602	-0.83153	6.04212	1.13885e-42	2.07758e-41	NOP58
84617	-0.718917	7.98153	1.16113e-42	2.11543e-41	TUBB6
3921	-0.981536	9.67747	1.19091e-42	2.16682e-41	RPSA
23022	0.683474	7.78917	1.20916e-42	2.19714e-41	PALLD
56479	-1.19384	4.62274	1.36609e-42	2.47904e-41	KCNQ5
5763	-1.00074	6.5955	1.4257e-42	2.58382e-41	PTMS
55621	-1.20718	5.58096	1.43277e-42	2.59324e-41	TRMT1
10551	-1.46509	3.66032	1.5681e-42	2.83447e-41	AGR2
6382	-0.797314	6.91536	1.67485e-42	3.02348e-41	SDC1
427	0.800191	6.37744	1.91884e-42	3.45941e-41	ASAH1
1635	-0.695276	6.88825	2.21825e-42	3.99401e-41	DCTD
56915	-1.65491	4.62296	2.44981e-42	4.40519e-41	EXOSC5
9774	-0.870858	7.08768	2.82581e-42	5.07471e-41	BCLAF1
4814	1.14425	5.24379	3.62411e-42	6.4999e-41	NINJ1
112464	-2.06064	5.83469	3.78689e-42	6.77631e-41	PRKCDBP
154091	1.44524	4.33773	3.78803e-42	6.77631e-41	SLC2A12
23130	0.713284	6.78811	3.95141e-42	7.05945e-41	ATG2A
790	-0.855963	6.87449	4.03896e-42	7.20655e-41	CAD
5287	1.11809	3.77834	4.72649e-42	8.4224e-41	PIK3C2B
3150	-0.580003	8.22322	5.16411e-42	9.19038e-41	HMGN1
5478	-0.676301	10.5131	5.83874e-42	1.03776e-40	PPIA
10902	-0.864216	6.583	6.34994e-42	1.12718e-40	BRD8
113201	0.852804	6.88516	6.48124e-42	1.14901e-40	CASC4
50628	-0.946947	6.22078	7.1442e-42	1.26492e-40	GEMIN4
84171	-0.724217	6.74334	7.96453e-42	1.40836e-40	LOXL4
79827	-0.866962	5.6103	8.0737e-42	1.42584e-40	CLMP
92558	3.48134	1.27328	9.19087e-42	1.62106e-40	BICDL1
23677	0.697508	6.80818	9.7427e-42	1.7162e-40	SH3BP4
7991	0.717018	6.39545	1.03874e-41	1.82744e-40	TUSC3
3014	-1.46194	6.9116	1.14833e-41	2.01767e-40	H2AFX
1902	-0.785669	6.33698	1.31434e-41	2.30644e-40	LPAR1
100505806	1.27747	3.85112	1.92763e-41	3.37836e-40	SNHG18
9902	0.800248	6.2901	2.07603e-41	3.63384e-40	MRC2
8438	-1.25394	5.0167	2.09868e-41	3.66885e-40	RAD54L
211	0.718925	6.62849	2.32878e-41	4.06596e-40	ALAS1
9397	0.647544	6.27133	2.72049e-41	4.74387e-40	NMT2
23531	1.08126	5.18674	3.04055e-41	5.29531e-40	MMD
995	-1.40701	4.47306	3.07461e-41	5.34789e-40	CDC25C
51257	1.29501	4.53298	3.29649e-41	5.72662e-40	2002-03-01
7161	-2.63279	2.94341	3.32528e-41	5.76938e-40	TP73
165215	1.41421	4.34509	3.51511e-41	6.0911e-40	FAM171B
255104	-1.09471	4.63752	3.76846e-41	6.52194e-40	TMCO4
84722	-0.994158	5.32492	4.25314e-41	7.35156e-40	PSRC1
604	0.96981	5.57499	4.73845e-41	8.18019e-40	BCL6
409	1.17465	4.74888	4.89207e-41	8.43485e-40	ARRB2
2743	0.82436	4.98193	5.43094e-41	9.35231e-40	GLRB
1472	1.25944	7.28035	5.4526e-41	9.37793e-40	CST4
7167	-0.849631	9.32615	5.76226e-41	9.8982e-40	TPI1
144110	2.25652	1.54621	5.99339e-41	1.02824e-39	TMEM86A
30000	-0.667987	7.3611	7.75508e-41	1.32884e-39	TNPO2
7443	-1.08928	5.65869	7.78509e-41	1.33233e-39	VRK1
22856	-0.779156	6.17821	7.93234e-41	1.35585e-39	CHSY1
100506190	1.14766	3.97214	9.18409e-41	1.56787e-39	LINC00963
5915	2.99864	1.34764	9.84386e-41	1.67843e-39	RARB
7148	1.38076	3.33804	1.11128e-40	1.89247e-39	TNXB
5420	-0.537122	8.58205	1.16809e-40	1.98677e-39	PODXL
7520	-0.609351	8.66879	1.17415e-40	1.99462e-39	XRCC5
126382	-1.33334	4.52177	1.2274e-40	2.08251e-39	NR2C2AP
9213	0.858735	6.00435	1.25884e-40	2.13324e-39	XPR1
57648	0.814273	6.73014	1.52216e-40	2.5763e-39	KIAA1522
10036	-0.872313	5.98898	1.78228e-40	3.01288e-39	CHAF1A
56477	-1.65595	3.36623	1.97883e-40	3.34105e-39	CCL28
51253	-0.712076	6.71398	2.36825e-40	3.99367e-39	MRPL37
55151	1.42971	5.01938	2.43911e-40	4.10815e-39	TMEM38B
115361	-1.36212	3.98636	2.54484e-40	4.28103e-39	GBP4
4804	-1.13897	4.99402	2.66812e-40	4.48297e-39	NGFR
23089	0.802406	6.79309	3.58042e-40	6.0085e-39	PEG10
65018	0.882017	7.15589	4.17387e-40	6.9959e-39	PINK1
10940	-1.40383	4.49945	4.26908e-40	7.14683e-39	POP1
23468	-0.735952	6.44551	6.26264e-40	1.04716e-38	CBX5
286451	0.774995	6.42845	6.70541e-40	1.11984e-38	YIPF6
255394	1.23321	3.66027	7.03703e-40	1.1738e-38	TCP11L2
3704	-1.11663	5.1021	7.23117e-40	1.20473e-38	ITPA
10163	-0.627492	7.67284	7.40091e-40	1.23153e-38	WASF2
5371	-0.920263	6.38985	9.17715e-40	1.52526e-38	PML
51109	0.615113	7.45843	1.0703e-39	1.77672e-38	RDH11
23326	-0.685211	8.34029	1.09702e-39	1.8189e-38	USP22
1774	1.07616	5.39411	1.14645e-39	1.89858e-38	DNASE1L1
254102	0.822155	7.4161	1.2408e-39	2.05237e-38	EHBP1L1
6868	0.633908	6.36042	1.27901e-39	2.11304e-38	ADAM17
2878	1.08586	7.30704	1.46729e-39	2.4212e-38	GPX3
4436	-0.736274	6.48495	1.71558e-39	2.82754e-38	MSH2
9472	1.39615	2.78392	1.76062e-39	2.89831e-38	AKAP6
56257	-0.94222	5.74382	1.83216e-39	3.0125e-38	MEPCE
65264	-0.634207	7.54147	1.94849e-39	3.19996e-38	UBE2Z
84327	-1.02401	4.7247	2.15567e-39	3.53601e-38	ZBED3
29781	-0.929501	5.65588	2.29522e-39	3.76046e-38	NCAPH2
6446	-1.12347	5.34541	2.36619e-39	3.87216e-38	SGK1
440465	1.01584	4.12124	2.38604e-39	3.90001e-38	BAIAP2-AS1
54107	-0.76088	6.82478	2.44909e-39	3.99834e-38	POLE3
389741	-2.16314	2.73622	2.47471e-39	4.03541e-38	GLIDR
284403	-1.16022	5.9381	2.51305e-39	4.09311e-38	WDR62
81887	-0.790001	6.20029	2.64629e-39	4.30504e-38	LAS1L
2064	-0.813299	6.4603	2.6511e-39	4.3078e-38	ERBB2
89797	-0.823172	6.19791	2.85284e-39	4.63017e-38	NAV2
8555	0.82308	5.49326	3.02772e-39	4.90824e-38	CDC14B
55269	-0.797108	5.88935	3.5369e-39	5.72696e-38	PSPC1
57122	-0.764444	6.27432	3.62593e-39	5.86425e-38	NUP107
55243	-0.624215	7.23058	3.69239e-39	5.96477e-38	KIRREL
1843	0.767544	6.36516	4.19502e-39	6.76882e-38	DUSP1
826	-0.853211	8.96783	4.63891e-39	7.47632e-38	CAPNS1
813	0.688413	9.30786	4.697e-39	7.56113e-38	CALU
4303	1.2948	4.05967	5.16871e-39	8.3108e-38	FOXO4
8514	1.36169	3.29146	5.28292e-39	8.48458e-38	KCNAB2
22836	0.720788	8.07275	5.41476e-39	8.68623e-38	RHOBTB3
26960	0.988593	4.10918	6.123e-39	9.81098e-38	NBEA
140576	-0.970818	8.20786	7.83822e-39	1.25448e-37	S100A16
79892	-0.701771	7.38162	7.85324e-39	1.25543e-37	MCMBP
23160	-0.761535	6.3148	8.37706e-39	1.33762e-37	WDR43
4045	-0.783416	7.89055	9.29035e-39	1.48174e-37	LSAMP
6574	0.721427	8.88514	9.71721e-39	1.54804e-37	SLC20A1
734	1.02643	5.5263	1.0714e-38	1.70487e-37	OSGIN2
55714	0.769362	5.52702	1.20963e-38	1.92262e-37	TENM3
1736	-0.59316	7.09457	1.53029e-38	2.42949e-37	DKC1
3664	1.96076	1.87711	1.74054e-38	2.76011e-37	IRF6
10962	1.48736	3.55728	1.7878e-38	2.83181e-37	MLLT11
10592	-0.82119	7.25985	2.077e-38	3.28613e-37	SMC2
871	-1.06737	8.1431	2.59812e-38	4.10591e-37	SERPINH1
283987	0.947641	4.27886	2.73181e-38	4.31227e-37	HID1
8325	-1.71788	3.26738	2.80911e-38	4.42923e-37	FZD8
197259	-1.56085	3.94649	2.90183e-38	4.57022e-37	MLKL
3094	-0.803041	7.93865	3.02565e-38	4.75981e-37	HINT1
6652	-0.888835	5.58755	3.05634e-38	4.80263e-37	SORD
7277	1.02083	5.86758	3.10552e-38	4.87437e-37	TUBA4A
100131089	4.47766	0.428416	3.37683e-38	5.29419e-37	SRP14-AS1
1033	-0.856158	6.01529	3.73343e-38	5.84664e-37	CDKN3
7920	-0.881298	6.06822	4.28218e-38	6.69842e-37	ABHD16A
122553	0.895849	5.91023	4.30679e-38	6.72929e-37	TRAPPC6B
100287616	-1.33241	3.86552	5.56802e-38	8.69013e-37	LOXL1-AS1
1026	0.763548	7.65848	5.80476e-38	9.0494e-37	CDKN1A
78996	-0.719728	6.41681	6.61777e-38	1.03052e-36	C7orf49
116254	0.702432	5.94142	9.87683e-38	1.5363e-36	GINM1
5909	1.80085	2.82418	1.17699e-37	1.8287e-36	RAP1GAP
8480	-0.673317	6.18109	1.24805e-37	1.93692e-36	RAE1
2597	-0.82134	11.6199	1.2985e-37	2.01296e-36	GAPDH
27290	1.55973	3.55288	1.37121e-37	2.1233e-36	SPINK4
7205	-1.07486	5.81684	1.52795e-37	2.36337e-36	TRIP6
57210	1.23159	4.07305	1.5753e-37	2.43387e-36	SLC45A4
6282	-0.803928	8.81775	1.62905e-37	2.51411e-36	S100A11
10220	1.33678	4.28779	1.77156e-37	2.731e-36	GDF11
3033	-0.626817	6.2046	1.86364e-37	2.86976e-36	HADH
8638	-1.63967	3.80894	1.89012e-37	2.90729e-36	OASL
51435	-1.29126	4.54688	1.89711e-37	2.9148e-36	SCARA3
50862	0.840542	5.05666	1.96809e-37	3.0205e-36	RNF141
56243	-0.696182	6.91963	2.03525e-37	3.12011e-36	KIAA1217
8986	-0.934812	6.71975	2.20969e-37	3.38379e-36	RPS6KA4
101929705	1.5958	3.30181	2.30596e-37	3.5273e-36	LOC101929705
10965	-1.16255	4.5072	2.37868e-37	3.63452e-36	ACOT2
9469	-0.780056	6.10785	2.43047e-37	3.70955e-36	CHST3
25890	1.28345	2.83307	2.58423e-37	3.93988e-36	ABI3BP
120114	-2.14648	3.10211	3.03407e-37	4.62061e-36	FAT3
221477	0.546905	7.49614	3.07283e-37	4.67449e-36	C6orf89
54557	1.12376	5.02643	3.09463e-37	4.70247e-36	SGTB
55055	-0.943115	5.74809	3.42242e-37	5.19487e-36	ZWILCH
114883	0.659576	7.14612	3.58864e-37	5.4412e-36	OSBPL9
93436	-1.07503	5.85819	3.67866e-37	5.57158e-36	ARMC6
100216001	-1.14886	5.54751	3.92572e-37	5.93926e-36	LINC00704
9274	-1.36742	5.0505	4.36283e-37	6.59335e-36	BCL7C
326625	0.969566	5.22348	4.47156e-37	6.75029e-36	MMAB
752	-0.945301	6.98512	4.85521e-37	7.32147e-36	FMNL1
10659	-0.975856	4.6978	4.9248e-37	7.41832e-36	CELF2
55601	-1.08067	4.72146	4.97257e-37	7.48212e-36	DDX60
978	1.08491	5.57465	5.23304e-37	7.86548e-36	CDA
1827	-0.768599	5.89756	5.83947e-37	8.76745e-36	RCAN1
115207	-0.839332	6.33826	6.34469e-37	9.51566e-36	KCTD12
3934	-2.67651	2.72382	6.83455e-37	1.02392e-35	LCN2
2521	-0.776282	8.37072	7.11849e-37	1.06531e-35	FUS
29919	0.78426	5.74836	7.28582e-37	1.08917e-35	C18orf8
10553	0.799796	5.82246	7.47077e-37	1.11561e-35	HTATIP2
5033	0.705044	7.39252	7.57648e-37	1.13018e-35	P4HA1
8349	2.53793	2.62004	7.67846e-37	1.14416e-35	HIST2H2BE
27338	-1.26901	7.52923	8.59642e-37	1.27956e-35	UBE2S
57509	0.936008	5.51111	1.02771e-36	1.52808e-35	MTUS1
9562	0.757205	5.84609	1.12086e-36	1.6648e-35	MINPP1
535	0.867166	5.98816	1.12413e-36	1.66786e-35	ATP6V0A1
51053	-0.753276	6.31514	1.16761e-36	1.73052e-35	GMNN
11340	-0.923895	5.45808	1.44072e-36	2.133e-35	EXOSC8
1374	0.682539	6.21067	1.47848e-36	2.18657e-35	CPT1A
6775	2.70125	1.34561	1.65221e-36	2.44089e-35	STAT4
84875	-1.23345	5.64209	1.70965e-36	2.52306e-35	PARP10
10158	-2.48087	2.26861	1.81879e-36	2.68126e-35	PDZK1IP1
6776	-1.26202	4.34587	2.22728e-36	3.27996e-35	STAT5A
5480	1.03918	5.02212	2.60488e-36	3.83194e-35	PPIC
3837	-0.541431	9.33124	3.01939e-36	4.43699e-35	KPNB1
6171	-1.00389	9.15369	3.03902e-36	4.4611e-35	RPL41
1959	2.60749	1.4945	3.222e-36	4.72469e-35	EGR2
55622	-1.04524	4.81186	3.25441e-36	4.76717e-35	TTC27
10855	1.05914	4.69188	3.4093e-36	4.98877e-35	HPSE
1719	-0.646177	7.73314	3.41833e-36	4.9958e-35	DHFR
91775	0.840913	6.32289	3.42134e-36	4.9958e-35	NXPE3
5286	0.89714	6.43162	3.52953e-36	5.14835e-35	PIK3C2A
55038	-1.00106	6.16406	3.81136e-36	5.55358e-35	CDCA4
7162	0.876886	5.72152	4.00462e-36	5.82904e-35	TPBG
11022	0.926809	4.72575	4.464e-36	6.49087e-35	TDRKH
6764	-0.843049	5.83054	4.97259e-36	7.22279e-35	ST5
9837	-0.952862	5.44343	6.19664e-36	8.9913e-35	GINS1
8815	-0.799131	7.72476	6.31268e-36	9.15008e-35	BANF1
147841	-0.991563	5.08714	7.13327e-36	1.03287e-34	SPC24
23365	0.803569	8.43381	7.24767e-36	1.04833e-34	ARHGEF12
158	-0.910356	6.15154	7.30578e-36	1.05563e-34	ADSL
4015	-0.834397	6.77035	7.41229e-36	1.06991e-34	LOX
554313	1.9416	2.34256	7.92233e-36	1.14234e-34	HIST2H4B
9879	-0.737213	7.23959	8.3958e-36	1.20935e-34	DDX46
26049	-1.85586	3.58511	8.95081e-36	1.28795e-34	FAM169A
9839	-1.34544	3.854	9.54127e-36	1.37148e-34	ZEB2
54908	-0.908123	6.44708	9.85727e-36	1.41543e-34	SPDL1
5426	-1.21788	6.37301	1.13268e-35	1.62477e-34	POLE
9830	-0.942722	5.66188	1.15193e-35	1.65066e-34	TRIM14
1519	-0.987153	3.59854	1.20713e-35	1.72798e-34	CTSO
27101	-0.643946	7.44464	1.21939e-35	1.74372e-34	CACYBP
3606	1.05015	4.41823	1.22388e-35	1.74833e-34	IL18
9881	-1.05317	4.32347	1.24574e-35	1.77771e-34	TRANK1
10969	-0.61645	7.17424	1.35537e-35	1.93217e-34	EBNA1BP2
8710	2.96548	0.824894	1.41635e-35	2.01702e-34	SERPINB7
54965	0.870325	5.37076	1.42159e-35	2.0224e-34	PIGX
23037	-1.18188	3.73467	1.44149e-35	2.0486e-34	PDZD2
55568	0.587943	7.94062	1.49469e-35	2.12203e-34	GALNT10
51114	0.714427	6.29742	1.63441e-35	2.31801e-34	ZDHHC9
55620	-1.22809	4.26312	1.67992e-35	2.38011e-34	STAP2
5091	0.767192	6.97739	1.8118e-35	2.56434e-34	PC
124565	0.919431	6.31055	1.83283e-35	2.59144e-34	SLC38A10
307	-0.633916	6.04896	1.95136e-35	2.75622e-34	ANXA4
79739	0.954331	4.58359	2.19345e-35	3.095e-34	TTLL7
83715	2.2132	2.42785	2.26124e-35	3.18741e-34	ESPN
55652	1.28334	3.64756	2.36757e-35	3.33389e-34	SLC48A1
4478	-0.556618	10.08	2.6459e-35	3.72202e-34	MSN
4599	-1.02046	4.89166	2.66878e-35	3.75039e-34	MX1
143098	1.87769	2.34728	3.21931e-35	4.51945e-34	MPP7
6426	-1.2201	8.23242	3.25603e-35	4.56636e-34	SRSF1
388	0.901487	5.65364	3.3212e-35	4.65305e-34	RHOB
1831	0.81544	5.03238	3.42711e-35	4.79657e-34	TSC22D3
558	-0.714936	9.74806	3.49274e-35	4.88348e-34	AXL
59277	0.841706	4.60352	3.8052e-35	5.31499e-34	NTN4
8793	0.617825	6.12201	4.31788e-35	6.02499e-34	TNFRSF10D
7264	-0.892973	5.83353	4.51808e-35	6.29799e-34	TSTA3
950	0.706932	7.54998	4.82633e-35	6.7209e-34	SCARB2
10217	-0.740117	6.60729	4.84654e-35	6.74224e-34	CTDSPL
8508	0.772028	5.2206	5.52569e-35	7.67932e-34	NIPSNAP1
54475	-1.2877	4.79381	5.62952e-35	7.81576e-34	NLE1
9780	-1.10795	7.38161	5.70912e-35	7.91833e-34	PIEZO1
728695	0.913019	5.09285	5.95401e-35	8.24971e-34	SPANXB1
6499	0.701897	6.93228	6.87697e-35	9.51899e-34	SKIV2L
51449	0.695299	7.47552	6.93219e-35	9.58583e-34	PCYOX1
100130311	2.12137	1.12645	7.50555e-35	1.03683e-33	C17orf107
85360	-1.30722	6.48888	7.5726e-35	1.04505e-33	SYDE1
26504	0.844698	4.9299	7.5867e-35	1.04595e-33	CNNM4
22929	-0.662117	6.62219	7.72809e-35	1.06438e-33	SEPHS1
794	0.769623	6.24152	7.93071e-35	1.0912e-33	CALB2
83743	-0.934318	5.88597	8.6176e-35	1.18405e-33	GRWD1
3309	-0.519954	10.3303	8.62262e-35	1.18405e-33	HSPA5
27115	-0.918141	4.89405	8.83642e-35	1.2122e-33	PDE7B
23640	-1.25264	5.37365	8.8714e-35	1.21579e-33	HSPBP1
50814	0.786359	6.00758	1.05204e-34	1.44035e-33	NSDHL
11073	-0.832405	6.2806	1.22539e-34	1.67604e-33	TOPBP1
3797	0.759568	5.95518	1.25844e-34	1.71954e-33	KIF3C
5702	-0.641838	8.02498	1.29356e-34	1.76577e-33	PSMC3
112616	-0.850416	6.18694	1.29854e-34	1.77083e-33	CMTM7
6293	-0.764516	6.35427	1.30049e-34	1.77175e-33	VPS52
23321	0.800427	5.65706	1.33199e-34	1.81287e-33	TRIM2
55300	-0.810758	5.74509	1.35527e-34	1.84275e-33	PI4K2B
55893	-0.624883	6.6878	1.35761e-34	1.8441e-33	ZNF395
51170	-0.943099	5.54624	1.51637e-34	2.05773e-33	HSD17B11
26986	-0.428944	10.6044	1.53324e-34	2.07859e-33	PABPC1
79650	0.643181	6.62404	1.60229e-34	2.17007e-33	USB1
79629	0.894007	4.78883	1.68688e-34	2.2824e-33	OCEL1
55669	0.800567	6.1719	1.80532e-34	2.44027e-33	MFN1
7172	1.14912	5.24779	1.89112e-34	2.55376e-33	TPMT
9404	0.90162	5.05569	2.03482e-34	2.74512e-33	LPXN
57562	1.50108	3.25385	2.09315e-34	2.82106e-33	CEP126
83999	1.25157	3.74812	2.23206e-34	3.00534e-33	KREMEN1
9410	-0.797982	5.89782	2.24407e-34	3.01858e-33	SNRNP40
79080	-0.709346	5.88789	2.30379e-34	3.0959e-33	CCDC86
8932	-0.667354	6.05989	2.30912e-34	3.10005e-33	MBD2
799	1.7044	2.50997	2.42541e-34	3.25301e-33	CALCR
6128	-0.555743	9.91633	2.68072e-34	3.59196e-33	RPL6
396	-0.778811	9.10507	2.85897e-34	3.82709e-33	ARHGDIA
91754	0.607521	6.32291	3.01046e-34	4.02598e-33	NEK9
3659	-0.701305	6.24755	3.75301e-34	5.01417e-33	IRF1
23521	-0.872501	9.65146	3.82173e-34	5.10104e-33	RPL13A
339894	2.35448	1.24261	4.2659e-34	5.68841e-33	LINC00880
65987	-0.99937	4.55206	5.67425e-34	7.55911e-33	KCTD14
4751	-1.02793	6.03003	5.96783e-34	7.94256e-33	NEK2
115708	-1.28796	4.64562	5.97707e-34	7.9472e-33	TRMT61A
84364	-0.829938	5.76493	6.4077e-34	8.51159e-33	ARFGAP2
56981	-1.66661	3.51669	7.78012e-34	1.03247e-32	PRDM11
221336	1.61617	3.02554	8.07943e-34	1.07116e-32	BEND6
57727	-0.846441	5.95854	8.20319e-34	1.08653e-32	NCOA5
2665	-0.574497	8.43056	8.54895e-34	1.13124e-32	GDI2
5093	-0.599424	8.19198	9.203e-34	1.21663e-32	PCBP1
401247	2.78912	1.38797	1.02174e-33	1.34944e-32	LINC00243
5436	-0.753396	5.96812	1.03773e-33	1.36925e-32	POLR2G
5283	1.10524	4.02612	1.04244e-33	1.37415e-32	PIGH
117177	1.26533	3.50842	1.06223e-33	1.39891e-32	RAB3IP
51528	0.639295	6.6098	1.14988e-33	1.51289e-32	JKAMP
80853	1.52679	3.6718	1.3877e-33	1.82406e-32	KDM7A
55974	0.947873	5.77846	1.42118e-33	1.86629e-32	SLC50A1
9898	-0.560508	7.85482	1.50515e-33	1.97468e-32	UBAP2L
57447	2.31808	1.32832	1.59262e-33	2.08746e-32	NDRG2
8470	-0.975812	5.13121	1.67044e-33	2.18738e-32	SORBS2
1503	-0.705441	6.51007	1.69937e-33	2.22316e-32	CTPS1
23382	0.82217	4.73866	1.7757e-33	2.32082e-32	AHCYL2
55706	-0.753648	6.78262	2.28249e-33	2.98038e-32	NDC1
55226	-0.605784	6.31041	2.29855e-33	2.99853e-32	NAT10
10581	-1.14577	4.06914	2.55299e-33	3.32731e-32	IFITM2
55289	1.78544	2.49395	2.75578e-33	3.58822e-32	ACOXL
10766	-0.765014	5.52417	2.82661e-33	3.67698e-32	TOB2
217	0.740006	6.71064	3.07443e-33	3.99561e-32	ALDH2
200081	-0.556576	7.04353	3.09677e-33	4.02085e-32	TXLNA
2802	0.62927	6.34896	3.41586e-33	4.43101e-32	GOLGA3
55033	0.945673	5.13303	3.54616e-33	4.59572e-32	FKBP14
57506	-0.642983	7.47294	3.63511e-33	4.70658e-32	MAVS
1072	-0.638883	10.2633	3.69013e-33	4.77335e-32	CFL1
5412	0.865218	5.52592	3.7306e-33	4.8212e-32	UBL3
164091	-1.07372	4.49097	4.03651e-33	5.21166e-32	PAQR7
57787	0.732872	5.3508	4.05042e-33	5.22475e-32	MARK4
6723	-1.00205	6.72728	4.19273e-33	5.40326e-32	SRM
112574	0.891883	5.56069	4.48638e-33	5.77632e-32	SNX18
5329	-0.725969	6.84721	4.66249e-33	5.99748e-32	PLAUR
9518	1.19858	4.82761	5.17944e-33	6.65626e-32	GDF15
79738	1.05505	5.20599	5.21018e-33	6.68955e-32	BBS10
3615	-0.493293	8.1085	5.29912e-33	6.79743e-32	IMPDH2
80830	-0.849707	6.23442	5.46342e-33	7.00168e-32	APOL6
25923	-0.612359	7.96036	6.2542e-33	8.0077e-32	ATL3
59338	0.963973	5.24847	6.48065e-33	8.28996e-32	PLEKHA1
158401	2.47255	1.56911	6.49767e-33	8.30405e-32	C9orf84
4833	-1.19695	5.21173	7.74597e-33	9.89024e-32	NME4
8974	0.683968	6.77537	7.79198e-33	9.93981e-32	P4HA2
157570	-1.33064	5.06982	8.07615e-33	1.02928e-31	ESCO2
84699	3.48273	1.27963	8.51829e-33	1.08463e-31	CREB3L3
6175	-0.914555	10.8996	9.19767e-33	1.17006e-31	RPLP0
57546	0.835818	4.85858	9.38349e-33	1.1926e-31	PDP2
9781	-0.88536	4.99048	9.59111e-33	1.21787e-31	RNF144A
10184	0.721626	6.18577	1.01885e-32	1.29254e-31	LHFPL2
23158	0.720644	6.48083	1.0404e-32	1.31867e-31	TBC1D9
79180	-0.875523	7.53034	1.10866e-32	1.4039e-31	EFHD2
874	-1.39039	4.07444	1.22613e-32	1.55123e-31	CBR3
80314	-1.01029	4.64799	1.2472e-32	1.57644e-31	EPC1
23363	-1.07913	5.61346	1.24957e-32	1.578e-31	OBSL1
92840	1.21152	3.51769	1.2936e-32	1.6321e-31	REEP6
8869	0.804149	4.51383	1.3602e-32	1.71458e-31	ST3GAL5
53838	0.678574	6.81759	1.48063e-32	1.86467e-31	C11orf24
50810	-1.02953	5.24784	1.52562e-32	1.91959e-31	HDGFRP3
10146	-0.633492	8.15754	1.53752e-32	1.9328e-31	G3BP1
10444	0.666253	5.98039	1.72847e-32	2.17087e-31	ZER1
123036	2.4688	1.17434	1.76057e-32	2.20917e-31	TC2N
80232	0.610044	7.69801	1.89366e-32	2.37403e-31	WDR26
51085	2.04958	2.86639	2.00889e-32	2.51621e-31	MLXIPL
26010	-0.547045	7.62932	2.01243e-32	2.51836e-31	SPATS2L
29896	-1.12188	6.09321	2.08382e-32	2.60534e-31	TRA2A
5271	-1.08463	4.63338	2.09752e-32	2.6201e-31	SERPINB8
1019	-0.912066	6.8432	2.54469e-32	3.1758e-31	CDK4
57190	-0.866693	5.1743	2.73125e-32	3.40557e-31	SELENON
207063	-0.889842	5.71513	2.77548e-32	3.45759e-31	DHRSX
3843	-0.596098	8.18433	3.19383e-32	3.97518e-31	IPO5
6512	2.64272	1.03636	3.31417e-32	4.12125e-31	SLC1A7
4076	-0.501455	8.62618	3.32344e-32	4.12907e-31	CAPRIN1
59349	0.761019	5.57845	3.54694e-32	4.40279e-31	KLHL12
129804	-1.28908	3.36751	3.83096e-32	4.75108e-31	FBLN7
83693	0.795944	5.2738	3.84904e-32	4.76922e-31	HSDL1
113791	1.22816	2.8547	4.34807e-32	5.38273e-31	PIK3IP1
53373	0.735395	6.79041	4.41808e-32	5.46451e-31	TPCN1
6242	-1.13645	4.54358	4.52255e-32	5.58872e-31	RTKN
29767	1.2914	3.35679	4.80682e-32	5.93471e-31	TMOD2
3707	-1.4623	3.33232	5.30925e-32	6.54918e-31	ITPKB
865	-0.874954	5.89904	6.02284e-32	7.42281e-31	CBFB
5393	-0.675748	6.446	6.10969e-32	7.52313e-31	EXOSC9
5888	-1.18307	4.38759	6.172e-32	7.59309e-31	RAD51
54780	-0.870685	4.99049	6.39744e-32	7.86345e-31	NSMCE4A
22858	-0.79449	6.07423	6.70347e-32	8.23228e-31	ICK
163071	1.48424	4.35	6.89275e-32	8.45723e-31	ZNF114
6418	-0.557803	9.13683	7.25906e-32	8.89879e-31	SET
3021	-0.517851	8.74778	7.43611e-32	9.10775e-31	H3F3B
10906	0.787589	5.83634	7.47888e-32	9.14806e-31	TRAFD1
399959	1.60279	6.66321	7.48225e-32	9.14806e-31	MIR100HG
9191	-0.751752	5.18174	7.66772e-32	9.36654e-31	DEDD
79949	-1.3278	3.45152	7.91449e-32	9.65945e-31	PLEKHS1
4666	-0.559661	8.59213	7.9836e-32	9.7352e-31	NACA
23308	-1.07036	5.23551	8.40121e-32	1.02354e-30	ICOSLG
4891	0.638301	5.24956	9.3868e-32	1.14261e-30	SLC11A2
333926	2.66507	0.716916	9.4272e-32	1.14652e-30	PPM1J
71	-0.697286	11.5283	9.45932e-32	1.14942e-30	ACTG1
84909	0.763831	6.2084	1.04614e-31	1.26996e-30	C9orf3
134285	1.06011	3.75736	1.04697e-31	1.26996e-30	TMEM171
55856	1.04779	4.88412	1.21699e-31	1.47489e-30	ACOT13
192670	-1.08399	4.3182	1.39301e-31	1.68674e-30	AGO4
10053	-1.04918	4.52739	1.45298e-31	1.75782e-30	AP1M2
283358	1.7221	1.37328	1.47685e-31	1.784e-30	B4GALNT3
127262	0.779624	5.66589	1.4772e-31	1.784e-30	TPRG1L
120227	1.15434	4.2955	1.49874e-31	1.80843e-30	CYP2R1
100506178	1.21538	3.80375	1.58245e-31	1.90777e-30	LOC100506178
2941	0.898319	4.24144	1.66362e-31	2.00388e-30	GSTA4
6720	-0.971849	7.36501	1.73874e-31	2.09254e-30	SREBF1
374654	1.34065	3.09495	1.93295e-31	2.32425e-30	KIF7
1793	-0.629869	6.20691	1.99796e-31	2.40032e-30	DOCK1
1308	0.968764	4.59621	2.01589e-31	2.41977e-30	COL17A1
124512	0.705569	4.97786	2.11747e-31	2.53949e-30	METTL23
9019	0.589913	7.76494	2.13203e-31	2.55474e-30	MPZL1
1312	-1.04051	5.60225	2.31542e-31	2.77209e-30	COMT
5159	1.136	3.65305	2.35973e-31	2.82269e-30	PDGFRB
5690	-0.506574	7.71818	2.72994e-31	3.26271e-30	PSMB2
11345	0.837775	5.34839	3.04739e-31	3.63898e-30	GABARAPL2
84547	-0.887855	5.22601	3.56343e-31	4.25152e-30	PGBD1
9473	0.855911	3.77371	3.57574e-31	4.26253e-30	THEMIS2
11261	0.619324	6.79592	3.60644e-31	4.29543e-30	CHP1
2962	-0.549658	6.9051	3.69061e-31	4.39189e-30	GTF2F1
286826	-1.18408	4.24192	3.81149e-31	4.53184e-30	LIN9
3185	-0.51807	8.30286	4.07438e-31	4.84025e-30	HNRNPF
3420	-0.633404	6.07355	4.21211e-31	4.99957e-30	IDH3B
55788	0.80042	5.40896	4.30806e-31	5.10907e-30	LMBRD1
51313	-1.20418	3.72301	4.92501e-31	5.83574e-30	FAM198B
56829	-0.715226	6.40842	5.17402e-31	6.12554e-30	ZC3HAV1
78990	0.788847	5.12265	5.73699e-31	6.78624e-30	OTUB2
10048	0.565995	7.25085	6.34043e-31	7.49363e-30	RANBP9
11169	-0.829734	6.35215	6.55394e-31	7.73936e-30	WDHD1
6117	-0.534775	7.66971	6.66945e-31	7.86904e-30	RPA1
54843	1.141	3.95492	7.45239e-31	8.78531e-30	SYTL2
283991	-1.0038	5.64271	8.66882e-31	1.02106e-29	UBALD2
10250	-0.582458	6.90838	8.94211e-31	1.05235e-29	SRRM1
9764	1.32273	3.7743	9.34785e-31	1.09917e-29	KIAA0513
829	-0.533219	8.23323	1.03786e-30	1.21934e-29	CAPZA1
1182	0.79275	7.06017	1.13596e-30	1.33244e-29	CLCN3
4218	-0.500029	7.22121	1.13606e-30	1.33244e-29	RAB8A
57446	0.606114	6.80621	1.17048e-30	1.37164e-29	NDRG3
9950	0.672573	6.32362	1.29279e-30	1.5137e-29	GOLGA5
1994	-0.50791	7.299	1.3991e-30	1.63678e-29	ELAVL1
3399	1.73694	3.85487	1.43174e-30	1.67355e-29	ID3
10212	-0.777371	7.12432	1.43729e-30	1.67862e-29	DDX39A
55181	-0.669276	6.23018	1.50946e-30	1.76142e-29	SMG8
10155	-0.742954	8.62363	1.62415e-30	1.89366e-29	TRIM28
317671	1.80861	2.49701	1.68227e-30	1.95976e-29	RFESD
2355	-0.512267	7.8927	1.71715e-30	1.99872e-29	FOSL2
285613	1.6075	3.17166	1.81252e-30	2.10795e-29	RELL2
1794	-1.34208	4.16087	1.86273e-30	2.16452e-29	DOCK2
9343	-0.512091	7.62108	1.89815e-30	2.20383e-29	EFTUD2
4249	0.666843	6.20723	1.91125e-30	2.21717e-29	MGAT5
37	0.8575	8.22218	2.02554e-30	2.34779e-29	ACADVL
55454	0.770672	6.56951	2.06806e-30	2.39507e-29	CSGALNACT2
9446	-0.836745	7.05698	2.19644e-30	2.54163e-29	GSTO1
326624	1.77231	1.50355	2.25959e-30	2.61251e-29	RAB37
1763	-1.1053	5.04213	2.2719e-30	2.62455e-29	DNA2
6158	-0.789912	8.63786	2.34463e-30	2.7063e-29	RPL28
147	1.06341	3.48378	2.42564e-30	2.79747e-29	ADRA1B
9156	-0.927095	5.54458	2.62891e-30	3.02938e-29	EXO1
9453	0.771998	5.48359	2.64115e-30	3.04095e-29	GGPS1
4802	-0.756342	5.73933	2.64547e-30	3.04339e-29	NFYC
90381	-1.24285	4.83588	2.6604e-30	3.05802e-29	TICRR
23264	-0.679954	6.73536	2.69117e-30	3.09082e-29	ZC3H7B
25797	1.83734	2.22279	2.78115e-30	3.19152e-29	QPCT
7296	0.612514	10.2218	2.82293e-30	3.23677e-29	TXNRD1
55627	-0.569676	7.06463	3.0062e-30	3.44406e-29	SMPD4
5645	-1.98649	2.41556	3.07307e-30	3.51775e-29	PRSS2
23590	-1.43058	3.93417	3.0895e-30	3.53364e-29	PDSS1
25894	-1.24154	5.09262	3.16377e-30	3.61559e-29	PLEKHG4
1164	-0.689324	6.99044	3.17963e-30	3.63071e-29	CKS2
340061	-0.979948	4.99722	3.31082e-30	3.77739e-29	TMEM173
9782	-0.612583	8.65079	3.33675e-30	3.80384e-29	MATR3
84747	-0.69821	5.34709	3.42245e-30	3.89833e-29	UNC119B
26284	-0.767265	6.2622	3.61148e-30	4.11025e-29	ERAL1
127281	-0.959094	5.71551	3.62791e-30	4.12555e-29	FAM213B
57088	0.896367	4.16274	3.7457e-30	4.256e-29	PLSCR4
54470	-0.676953	5.49016	3.76378e-30	4.27303e-29	ARMCX6
137835	-1.16472	3.69821	3.76823e-30	4.27458e-29	TMEM71
23127	-0.806914	4.13649	3.77289e-30	4.27635e-29	COLGALT2
23768	-1.01769	5.10367	4.37089e-30	4.95009e-29	FLRT2
1525	1.06298	4.68444	4.37598e-30	4.9518e-29	CXADR
7494	-0.686407	6.44906	4.83813e-30	5.47029e-29	XBP1
152815	0.983111	4.37395	4.93793e-30	5.57857e-29	THAP6
580	-1.1736	4.69504	5.49635e-30	6.20437e-29	BARD1
11051	-0.63357	7.05275	5.69331e-30	6.42146e-29	NUDT21
8787	1.78216	2.86983	5.75593e-30	6.48679e-29	RGS9
2	3.0941	0.65297	6.1813e-30	6.9605e-29	A2M
6578	-3.1005	0.651194	6.34367e-30	7.13753e-29	SLCO2A1
129787	-0.983109	4.76826	6.5066e-30	7.3149e-29	TMEM18
1277	1.1301	4.02706	6.82213e-30	7.6634e-29	COL1A1
375791	2.97147	1.5079	7.06644e-30	7.93139e-29	CYSRT1
123920	-0.911905	4.48335	8.0719e-30	9.05258e-29	CMTM3
1047	0.618209	5.57892	8.94289e-30	1.00213e-28	CLGN
64105	-1.1538	5.50363	9.37841e-30	1.05008e-28	CENPK
1293	-0.81144	6.7482	1.00726e-29	1.1269e-28	COL6A3
9064	-1.05248	5.06475	1.0352e-29	1.15722e-28	MAP3K6
145567	-0.805301	5.33716	1.04618e-29	1.16855e-28	TTC7B
79777	1.30722	4.12007	1.26907e-29	1.41636e-28	ACBD4
55125	-0.80879	5.72965	1.29327e-29	1.44221e-28	CEP192
64837	0.709081	7.0538	1.32412e-29	1.47542e-28	KLC2
55596	-0.712133	5.50348	1.43507e-29	1.59775e-28	ZCCHC8
64789	-1.33984	4.0307	1.50052e-29	1.66928e-28	EXO5
78991	1.1872	3.82474	1.59512e-29	1.77309e-28	PCYOX1L
2491	-0.834683	5.56164	1.75657e-29	1.95099e-28	CENPI
55616	0.63225	5.84254	1.82859e-29	2.02935e-28	ASAP3
28970	0.791087	5.02926	1.96595e-29	2.18005e-28	C11orf54
27440	-0.93699	5.07851	2.00153e-29	2.21772e-28	CECR5
84418	0.791685	5.10456	2.09928e-29	2.32417e-28	CYSTM1
5698	-0.965874	5.21406	2.13578e-29	2.36269e-28	PSMB9
4907	-0.59326	8.93472	2.16775e-29	2.39613e-28	NT5E
7079	2.36463	2.07233	2.20855e-29	2.43928e-28	TIMP4
124936	1.00674	3.76885	2.39035e-29	2.63797e-28	CYB5D2
90378	-0.890121	5.97331	2.50561e-29	2.76297e-28	SAMD1
6510	-0.636944	8.05291	2.60291e-29	2.86797e-28	SLC1A5
9663	0.628292	7.01453	2.647e-29	2.91423e-28	LPIN2
9875	-0.731248	5.58119	3.01961e-29	3.32181e-28	URB1
3691	-0.732099	7.76505	3.05287e-29	3.35573e-28	ITGB4
6187	-0.844311	9.91099	3.20092e-29	3.51568e-28	RPS2
64077	0.964636	3.43731	3.20542e-29	3.51782e-28	LHPP
23291	0.598137	6.64602	3.48117e-29	3.81742e-28	FBXW11
79646	0.676902	7.70037	3.58789e-29	3.93133e-28	PANK3
641	-1.21521	4.47104	3.63165e-29	3.97612e-28	BLM
5985	-0.651821	5.94211	3.67457e-29	4.01993e-28	RFC5
384	1.322	3.80881	3.71992e-29	4.06633e-28	ARG2
286077	-1.02402	4.7766	3.87334e-29	4.23069e-28	FAM83H
84881	-0.777721	4.8813	3.92561e-29	4.2844e-28	RPUSD4
2868	0.999194	3.90001	4.01904e-29	4.38291e-28	GRK4
8736	3.60986	0.0349179	4.40235e-29	4.79714e-28	MYOM1
55749	-0.746279	6.96443	4.57761e-29	4.98419e-28	CCAR1
9581	0.778901	5.24882	4.80497e-29	5.22763e-28	PREPL
23165	-0.54834	7.61658	4.90718e-29	5.33463e-28	NUP205
57491	2.18717	1.75021	5.2044e-29	5.65329e-28	AHRR
6838	-0.674485	5.46939	5.56724e-29	6.04269e-28	SURF6
257194	1.03873	4.34381	5.96029e-29	6.46422e-28	NEGR1
3140	0.833463	4.64967	5.99134e-29	6.49281e-28	MR1
8801	-0.822507	6.17697	6.06385e-29	6.56624e-28	SUCLG2
58517	-0.930089	6.98004	6.10685e-29	6.60763e-28	RBM25
6143	-0.567938	9.75177	6.20309e-29	6.70651e-28	RPL19
5725	-0.626465	8.71824	6.53296e-29	7.05763e-28	PTBP1
5984	-0.769241	5.94242	7.00415e-29	7.56077e-28	RFC4
100506457	1.21971	3.95735	7.12402e-29	7.68417e-28	MIR3681HG
6015	0.55943	6.00641	7.23848e-29	7.80154e-28	RING1
23556	0.843086	4.7481	7.36445e-29	7.93112e-28	PIGN
122769	-0.784258	5.82433	8.02097e-29	8.63144e-28	LRR1
440026	0.666313	6.48448	8.59694e-29	9.24404e-28	TMEM41B
10399	-0.660918	10.0454	8.69383e-29	9.34097e-28	RACK1
6721	0.626029	7.79298	9.03464e-29	9.69961e-28	SREBF2
2794	0.588826	6.47176	9.41061e-29	1.00954e-27	GNL1
54432	0.689837	5.10745	9.61098e-29	1.03024e-27	YIPF1
80119	-2.03845	3.37192	9.68211e-29	1.03706e-27	PIF1
57636	-0.679813	6.9486	9.69022e-29	1.03712e-27	ARHGAP23
5859	-0.517152	7.60787	1.01538e-28	1.0859e-27	QARS
1956	0.541647	8.46662	1.02879e-28	1.09939e-27	EGFR
10473	-0.525491	6.99295	1.08684e-28	1.16052e-27	HMGN4
9467	0.825957	4.74372	1.08904e-28	1.16198e-27	SH3BP5
5557	-1.12848	4.48881	1.26692e-28	1.35073e-27	PRIM1
1478	-0.781884	5.41269	1.30258e-28	1.38768e-27	CSTF2
130888	1.3281	2.43569	1.31411e-28	1.39889e-27	FBXO36
253959	0.900121	5.22704	1.35751e-28	1.44397e-27	RALGAPA1
8208	-0.81824	5.5003	1.3622e-28	1.44784e-27	CHAF1B
57597	-0.813687	5.73701	1.37793e-28	1.46344e-27	BAHCC1
54821	-1.11912	5.64744	1.57519e-28	1.67166e-27	ERCC6L
10452	-0.864862	6.89849	1.60482e-28	1.7018e-27	TOMM40
6202	-0.631739	9.29479	1.74645e-28	1.85057e-27	RPS8
3892	1.18534	2.97604	1.90855e-28	2.02078e-27	KRT86
27074	2.53881	1.5008	1.91484e-28	2.0259e-27	LAMP3
152485	-1.08404	4.31826	1.95454e-28	2.06632e-27	ZNF827
56927	0.670226	6.0734	2.00639e-28	2.11951e-27	GPR108
55740	0.685981	6.58868	2.00924e-28	2.1209e-27	ENAH
8614	2.81191	0.581166	2.04105e-28	2.15283e-27	STC2
352954	1.05623	4.1352	2.06188e-28	2.17314e-27	GATS
118	-0.449417	8.17204	2.10257e-28	2.21434e-27	ADD1
1656	-0.592949	7.54434	2.20879e-28	2.32444e-27	DDX6
9817	-0.773023	6.60421	2.37679e-28	2.49933e-27	KEAP1
55884	-0.765012	7.21847	2.40288e-28	2.52485e-27	WSB2
9454	-0.874039	5.0893	2.50236e-28	2.62739e-27	HOMER3
151195	0.776185	5.01705	2.6352e-28	2.76476e-27	CCNYL1
146664	-1.50698	3.5243	2.91064e-28	3.05143e-27	MGAT5B
785	2.12065	1.95896	2.93467e-28	3.07429e-27	CACNB4
2744	0.881188	7.47951	3.03806e-28	3.18018e-27	GLS
55011	-0.649737	6.28947	3.15804e-28	3.30328e-27	PIH1D1
29995	1.10881	3.68043	3.17798e-28	3.32163e-27	LMCD1
11331	-0.649599	7.07189	3.21792e-28	3.36083e-27	PHB2
2313	2.46543	0.560143	3.26906e-28	3.41166e-27	FLI1
57406	1.0159	4.32959	3.27533e-28	3.41563e-27	ABHD6
57060	-0.892363	5.26596	3.33606e-28	3.47635e-27	PCBP4
201161	-1.05403	4.53123	3.62567e-28	3.77528e-27	CENPV
3655	-0.521943	9.06178	3.78539e-28	3.93863e-27	ITGA6
8443	-0.57497	6.23598	3.79826e-28	3.94904e-27	GNPAT
2769	-0.895177	5.83838	4.13579e-28	4.29675e-27	GNA15
8202	0.697421	6.44195	4.17084e-28	4.32991e-27	NCOA3
541471	-0.86671	6.08639	4.18413e-28	4.34045e-27	MIR4435-2HG
9276	0.639603	7.80503	4.47642e-28	4.64018e-27	COPB2
3005	0.472791	8.19019	4.52862e-28	4.69077e-27	H1F0
54739	-1.21733	3.92964	4.87153e-28	5.04218e-27	XAF1
10572	-0.996362	5.79878	4.94484e-28	5.11423e-27	SIVA1
79837	0.678508	5.08015	4.988e-28	5.15501e-27	PIP4K2C
157769	0.708746	7.3434	5.13598e-28	5.30398e-27	FAM91A1
4897	2.00431	1.64749	5.18783e-28	5.35353e-27	NRCAM
80315	0.803025	6.05948	5.19715e-28	5.35915e-27	CPEB4
9853	0.584446	6.37707	5.38134e-28	5.54495e-27	RUSC2
11328	-0.557086	7.04638	5.65657e-28	5.8242e-27	FKBP9
3998	0.655537	8.10106	5.79125e-28	5.95844e-27	LMAN1
10139	-0.685303	5.78238	5.88027e-28	6.04553e-27	ARFRP1
2934	0.692466	7.76324	5.96559e-28	6.12869e-27	GSN
7461	0.691072	6.28784	6.11575e-28	6.27829e-27	CLIP2
2495	0.62212	10.8709	6.3265e-28	6.48983e-27	FTH1
5357	0.974676	5.41586	6.51168e-28	6.67484e-27	PLS1
5998	-0.564792	5.9194	6.60835e-28	6.7689e-27	RGS3
4691	-0.582191	9.50953	7.04788e-28	7.21378e-27	NCL
6624	0.969404	5.93001	7.15118e-28	7.31409e-27	FSCN1
92667	-0.767309	5.59705	7.76142e-28	7.93237e-27	MGME1
51400	-0.610343	6.92385	8.52713e-28	8.70851e-27	PPME1
5337	0.756105	4.91642	8.87555e-28	9.05765e-27	PLD1
26519	-1.07022	4.55705	9.19597e-28	9.37771e-27	TIMM10
8864	-1.84081	2.76406	9.35733e-28	9.53523e-27	PER2
334	0.491819	10.6422	1.12583e-27	1.14639e-26	APLP2
10695	-0.619096	6.84011	1.12891e-27	1.14868e-26	CNPY3
26499	-0.96835	5.04536	1.15624e-27	1.17563e-26	PLEK2
7171	-0.458816	9.93053	1.20904e-27	1.2284e-26	TPM4
9819	0.638768	5.6927	1.23483e-27	1.25369e-26	TSC22D2
4835	0.706687	6.18692	1.33409e-27	1.35347e-26	NQO2
1259	1.24926	3.29052	1.38148e-27	1.40052e-26	CNGA1
64921	-1.51144	3.70086	1.42339e-27	1.44195e-26	CASD1
25946	1.21894	3.64565	1.46121e-27	1.47918e-26	ZNF385A
23658	-0.818239	5.6167	1.48881e-27	1.50602e-26	LSM5
100128191	-1.61847	2.93527	1.49455e-27	1.51072e-26	TMPO-AS1
25904	-0.861352	5.2078	1.49724e-27	1.51233e-26	CNOT10
51706	0.826599	5.841	1.52538e-27	1.53963e-26	CYB5R1
23310	-0.556615	7.22226	1.5443e-27	1.55759e-26	NCAPD3
8464	-0.954289	4.39353	1.54685e-27	1.55902e-26	SUPT3H
2745	0.751658	5.30583	1.55875e-27	1.56988e-26	GLRX
22905	0.676184	5.88372	1.56025e-27	1.57024e-26	EPN2
1655	-0.527894	9.24122	1.56798e-27	1.57688e-26	DDX5
723790	1.62409	3.8955	1.58145e-27	1.58926e-26	HIST2H2AA4
23361	-0.937102	4.66664	1.769e-27	1.77645e-26	ZNF629
9368	0.765896	6.20792	1.80817e-27	1.81447e-26	SLC9A3R1
9644	-0.637164	6.96458	1.81281e-27	1.8178e-26	SH3PXD2A
29775	-0.688907	6.44761	1.83169e-27	1.83541e-26	CARD10
57333	1.01593	3.73203	2.27547e-27	2.27844e-26	RCN3
65062	-0.848809	4.97263	2.45566e-27	2.45708e-26	TMEM237
3912	-0.503199	7.19508	2.51438e-27	2.51402e-26	LAMB1
1469	0.848828	8.72237	2.56098e-27	2.55876e-26	CST1
79085	0.700262	7.15178	3.09529e-27	3.09037e-26	SLC25A23
135932	1.89139	1.4821	3.1383e-27	3.13106e-26	TMEM139
9793	-0.539972	8.59308	3.27703e-27	3.26711e-26	CKAP5
8985	-0.632562	6.96643	3.33755e-27	3.32504e-26	PLOD3
64425	-0.723802	5.48203	3.51386e-27	3.49818e-26	POLR1E
8914	-0.660966	5.82071	3.63622e-27	3.61739e-26	TIMELESS
4591	0.598751	6.38145	3.78882e-27	3.76648e-26	TRIM37
1998	-0.625766	6.63033	4.11887e-27	4.09165e-26	ELF2
26002	1.2691	2.92037	4.15487e-27	4.12445e-26	MOXD1
158405	0.91108	4.78601	4.34682e-27	4.31189e-26	KIAA1958
6494	0.952701	6.11312	4.58911e-27	4.54898e-26	SIPA1
100505641	-0.590695	7.35751	4.99237e-27	4.94517e-26	FGD5-AS1
2678	0.97457	4.18289	5.03883e-27	4.98761e-26	GGT1
5339	-0.727748	10.228	5.05939e-27	5.00438e-26	PLEC
115752	-0.84341	4.78773	5.31446e-27	5.25292e-26	DIS3L
79937	-1.12533	3.74661	5.40103e-27	5.33467e-26	CNTNAP3
54606	-0.628447	6.40875	5.52186e-27	5.45013e-26	DDX56
7087	1.23305	3.84217	5.77984e-27	5.69975e-26	ICAM5
8624	-0.720513	5.95223	5.78301e-27	5.69975e-26	PSMG1
54566	0.774002	5.00341	6.09195e-27	5.99995e-26	EPB41L4B
204	-0.52523	7.49954	6.09627e-27	5.99995e-26	AK2
219285	-1.0126	5.25409	6.10816e-27	6.00737e-26	SAMD9L
11018	0.86248	5.32859	6.31232e-27	6.20375e-26	TMED1
283643	-1.25309	4.30809	6.38818e-27	6.27385e-26	C14orf80
27293	1.98404	1.56035	6.50526e-27	6.3843e-26	SMPDL3B
23355	0.836929	4.9469	6.58413e-27	6.45712e-26	VPS8
284161	1.90053	2.13218	6.60226e-27	6.47031e-26	GDPD1
348262	-1.05186	5.78647	7.18695e-27	7.03833e-26	MCRIP1
23780	-0.940548	4.81785	7.42649e-27	7.26776e-26	APOL2
4170	-0.675539	8.78777	7.74715e-27	7.57621e-26	MCL1
203228	1.00853	3.70314	7.94244e-27	7.7617e-26	C9orf72
3189	-0.891394	7.40657	7.96667e-27	7.77988e-26	HNRNPH3
2312	1.25766	5.05917	9.0364e-27	8.8183e-26	FLG
79866	-1.07329	4.43671	9.70527e-27	9.46435e-26	BORA
57228	-0.833345	4.88729	9.71319e-27	9.46539e-26	SMAGP
64426	0.705232	5.92907	9.83605e-27	9.57837e-26	SUDS3
9451	0.748898	5.09313	1.00869e-26	9.81577e-26	EIF2AK3
10128	-0.544815	7.77419	1.04121e-26	1.01251e-25	LRPPRC
286343	1.27547	2.3557	1.05081e-26	1.02112e-25	LURAP1L
9555	-0.453966	8.18847	1.08167e-26	1.05038e-25	H2AFY
23287	0.637575	6.19558	1.149e-26	1.11497e-25	AGTPBP1
2673	0.720109	7.09622	1.23297e-26	1.19561e-25	GFPT1
9828	-0.793738	5.59128	1.26613e-26	1.22691e-25	ARHGEF17
55450	-1.04697	4.16612	1.36872e-26	1.3254e-25	CAMK2N1
8321	-0.791393	5.32222	1.42585e-26	1.37975e-25	FZD1
11226	0.777338	5.33211	1.46256e-26	1.41428e-25	GALNT6
153090	-0.603422	7.03355	1.5697e-26	1.51683e-25	DAB2IP
5433	-0.673632	5.80842	1.61525e-26	1.55975e-25	POLR2D
26030	-0.654389	5.24903	1.64705e-26	1.58935e-25	PLEKHG3
147912	-0.911477	4.67841	1.64928e-26	1.5904e-25	SIX5
10019	0.486812	7.74449	1.6538e-26	1.59364e-25	SH2B3
3475	0.65224	6.53094	1.66302e-26	1.60141e-25	IFRD1
100506881	1.47051	3.09974	1.79551e-26	1.72779e-25	MKLN1-AS
84960	1.35727	2.37809	1.97811e-26	1.90218e-25	CCDC183
129685	0.544417	6.5685	2.04959e-26	1.96954e-25	TAF8
410	1.28673	3.74386	2.09096e-26	2.0079e-25	ARSA
6603	-0.583093	6.1279	2.10393e-26	2.01895e-25	SMARCD2
6144	-0.526626	8.41575	2.2286e-26	2.13711e-25	RPL21
9148	1.45676	2.18936	2.34743e-26	2.2495e-25	NEURL1
116236	0.794503	4.85837	2.42512e-26	2.32234e-25	ABHD15
5721	-0.560452	6.46156	2.43009e-26	2.32549e-25	PSME2
25974	-1.31495	3.69193	2.46428e-26	2.35658e-25	MMACHC
56256	-0.860346	4.38667	2.51609e-26	2.40445e-25	SERTAD4
131601	0.990878	5.16708	2.63425e-26	2.51564e-25	TPRA1
23211	-0.829404	5.3517	2.71573e-26	2.59166e-25	ZC3H4
100288798	1.77974	2.06332	2.72984e-26	2.60333e-25	LOC100288798
23543	-0.737145	8.6347	2.74077e-26	2.61195e-25	RBFOX2
283130	2.07914	2.38871	2.85171e-26	2.7158e-25	SLC25A45
375056	0.703511	6.65878	3.03438e-26	2.88778e-25	MIA3
6612	-0.662483	7.75805	3.14048e-26	2.9867e-25	SUMO3
3123	-0.898012	5.78015	3.20979e-26	3.05051e-25	HLA-DRB1
56180	0.771225	5.7458	3.27275e-26	3.10822e-25	MOSPD1
124222	-0.971932	4.99047	3.36304e-26	3.19178e-25	PAQR4
8662	-0.450433	8.36017	3.50003e-26	3.31951e-25	EIF3B
94031	-1.02127	4.25207	3.82835e-26	3.6284e-25	HTRA3
5827	-1.23248	3.89987	4.01416e-26	3.80191e-25	PXMP2
25	-0.571111	7.18471	4.05522e-26	3.83817e-25	ABL1
26220	-1.77901	2.59168	4.15664e-26	3.93146e-25	DGCR5
25849	1.56053	2.14657	4.19651e-26	3.96646e-25	PARM1
1317	0.660657	6.40076	4.38259e-26	4.13952e-25	SLC31A1
166	-0.87974	7.50899	4.45598e-26	4.20596e-25	AES
359948	0.486518	7.34655	4.47448e-26	4.22054e-25	IRF2BP2
5331	-0.693223	6.81312	4.70483e-26	4.43479e-25	PLCB3
3248	2.45296	0.618784	4.81191e-26	4.53264e-25	HPGD
4259	0.557891	5.98635	4.86833e-26	4.58266e-25	MGST3
9256	-1.40449	4.33856	4.90114e-26	4.6104e-25	TSPOAP1
55013	-0.769762	5.68558	5.13449e-26	4.82663e-25	MCUB
6615	1.18657	4.27974	5.22736e-26	4.91059e-25	SNAI1
339512	-1.25624	3.43668	5.42611e-26	5.09383e-25	CCDC190
3161	-1.333	3.97439	5.58228e-26	5.23689e-25	HMMR
91107	-1.01879	5.32691	5.61092e-26	5.26019e-25	TRIM47
9238	-0.605096	6.44212	5.92987e-26	5.55544e-25	TBRG4
10450	-0.740915	5.54894	6.02933e-26	5.64479e-25	PPIE
80145	-0.697761	5.95345	6.04533e-26	5.65594e-25	THOC7
51645	-0.598614	6.92097	6.10095e-26	5.70412e-25	PPIL1
80024	0.539354	6.13186	6.11893e-26	5.71706e-25	SLC8B1
55076	1.02444	3.38516	7.5824e-26	7.07964e-25	TMEM45A
7453	-0.487619	7.34487	7.95515e-26	7.42266e-25	WARS
54069	-0.935982	4.69821	8.04715e-26	7.50344e-25	MIS18A
54877	1.00659	4.09089	8.1074e-26	7.55453e-25	ZCCHC2
9219	-0.452099	7.35728	8.21057e-26	7.6455e-25	MTA2
23367	-0.439362	8.4896	8.25114e-26	7.67811e-25	LARP1
23371	-0.850625	5.94504	8.38291e-26	7.79549e-25	TNS2
80833	-1.14621	3.75145	8.55872e-26	7.95363e-25	APOL3
2081	0.83652	4.69715	8.87022e-26	8.23757e-25	ERN1
726	0.857752	4.74142	8.93051e-26	8.288e-25	CAPN5
89884	2.01071	2.03975	9.00589e-26	8.35127e-25	LHX4
26035	0.67155	5.77935	9.01077e-26	8.35127e-25	GLCE
28986	1.18975	2.72801	9.50992e-26	8.80799e-25	MAGEH1
64400	0.778071	4.31444	9.6095e-26	8.89425e-25	AKTIP
157807	-1.02233	5.99741	1.00783e-25	9.32189e-25	CLVS1
7466	0.667986	6.14323	1.01112e-25	9.34611e-25	WFS1
83696	0.797581	4.54353	1.01694e-25	9.39361e-25	TRAPPC9
6737	-0.920808	4.35213	1.03366e-25	9.54173e-25	TRIM21
10771	-0.704905	6.7545	1.05269e-25	9.71089e-25	ZMYND11
57493	0.607507	8.36472	1.0617e-25	9.78745e-25	HEG1
6602	-0.591713	6.08592	1.06389e-25	9.80114e-25	SMARCD1
81555	0.662326	6.58003	1.08921e-25	1.00277e-24	YIPF5
91782	0.567902	6.17813	1.12379e-25	1.03392e-24	CHMP7
11182	0.905935	4.90498	1.15036e-25	1.05766e-24	SLC2A6
144165	-0.856093	4.5939	1.15323e-25	1.0596e-24	PRICKLE1
9811	0.873337	5.75047	1.27722e-25	1.17273e-24	CTIF
84902	-0.633509	5.27927	1.34657e-25	1.2356e-24	CEP89
201725	-0.855363	5.5863	1.34849e-25	1.23654e-24	C4orf46
2752	-0.463994	7.08509	1.35142e-25	1.2384e-24	GLUL
6156	-0.522504	9.01523	1.45989e-25	1.33691e-24	RPL30
53947	0.762455	4.67631	1.48636e-25	1.36025e-24	A4GALT
23258	-0.495424	6.34283	1.51938e-25	1.38955e-24	DENND5A
84904	-1.60318	3.18382	1.64584e-25	1.5042e-24	ARHGEF39
51107	-0.723589	7.35351	1.68858e-25	1.54225e-24	APH1A
3678	0.582898	8.02134	1.78065e-25	1.62527e-24	ITGA5
1002	-0.620117	5.68664	1.78639e-25	1.62943e-24	CDH4
387103	-1.31162	3.97164	1.81384e-25	1.65338e-24	CENPW
4693	-2.44786	1.37441	1.90163e-25	1.73226e-24	NDP
55629	-0.662238	6.71767	1.91463e-25	1.74295e-24	PNRC2
10260	0.738274	4.81955	1.93352e-25	1.75899e-24	DENND4A
5058	-0.628223	5.50513	1.93479e-25	1.759e-24	PAK1
65061	1.09054	3.48407	2.04909e-25	1.86168e-24	CDK15
79792	-0.920341	5.7065	2.05732e-25	1.86793e-24	GSDMD
2182	0.670159	8.04043	2.26782e-25	2.05771e-24	ACSL4
7804	0.708217	6.19269	2.27697e-25	2.06465e-24	LRP8
84255	0.628069	6.30896	2.32184e-25	2.10396e-24	SLC37A3
26156	-0.54789	7.22368	2.43804e-25	2.20781e-24	RSL1D1
8568	-0.692882	5.2867	2.73262e-25	2.47295e-24	RRP1
27085	-1.14423	5.06257	2.96359e-25	2.68022e-24	MTBP
57670	0.670553	5.33233	3.09647e-25	2.79856e-24	KIAA1549
221481	2.30312	1.08451	3.11328e-25	2.81192e-24	ARMC12
26268	-0.87447	5.74803	3.2039e-25	2.89188e-24	FBXO9
11335	-0.557994	8.00957	3.25881e-25	2.93952e-24	CBX3
10231	2.20164	1.06046	3.28884e-25	2.96468e-24	RCAN2
79616	0.58934	5.86053	3.37404e-25	3.0395e-24	CCNJL
22913	-0.620234	7.61684	3.45747e-25	3.11262e-24	RALY
51092	0.645671	5.28835	3.6095e-25	3.24737e-24	SIDT2
2181	0.567384	7.44076	3.75639e-25	3.37733e-24	ACSL3
8111	-1.00452	4.90784	3.79083e-25	3.40608e-24	GPR68
92689	0.470249	7.15486	3.88987e-25	3.4928e-24	FAM114A1
100507642	-1.70706	1.76823	3.97612e-25	3.56793e-24	LOC100507642
2109	0.716112	5.12009	3.99651e-25	3.5839e-24	ETFB
9989	-0.447931	7.51315	4.00164e-25	3.58617e-24	PPP4R1
411	-1.00671	4.49217	4.10594e-25	3.67726e-24	ARSB
81029	-0.913991	4.34165	4.28179e-25	3.83227e-24	WNT5B
1491	0.834039	4.58244	4.5048e-25	4.02926e-24	CTH
11107	-1.23256	4.35731	4.54496e-25	4.06255e-24	PRDM5
2079	-0.634973	7.30111	4.72414e-25	4.21999e-24	ERH
642636	2.70306	0.770791	4.83182e-25	4.31339e-24	RAD21L1
54820	-0.606038	5.84755	4.9333e-25	4.40114e-24	NDE1
392	-0.644095	6.39447	4.98922e-25	4.44816e-24	ARHGAP1
6194	-0.517966	9.36399	5.23958e-25	4.66835e-24	RPS6
9871	0.518871	7.01873	5.24908e-25	4.67381e-24	SEC24D
54885	0.842452	4.47931	5.38643e-25	4.79303e-24	TBC1D8B
23344	-0.540131	7.77562	5.40158e-25	4.80341e-24	ESYT1
64393	0.831264	4.67867	5.86972e-25	5.21635e-24	ZMAT3
586	-0.650612	6.88463	5.99808e-25	5.32701e-24	BCAT1
100113407	1.06852	4.41424	6.00727e-25	5.33174e-24	TMEM170B
23386	-0.532812	6.87238	6.03807e-25	5.35564e-24	NUDCD3
4642	1.87903	1.47947	6.31705e-25	5.5995e-24	MYO1D
3326	-0.36112	11.1956	6.32371e-25	5.60181e-24	HSP90AB1
3267	0.478479	6.39289	6.51094e-25	5.76398e-24	AGFG1
56950	-0.688022	5.87216	6.66928e-25	5.90038e-24	SMYD2
11076	1.66014	2.38501	7.1587e-25	6.32931e-24	TPPP
8460	0.81593	4.89713	7.67376e-25	6.78037e-24	TPST1
89839	-1.59011	3.79585	8.05675e-25	7.11423e-24	ARHGAP11B
79400	-1.2018	3.86861	8.13007e-25	7.17438e-24	NOX5
22952	1.23201	3.20497	8.17535e-25	7.20974e-24	CYP2G1P
653784	-1.28928	5.41467	8.28322e-25	7.30022e-24	MZT2A
56267	0.630871	5.4135	8.35027e-25	7.35462e-24	KYAT3
9972	-0.525319	7.75289	9.35363e-25	8.2331e-24	NUP153
4286	0.798452	4.64403	9.40416e-25	8.27231e-24	MITF
23473	0.746829	5.84475	9.48702e-25	8.33989e-24	CAPN7
54868	0.591272	5.63146	9.85426e-25	8.65722e-24	TMEM104
54901	-0.851168	4.88228	1.01511e-24	8.91238e-24	CDKAL1
966	-0.532134	9.33622	1.04033e-24	9.12795e-24	CD59
675	-1.2598	4.82574	1.09406e-24	9.59331e-24	BRCA2
7023	-1.28672	3.55746	1.1452e-24	1.00354e-23	TFAP4
115004	-0.722683	6.06785	1.17161e-24	1.02603e-23	MB21D1
21	0.747754	4.67039	1.19758e-24	1.04811e-23	ABCA3
51510	0.583983	7.10715	1.2332e-24	1.07861e-23	CHMP5
163590	0.625272	7.11066	1.23822e-24	1.08231e-23	TOR1AIP2
8175	-0.967161	6.48472	1.25293e-24	1.09448e-23	SF3A2
7855	0.994311	3.59767	1.27963e-24	1.1171e-23	FZD5
84830	1.54473	2.23585	1.32529e-24	1.15622e-23	ADTRP
387755	3.91581	-0.0898382	1.38827e-24	1.2104e-23	INSC
5753	-1.1878	4.24024	1.45243e-24	1.26555e-23	PTK6
2810	-0.770644	6.69099	1.50308e-24	1.30886e-23	SFN
84288	-2.18505	2.75462	1.55009e-24	1.34894e-23	EFCAB2
7318	-1.10741	5.07087	1.5914e-24	1.38402e-23	UBA7
79869	-0.534654	7.0708	1.60399e-24	1.39409e-23	CPSF7
8819	-0.796137	5.15711	1.60802e-24	1.39672e-23	SAP30
55008	-1.15821	3.9593	1.61656e-24	1.40325e-23	HERC6
84236	0.631819	4.7203	1.67318e-24	1.45148e-23	RHBDD1
50848	0.582598	5.71122	1.76474e-24	1.52995e-23	F11R
11224	-0.72165	8.9106	1.8014e-24	1.56076e-23	RPL35
220213	0.775649	5.14363	1.84081e-24	1.59391e-23	OTUD1
51703	-0.542654	7.42937	1.86988e-24	1.61806e-23	ACSL5
64324	-0.741668	6.27427	1.87895e-24	1.6249e-23	NSD1
80179	-1.13984	7.01049	1.88775e-24	1.63149e-23	MYO19
3783	-1.02158	5.77418	1.9123e-24	1.65167e-23	KCNN4
6233	-0.497864	8.81352	2.14974e-24	1.85559e-23	RPS27A
728431	1.3921	2.1109	2.26101e-24	1.95042e-23	LINC01137
823	-0.707136	7.86423	2.30802e-24	1.98973e-23	CAPN1
79745	0.596389	6.9149	2.40167e-24	2.06797e-23	CLIP4
55280	-0.774787	4.96523	2.40176e-24	2.06797e-23	CWF19L1
6231	-0.597093	7.04641	2.45121e-24	2.10923e-23	RPS26
2967	-0.588623	6.2127	2.62591e-24	2.25815e-23	GTF2H3
7756	-0.508779	7.21054	2.86987e-24	2.46641e-23	ZNF207
284029	1.30312	2.19133	2.89947e-24	2.4903e-23	LINC00324
8792	1.21489	3.5567	3.07934e-24	2.64315e-23	TNFRSF11A
23248	-0.63565	5.91878	3.43154e-24	2.94363e-23	RPRD2
147138	1.7142	2.11724	3.51641e-24	3.01457e-23	TMC8
8721	-0.586236	7.3916	3.84418e-24	3.29352e-23	EDF1
7371	-0.562089	6.36051	3.89458e-24	3.33462e-23	UCK2
1832	-0.526036	8.013	3.93247e-24	3.36498e-23	DSP
29088	-0.75116	5.52034	4.03414e-24	3.44985e-23	MRPL15
87	-0.485131	9.32268	4.37524e-24	3.73923e-23	ACTN1
5238	0.571512	6.51657	4.40813e-24	3.76502e-23	PGM3
643339	-1.01471	7.62074	4.48389e-24	3.82736e-23	LOC643339
115811	1.76477	1.87367	4.5148e-24	3.85137e-23	IQCD
55651	-0.747664	6.0126	4.62855e-24	3.94597e-23	NHP2
10893	-1.44933	2.60554	4.75777e-24	4.05363e-23	MMP24
56852	-0.679324	5.94075	4.95348e-24	4.21778e-23	RAD18
2799	0.429234	7.96343	5.03362e-24	4.28338e-23	GNS
5189	0.662696	4.9742	5.05335e-24	4.29753e-23	PEX1
387066	-0.539362	6.44175	5.13044e-24	4.3604e-23	SNHG5
200895	1.32203	2.82097	5.19963e-24	4.4165e-23	DHFR2
81	-0.499876	10.1104	5.22143e-24	4.43229e-23	ACTN4
100287082	2.56915	0.900729	5.39487e-24	4.5767e-23	GACAT2
552860	3.18805	1.08866	5.42457e-24	4.59907e-23	SAMD12-AS1
4016	-1.23635	3.86566	5.74296e-24	4.86603e-23	LOXL1
3386	1.55127	2.01349	5.76754e-24	4.88387e-23	ICAM4
1288	1.93861	1.39794	5.88931e-24	4.98393e-23	COL4A6
10726	-0.460191	7.33886	6.13356e-24	5.18746e-23	NUDC
8664	-0.482652	7.72422	6.33407e-24	5.35376e-23	EIF3D
5162	0.502895	6.9917	6.59224e-24	5.56857e-23	PDHB
163	-0.669249	7.95002	6.85126e-24	5.78383e-23	AP2B1
1267	-0.67083	7.1812	7.04425e-24	5.94313e-23	CNP
28969	-0.710931	6.18779	7.08949e-24	5.97765e-23	BZW2
476	-0.402261	10.4065	7.46736e-24	6.29242e-23	ATP1A1
873	0.709444	6.85529	7.66489e-24	6.45494e-23	CBR1
132864	-0.695632	5.49206	7.71777e-24	6.49552e-23	CPEB2
990	-0.541758	6.71615	7.81152e-24	6.57042e-23	CDC6
51655	0.928521	4.99511	8.28573e-24	6.96505e-23	RASD1
56931	-1.17012	4.2655	8.60837e-24	7.23187e-23	DUS3L
389677	-1.02997	5.03649	8.7415e-24	7.33925e-23	RBM12B
245972	1.2719	2.62429	9.14256e-24	7.67132e-23	ATP6V0D2
283078	-2.57857	1.83358	9.15929e-24	7.68069e-23	MKX
10424	0.562148	7.23792	9.6259e-24	8.06708e-23	PGRMC2
622	-0.923404	4.94712	9.69125e-24	8.11694e-23	BDH1
152926	0.768579	4.66581	1.01433e-23	8.49037e-23	PPM1K
7032	1.3235	2.25375	1.04252e-23	8.72113e-23	TFF2
55536	-0.487313	7.35656	1.13688e-23	9.50472e-23	CDCA7L
441094	-1.14905	3.44129	1.14732e-23	9.5862e-23	NR2F1-AS1
57619	0.534576	6.60953	1.16661e-23	9.7415e-23	SHROOM3
23026	2.2594	1.17583	1.21359e-23	1.01276e-22	MYO16
100506710	0.567167	6.33325	1.23015e-23	1.02597e-22	EBLN3P
54732	0.596455	7.89248	1.23225e-23	1.0271e-22	TMED9
387263	0.650138	5.41372	1.2366e-23	1.0301e-22	C6orf120
6517	2.52955	0.476177	1.24351e-23	1.03524e-22	SLC2A4
54620	-0.863545	4.62883	1.26218e-23	1.05014e-22	FBXL19
84146	-0.707052	5.94004	1.27769e-23	1.06241e-22	ZNF644
728130	1.09141	3.60265	1.27858e-23	1.06251e-22	NUTM2D
23596	1.13739	3.81583	1.33596e-23	1.10953e-22	OPN3
347735	0.830744	7.99393	1.39779e-23	1.16018e-22	SERINC2
10548	-0.600034	6.23099	1.48845e-23	1.23469e-22	TM9SF1
30968	-0.759713	6.81022	1.52574e-23	1.26487e-22	STOML2
79980	-0.643076	6.19416	1.60593e-23	1.33055e-22	DSN1
147372	0.769647	5.22577	1.62173e-23	1.34283e-22	CCBE1
118980	-1.17296	3.66245	1.67007e-23	1.38203e-22	SFXN2
10838	-1.02187	3.87321	1.70777e-23	1.41238e-22	ZNF275
10797	-0.655795	5.90626	1.71537e-23	1.41782e-22	MTHFD2
51131	-1.2075	4.10095	1.75509e-23	1.44978e-22	PHF11
406	1.14826	3.81847	1.83007e-23	1.51082e-22	ARNTL
7114	-0.582334	10.9377	1.90922e-23	1.57522e-22	TMSB4X
6468	-0.810879	4.96903	1.9431e-23	1.60221e-22	FBXW4
23659	0.677605	4.88325	2.00215e-23	1.64993e-22	PLA2G15
84864	-0.655824	5.44026	2.04542e-23	1.68458e-22	RIOX2
26509	-0.48345	9.232	2.04986e-23	1.68723e-22	MYOF
7321	0.756605	5.61995	2.05631e-23	1.69154e-22	UBE2D1
6170	-0.579981	8.73487	2.07565e-23	1.70643e-22	RPL39
1824	-1.51509	2.41814	2.08739e-23	1.71506e-22	DSC2
50937	0.727984	5.35099	2.09689e-23	1.72184e-22	CDON
100288637	-1.46375	4.18851	2.17007e-23	1.78087e-22	LOC100288637
23594	-1.10621	4.72936	2.19107e-23	1.79704e-22	ORC6
26472	-0.958115	7.79636	2.21506e-23	1.81564e-22	PPP1R14B
24147	-1.14503	4.85819	2.26471e-23	1.85524e-22	FJX1
284098	-1.12567	4.23958	2.33905e-23	1.915e-22	PIGW
115	0.551977	6.05952	2.3953e-23	1.95989e-22	ADCY9
9894	-1.02292	5.14047	2.44026e-23	1.9955e-22	TELO2
6871	-0.85602	4.67051	2.48892e-23	2.03409e-22	TADA2A
9645	-0.444686	8.67121	2.68284e-23	2.19128e-22	MICAL2
55248	0.837291	4.52175	2.71847e-23	2.21907e-22	TMEM206
10262	-0.614983	6.8257	2.75622e-23	2.24855e-22	SF3B4
10466	0.632364	5.80907	2.84052e-23	2.31596e-22	COG5
84187	-0.610618	5.98594	2.91374e-23	2.37426e-22	TMEM164
10413	-0.533976	7.95778	2.99693e-23	2.44061e-22	YAP1
730091	1.79404	1.83873	3.12611e-23	2.54431e-22	LINC00886
987	0.69196	6.3058	3.18881e-23	2.59382e-22	LRBA
84274	0.85487	4.23482	3.28991e-23	2.67448e-22	COQ5
27147	-0.980761	3.91238	3.45553e-23	2.80747e-22	DENND2A
11052	-0.546281	6.48491	3.5101e-23	2.85013e-22	CPSF6
79589	0.900868	3.82196	3.56041e-23	2.88928e-22	RNF128
340719	1.31406	3.66132	3.56748e-23	2.89332e-22	NANOS1
23174	0.714694	5.16399	3.77066e-23	3.05632e-22	ZCCHC14
54414	0.575259	5.26698	3.86047e-23	3.12728e-22	SIAE
412	-0.700213	5.43639	3.87443e-23	3.13674e-22	STS
29099	-0.793536	4.99436	4.03108e-23	3.26166e-22	COMMD9
6168	-0.503368	8.5428	4.05421e-23	3.27846e-22	RPL37A
65008	-0.864094	4.88466	4.16866e-23	3.36903e-22	MRPL1
55210	-0.707666	6.03019	4.1839e-23	3.37938e-22	ATAD3A
51646	0.51365	6.80146	4.18869e-23	3.38128e-22	YPEL5
4756	0.738154	4.47126	4.50986e-23	3.63841e-22	NEO1
6222	-0.645855	10.216	4.71805e-23	3.80415e-22	RPS18
54039	1.21675	3.77478	4.72511e-23	3.80762e-22	PCBP3
27013	-0.848234	5.32051	4.9299e-23	3.97034e-22	CNPPD1
11342	0.631924	5.0292	5.12806e-23	4.12752e-22	RNF13
708	-0.566011	7.3456	5.19176e-23	4.17636e-22	C1QBP
2773	-0.554442	7.68644	5.39137e-23	4.33441e-22	GNAI3
100507398	1.87402	1.46985	5.45287e-23	4.38131e-22	INTS6-AS1
9821	0.708059	6.48437	5.61546e-23	4.50932e-22	RB1CC1
6201	-0.538771	8.92182	5.62647e-23	4.51555e-22	RPS7
340075	1.23491	3.0241	5.75415e-23	4.61534e-22	ARSI
151636	-0.646975	5.63949	6.1298e-23	4.91379e-22	DTX3L
23648	0.570255	5.45046	6.28473e-23	5.03507e-22	SSBP3
54462	0.658437	6.58742	6.29689e-23	5.04188e-22	CCSER2
5864	1.45746	2.87247	6.38025e-23	5.10568e-22	RAB3A
6167	-0.46946	8.97904	6.4718e-23	5.17594e-22	RPL37
80335	-0.493457	7.39236	6.48206e-23	5.18115e-22	WDR82
5706	-0.609069	6.75446	6.4982e-23	5.19105e-22	PSMC6
2625	-1.15197	3.84619	6.50314e-23	5.192e-22	GATA3
57222	0.532424	7.27552	6.63763e-23	5.29632e-22	ERGIC1
64395	0.762584	5.6026	6.6491e-23	5.30241e-22	GMCL1
113	-0.735062	5.25101	6.67655e-23	5.32123e-22	ADCY7
10953	-0.481621	7.25861	6.96178e-23	5.54536e-22	TOMM34
9129	-0.656659	6.04455	7.29761e-23	5.80952e-22	PRPF3
3945	-0.50885	8.58207	7.70247e-23	6.12829e-22	LDHB
26286	0.541359	6.02055	8.21815e-23	6.53482e-22	ARFGAP3
6125	-0.46948	9.70012	8.2331e-23	6.54295e-22	RPL5
4600	-1.61394	2.78184	8.54617e-23	6.78785e-22	MX2
55129	0.604808	6.28129	8.67625e-23	6.88721e-22	ANO10
6208	-0.658594	8.54039	8.76919e-23	6.95699e-22	RPS14
143686	1.04689	4.07544	8.99068e-23	7.12862e-22	SESN3
4232	-0.722354	4.95769	9.99412e-23	7.9197e-22	MEST
9816	-0.892999	4.82456	1.00444e-22	7.95495e-22	URB2
101930370	1.76418	1.68709	1.0618e-22	8.40444e-22	LOC101930370
79691	-0.877917	4.6274	1.06539e-22	8.42804e-22	QTRT2
64799	1.68026	1.63093	1.06902e-22	8.4519e-22	IQCH
171023	-0.49934	7.78289	1.07637e-22	8.50514e-22	ASXL1
6142	-0.839234	9.13774	1.12702e-22	8.90032e-22	RPL18A
6324	1.21922	2.61783	1.15085e-22	9.08327e-22	SCN1B
55193	-0.545625	6.86318	1.17109e-22	9.2378e-22	PBRM1
3134	-0.698629	4.83329	1.17408e-22	9.25612e-22	HLA-F
79915	-1.0798	4.51435	1.17848e-22	9.2855e-22	ATAD5
57544	0.934832	4.21396	1.20776e-22	9.51074e-22	TXNDC16
2664	0.503789	7.6782	1.4068e-22	1.10719e-21	GDI1
10528	-1.08405	5.10854	1.4112e-22	1.11001e-21	NOP56
11222	-0.566343	6.36744	1.44862e-22	1.1388e-21	MRPL3
8061	-0.757736	8.26606	1.50004e-22	1.17855e-21	FOSL1
1649	1.13302	4.53162	1.50466e-22	1.18151e-21	DDIT3
9392	-0.654541	5.49332	1.5077e-22	1.18322e-21	TGFBRAP1
10559	0.805279	4.23628	1.51007e-22	1.18441e-21	SLC35A1
2122	-0.405031	7.63048	1.52142e-22	1.19264e-21	MECOM
79644	0.90946	3.9073	1.54159e-22	1.20777e-21	SRD5A3
64855	-0.58657	9.76117	1.72995e-22	1.35457e-21	FAM129B
5188	-0.770957	4.56941	2.00559e-22	1.56951e-21	GATB
3897	-0.485254	8.16126	2.01055e-22	1.57251e-21	L1CAM
382	-0.443428	8.41357	2.10334e-22	1.64414e-21	ARF6
788	0.989006	3.63701	2.28288e-22	1.78349e-21	SLC25A20
8289	-0.658705	6.53154	2.36403e-22	1.84584e-21	ARID1A
6605	-0.743436	4.97993	2.37225e-22	1.85121e-21	SMARCE1
94103	0.60454	5.48518	2.45608e-22	1.91555e-21	ORMDL3
26097	-0.496802	6.54126	2.51187e-22	1.95785e-21	CHTOP
51665	-0.622488	5.76093	2.51316e-22	1.95785e-21	ASB1
26123	-0.583853	5.89301	2.56552e-22	1.99753e-21	TCTN3
80774	-1.5861	3.27938	2.57262e-22	2.00192e-21	LIMD2
80267	0.672472	6.5094	2.61361e-22	2.03268e-21	EDEM3
3097	0.764282	5.7235	2.7079e-22	2.10483e-21	HIVEP2
3566	-0.667371	5.48336	2.72268e-22	2.11512e-21	IL4R
160335	1.18965	3.16347	2.79956e-22	2.17363e-21	TMTC2
10856	-0.532598	6.99793	2.8622e-22	2.22102e-21	RUVBL2
10929	-0.561256	5.41095	2.88262e-22	2.23561e-21	SRSF8
83401	2.26622	0.902416	2.89116e-22	2.24097e-21	ELOVL3
1665	-0.468926	8.03369	3.09106e-22	2.39458e-21	DHX15
80045	0.715094	4.35887	3.24261e-22	2.51058e-21	GPR157
79019	-1.35422	4.0819	3.25021e-22	2.51505e-21	CENPM
9061	0.597295	6.21748	3.46643e-22	2.68086e-21	PAPSS1
725	-0.965449	4.46807	3.62428e-22	2.80137e-21	C4BPB
2643	1.21707	3.80898	3.80804e-22	2.94177e-21	GCH1
79586	0.95496	6.40061	3.83185e-22	2.9585e-21	CHPF
7913	-0.59164	9.25641	3.85774e-22	2.97683e-21	DEK
100507487	2.70481	3.09332	4.00467e-22	3.08849e-21	LOC100507487
135228	2.50712	0.148072	4.03799e-22	3.11245e-21	CD109
284371	1.38214	4.91537	4.12863e-22	3.18054e-21	ZNF841
8454	-0.516061	6.81157	4.14674e-22	3.19272e-21	CUL1
23558	0.620307	7.59281	4.16747e-22	3.20522e-21	WBP2
387914	0.894766	4.30217	4.16763e-22	3.20522e-21	SHISA2
928	0.649448	7.2115	4.19894e-22	3.22751e-21	CD9
8200	-1.82945	2.17303	4.50668e-22	3.46213e-21	GDF5
6452	-0.673953	6.57444	4.51675e-22	3.46794e-21	SH3BP2
8835	-0.79762	4.16342	4.59549e-22	3.52644e-21	SOCS2
84951	1.16128	3.15392	4.82242e-22	3.69852e-21	TNS4
84725	0.658708	5.53613	5.23225e-22	4.01062e-21	PLEKHA8
81931	-1.213	3.5817	5.41398e-22	4.14762e-21	ZNF93
10874	-1.60786	3.03665	5.42925e-22	4.15702e-21	NMU
55654	0.500924	6.78007	5.50193e-22	4.21033e-21	TMEM127
706	-1.19279	6.44609	5.5773e-22	4.26564e-21	TSPO
51318	-0.64646	5.82729	5.59795e-22	4.27907e-21	MRPL35
10140	0.68727	4.85296	5.63864e-22	4.30779e-21	TOB1
8427	-0.771358	5.32091	5.70462e-22	4.3558e-21	ZNF282
101928176	1.02487	3.57545	5.92146e-22	4.51887e-21	LINC01411
998	-0.617902	8.70076	5.98947e-22	4.56825e-21	CDC42
149951	-0.773515	5.86521	6.07946e-22	4.63433e-21	COMMD7
84698	1.35081	3.22327	6.5298e-22	4.97488e-21	CAPS2
8898	-0.571435	6.53775	6.68612e-22	5.09117e-21	MTMR2
5152	2.15565	1.34565	7.10962e-22	5.41067e-21	PDE9A
85459	-0.776955	5.30474	7.20066e-22	5.47694e-21	CEP295
79884	0.918237	4.75301	7.50809e-22	5.70764e-21	MAP9
441869	-2.41113	1.18363	7.52629e-22	5.71833e-21	ANKRD65
10296	-0.535623	6.36133	7.81026e-22	5.93082e-21	MAEA
81603	-0.731753	8.00725	7.8514e-22	5.95879e-21	TRIM8
55847	0.584385	5.71735	7.88765e-22	5.98302e-21	CISD1
1861	-0.652574	5.96457	8.7802e-22	6.65639e-21	TOR1A
26520	-0.637551	5.25276	8.8448e-22	6.7017e-21	TIMM9
4057	2.16961	0.268869	8.94819e-22	6.77632e-21	LTF
80328	0.91178	4.38764	9.52891e-22	7.21214e-21	ULBP2
811	-0.458833	10.5562	9.63549e-22	7.28881e-21	CALR
133619	0.541627	6.88541	9.99698e-22	7.55813e-21	PRRC1
23433	0.539884	5.30574	1.00358e-21	7.58334e-21	RHOQ
345079	1.88498	0.936119	1.00947e-21	7.62366e-21	SOWAHB
22990	0.680087	6.19068	1.02115e-21	7.70764e-21	PCNX1
4998	-0.863469	4.84977	1.03631e-21	7.81782e-21	ORC1
5142	-1.06095	3.26196	1.04716e-21	7.8954e-21	PDE4B
7099	0.665449	5.25157	1.07683e-21	8.11467e-21	TLR4
10613	-0.506223	6.99726	1.09319e-21	8.23344e-21	ERLIN1
51296	-1.3434	3.55202	1.11355e-21	8.38225e-21	SLC15A3
4125	0.432318	7.07691	1.11597e-21	8.39589e-21	MAN2B1
576	1.49507	3.19968	1.12033e-21	8.42205e-21	ADGRB2
10762	-0.475755	6.66401	1.12067e-21	8.42205e-21	NUP50
55691	-0.598603	5.9245	1.13477e-21	8.52343e-21	FRMD4A
283899	-0.903496	5.39808	1.16629e-21	8.7554e-21	INO80E
116113	-0.659663	7.84026	1.25247e-21	9.3932e-21	FOXP4
2909	0.517095	7.59488	1.25261e-21	9.3932e-21	ARHGAP35
896	0.604811	7.61512	1.35081e-21	1.01241e-20	CCND3
1069	0.576742	5.66745	1.35458e-21	1.01469e-20	CETN2
54498	-0.891266	4.56407	1.43598e-21	1.07508e-20	SMOX
5423	1.01242	4.28205	1.46515e-21	1.09633e-20	POLB
11338	-0.504629	7.84157	1.49096e-21	1.11503e-20	U2AF2
5106	-0.651538	5.00373	1.54033e-21	1.15133e-20	PCK2
22989	2.20891	1.91237	1.57875e-21	1.17941e-20	MYH15
4257	0.512691	7.09626	1.70865e-21	1.27576e-20	MGST1
140564	-1.25406	3.10571	1.73395e-21	1.29396e-20	APOBEC3D
64746	0.55102	6.53632	1.75864e-21	1.31168e-20	ACBD3
25945	-0.577217	6.68309	1.82579e-21	1.36103e-20	NECTIN3
2295	-1.14602	4.00862	1.95291e-21	1.455e-20	FOXF2
57718	1.84551	1.1907	1.97904e-21	1.47368e-20	PPP4R4
441531	-0.755642	5.2561	1.99648e-21	1.48587e-20	PGAM4
2113	-0.449653	7.7419	2.01777e-21	1.5009e-20	ETS1
23193	-0.430859	9.45184	2.37936e-21	1.76891e-20	GANAB
10039	-0.843562	4.65593	2.39108e-21	1.77667e-20	PARP3
10461	0.806441	4.50119	2.43514e-21	1.80844e-20	MERTK
80219	0.6879	5.43915	2.44818e-21	1.81714e-20	COQ10B
6129	-0.425849	8.99547	2.54281e-21	1.88637e-20	RPL7
11163	-0.516061	7.05664	2.61681e-21	1.94023e-20	NUDT4
653857	1.35217	2.27807	2.73591e-21	2.02745e-20	ACTR3C
55504	1.20896	3.40815	2.74235e-21	2.03113e-20	TNFRSF19
10346	-1.30873	3.02067	2.75165e-21	2.03693e-20	TRIM22
9703	0.492323	8.60942	2.78801e-21	2.06234e-20	KIAA0100
10947	0.725272	5.00777	2.78896e-21	2.06234e-20	AP3M2
4482	-0.943693	4.16713	2.85306e-21	2.10861e-20	MSRA
441161	-0.600311	8.26843	2.86059e-21	2.11305e-20	OOEP
5274	1.67318	2.16269	3.00428e-21	2.218e-20	SERPINI1
728118	1.09991	3.48681	3.09299e-21	2.28228e-20	NUTM2A
26018	-0.630211	5.66408	3.11965e-21	2.30072e-20	LRIG1
493	0.458402	7.62459	3.2005e-21	2.35909e-20	ATP2B4
26750	0.661939	5.75107	3.28326e-21	2.4188e-20	RPS6KC1
126133	-1.15539	3.92862	3.30643e-21	2.43458e-20	ALDH16A1
203259	0.749561	5.62835	3.30852e-21	2.43482e-20	FAM219A
6137	-1.09126	3.92594	3.52431e-21	2.59225e-20	RPL13
54453	-0.584995	5.83145	3.64528e-21	2.67979e-20	RIN2
152816	2.45985	1.1309	3.71055e-21	2.72633e-20	C4orf26
51729	-0.50409	6.66427	3.77968e-21	2.77565e-20	WBP11
406991	1.83098	5.29071	3.96909e-21	2.91319e-20	MIR21
6146	-0.442989	8.33977	3.99024e-21	2.92716e-20	RPL22
9056	1.0389	2.49925	3.99516e-21	2.92922e-20	SLC7A7
6188	-0.549481	9.53288	4.09264e-21	2.9991e-20	RPS3
348654	-1.40464	4.68947	4.11725e-21	3.01554e-20	GEN1
84766	-1.02496	4.06598	4.47538e-21	3.2761e-20	CRACR2A
4179	0.46313	8.2222	4.63643e-21	3.3922e-20	CD46
29893	-1.06213	4.68569	4.79111e-21	3.50351e-20	PSMC3IP
29114	2.50844	1.20476	4.82837e-21	3.5289e-20	TAGLN3
1012	2.34547	0.0527283	4.99887e-21	3.65158e-20	CDH13
1952	0.760195	5.04795	5.00569e-21	3.65463e-20	CELSR2
729970	1.30071	3.07321	5.15822e-21	3.76401e-20	LOC729970
7052	-0.679692	9.99247	5.33899e-21	3.89386e-20	TGM2
1759	1.06183	4.8434	5.53504e-21	4.03471e-20	DNM1
400954	2.10784	3.7092	5.77575e-21	4.20796e-20	EML6
3113	-0.597408	6.00111	5.81988e-21	4.23788e-20	HLA-DPA1
11177	-0.609302	6.23755	6.00393e-21	4.3696e-20	BAZ1A
4926	-0.580843	8.54939	6.03276e-21	4.38827e-20	NUMA1
29785	1.34722	2.68567	6.06594e-21	4.41008e-20	CYP2S1
100287932	-0.527269	6.23181	6.08434e-21	4.42113e-20	TIMM23
9775	-0.479877	7.0194	6.12857e-21	4.45094e-20	EIF4A3
7903	1.32645	2.72923	6.1354e-21	4.45356e-20	ST8SIA4
6675	-0.436974	7.2488	6.46685e-21	4.69169e-20	UAP1
1192	-0.607738	9.90622	6.58585e-21	4.77552e-20	CLIC1
29902	-0.911377	4.06252	6.7904e-21	4.92126e-20	FAM216A
1869	-0.597266	6.65579	7.02393e-21	5.08784e-20	E2F1
118611	2.46193	1.1188	7.07755e-21	5.12399e-20	C10orf90
29952	-0.84102	6.58782	7.39881e-21	5.35378e-20	DPP7
58191	1.36127	2.92893	7.4769e-21	5.40746e-20	CXCL16
26999	1.41561	2.69674	7.53335e-21	5.44544e-20	CYFIP2
3397	0.968355	5.72003	7.54175e-21	5.44866e-20	ID1
51372	-0.581938	6.85368	8.07679e-21	5.83216e-20	TMA7
101929222	-1.37568	5.23872	8.49833e-21	6.13335e-20	DISC1FP1
22853	0.641347	5.59319	8.66882e-21	6.25312e-20	LMTK2
8666	-0.523135	7.19566	8.75083e-21	6.30899e-20	EIF3G
4058	1.51538	2.64114	8.86176e-21	6.38564e-20	LTK
81558	1.10456	2.61464	8.94787e-21	6.44433e-20	FAM117A
144811	0.876113	4.34441	9.22069e-21	6.63736e-20	LACC1
51018	-0.731246	5.3129	9.3834e-21	6.75097e-20	RRP15
90809	0.578057	5.41044	9.52458e-21	6.84898e-20	TMEM55B
5507	1.08638	2.8796	9.57336e-21	6.88048e-20	PPP1R3C
128637	0.558755	6.06952	9.67e-21	6.94632e-20	TBC1D20
24138	-0.632123	5.76423	9.68951e-21	6.95673e-20	IFIT5
728730	0.771331	4.5606	9.78019e-21	7.01819e-20	LOC728730
2175	-1.00193	5.68618	1.03816e-20	7.44589e-20	FANCA
64063	-1.97047	3.18621	1.06402e-20	7.62741e-20	PRSS22
7071	-0.464398	6.61918	1.09327e-20	7.833e-20	KLF10
3930	-0.544372	7.47325	1.1148e-20	7.98317e-20	LBR
113246	-0.754366	5.22486	1.12882e-20	8.07938e-20	C12orf57
972	-0.608608	8.95948	1.17806e-20	8.42587e-20	CD74
23588	0.563008	6.01737	1.17845e-20	8.42587e-20	KLHDC2
647135	0.513717	7.26	1.2216e-20	8.72989e-20	SRGAP2B
5727	0.664165	4.55394	1.23785e-20	8.8414e-20	PTCH1
5612	-0.617656	6.5748	1.26392e-20	9.02294e-20	THAP12
11259	-0.926007	4.20679	1.26826e-20	9.04929e-20	FILIP1L
6303	0.848778	7.47947	1.34378e-20	9.58318e-20	SAT1
80196	-0.552627	5.86904	1.35679e-20	9.67097e-20	RNF34
94239	-0.495385	8.42782	1.39411e-20	9.93184e-20	H2AFV
191	-0.617345	7.82967	1.45842e-20	1.03847e-19	AHCY
9967	-0.510194	7.72781	1.45976e-20	1.03889e-19	THRAP3
92609	-0.623642	6.23789	1.48469e-20	1.05608e-19	TIMM50
65979	-0.625211	5.6338	1.56714e-20	1.11416e-19	PHACTR4
25837	2.05211	1.03745	1.58114e-20	1.12353e-19	RAB26
7866	-0.737813	6.62157	1.6195e-20	1.15021e-19	IFRD2
5230	-0.615867	10.1839	1.84348e-20	1.30861e-19	PGK1
55760	0.521567	6.27954	1.90906e-20	1.35447e-19	DHX32
84440	2.25559	0.499406	1.92821e-20	1.36735e-19	RAB11FIP4
79625	2.10239	1.00111	1.95178e-20	1.38335e-19	NDNF
11332	-0.586942	6.91059	2.07759e-20	1.47176e-19	ACOT7
10908	0.474785	7.33958	2.11344e-20	1.4964e-19	PNPLA6
5747	0.404361	7.6311	2.11505e-20	1.49677e-19	PTK2
83877	0.56973	5.35411	2.35076e-20	1.66272e-19	TM2D2
101927829	2.0598	1.49175	2.35325e-20	1.66364e-19	LOC101927829
84792	0.769552	5.13016	2.3837e-20	1.6843e-19	FAM220A
9495	2.20496	2.45719	2.40067e-20	1.69507e-19	AKAP5
517	-0.653634	6.55591	2.40138e-20	1.69507e-19	ATP5G2
59284	1.20644	2.57527	2.49012e-20	1.75681e-19	CACNG7
10076	-0.545979	6.03911	2.52812e-20	1.78271e-19	PTPRU
1955	0.596153	6.15768	2.66558e-20	1.87868e-19	MEGF9
27020	0.416925	7.02335	2.69419e-20	1.89788e-19	NPTN
57669	0.767575	4.86474	2.70363e-20	1.90355e-19	EPB41L5
10313	0.377485	8.29008	2.76353e-20	1.94473e-19	RTN3
28952	-0.839341	4.5214	2.798e-20	1.96799e-19	CCDC22
151887	-0.500748	6.6195	2.80607e-20	1.97266e-19	CCDC80
144455	0.461639	7.32715	2.81235e-20	1.97608e-19	E2F7
8533	-0.477552	6.90015	2.87321e-20	2.01782e-19	COPS3
54859	-0.653246	5.08545	2.88954e-20	2.02825e-19	ELP6
372	0.383996	8.81773	2.90409e-20	2.0364e-19	ARCN1
80781	-0.658097	8.63018	2.9041e-20	2.0364e-19	COL18A1
9933	-0.56911	6.15691	2.91168e-20	2.04068e-19	PUM3
56674	0.60201	5.70819	2.97724e-20	2.08558e-19	TMEM9B
25803	-1.10156	5.04873	3.02774e-20	2.11988e-19	SPDEF
6196	0.566383	5.38372	3.10334e-20	2.17171e-19	RPS6KA2
7873	-0.519971	6.4852	3.31637e-20	2.31961e-19	MANF
3631	0.543049	5.61609	3.45697e-20	2.41674e-19	INPP4A
11282	0.619938	7.8438	3.51184e-20	2.45385e-19	MGAT4B
23082	-0.668067	6.20476	3.57269e-20	2.49511e-19	PPRC1
51496	-0.695613	5.60564	3.60686e-20	2.5177e-19	CTDSPL2
9786	-0.68022	5.3038	3.61975e-20	2.52542e-19	KIAA0586
57099	-0.963804	3.71046	3.64919e-20	2.54468e-19	AVEN
54626	1.21883	2.61319	3.69706e-20	2.57676e-19	HES2
84893	0.444398	6.54251	3.78631e-20	2.63763e-19	FBXO18
3632	-0.668237	5.15716	3.82268e-20	2.66163e-19	INPP5A
80854	-0.592961	7.08316	3.95505e-20	2.75241e-19	SETD7
100505875	1.8783	1.03492	4.02855e-20	2.80215e-19	LINC01088
5213	0.496407	6.00252	4.18239e-20	2.9077e-19	PFKM
10254	0.657166	5.55086	4.25331e-20	2.95552e-19	STAM2
27128	0.890836	3.32639	4.31114e-20	2.9942e-19	CYTH4
84899	-0.777582	4.18964	4.37794e-20	3.03906e-19	TMTC4
5092	-0.790907	4.99711	4.43071e-20	3.07415e-19	PCBD1
128434	1.03482	5.71795	4.43651e-20	3.07663e-19	VSTM2L
6205	-0.556007	9.17872	4.46463e-20	3.09458e-19	RPS11
4077	0.487985	7.85894	4.50044e-20	3.11784e-19	NBR1
84669	0.483588	6.70503	4.61364e-20	3.19467e-19	USP32
400961	1.2764	2.68256	4.62426e-20	3.20041e-19	PAIP2B
613	0.506863	5.91082	4.68705e-20	3.24225e-19	BCR
[truncated: 7,165 more rows]

## Sheet: 3. 24_MDA_DE_gene
gene.id	logFC	logCPM	PValue	FDR	gene.symbol
1543	6.52244	5.22752	0	0	CYP1A1
7298	-3.83271	7.90622	0	0	TYMS
4001	-3.05589	7.08526	0	0	LMNB1
4176	-2.80097	8.04363	0	0	MCM7
7157	-2.77396	6.70984	0	0	TP53
231	2.70939	8.80858	0	0	AKR1B1
26147	-2.53477	7.07901	0	0	PHF19
57214	-2.50124	8.12554	0	0	CEMIP
29128	-2.39465	6.57506	0	0	UHRF1
3148	-2.35718	7.95378	0	0	HMGB2
4172	-2.35067	8.23098	0	0	MCM3
6241	-2.29082	7.89871	0	0	RRM2
27316	-2.24886	7.46356	0	0	RBMX
6533	1.94666	6.98923	0	0	SLC6A6
4173	-1.97917	7.30568	1.32908979917114e-314	1.23516745336288e-311	MCM4
4175	-2.3291	6.74671	5.11689909588389e-310	4.4581e-307	MCM6
140809	2.39213	7.7141	5.41277e-306	4.43847e-303	SRXN1
143888	-2.43053	7.17261	6.7979e-305	5.2646e-302	KDELC2
10541	-1.82309	7.51848	1.36867e-291	1.00417e-288	ANP32B
10112	-1.73965	7.13407	1.48532e-291	1.03527e-288	KIF20A
4522	-1.80943	7.57526	4.62544e-282	3.07041e-279	MTHFD1
19	-2.55914	6.60698	4.5011e-279	2.85206e-276	ABCA1
2014	-1.82678	7.76352	9.44128e-279	5.72224e-276	EMP3
55143	-1.74434	6.75284	3.40654e-277	1.97863e-274	CDCA8
7431	-2.36058	11.2788	5.37633e-268	2.99784e-265	VIM
4174	-2.21922	6.48856	8.33584e-267	4.46929e-264	MCM5
6240	-1.77029	8.11997	1.91257e-260	9.87451e-258	RRM1
3151	-2.59782	9.54388	4.79768e-260	2.38856e-257	HMGN2
374393	-3.04116	6.01563	3.88873e-253	1.86927e-250	FAM111B
1646	3.61121	4.6207	4.84515e-249	2.25138e-246	AKR1C2
5935	-2.3623	8.6585	6.04336e-247	2.71756e-244	RBM3
5422	-2.50822	5.76134	1.06725e-246	4.64922e-244	POLA1
8644	2.21028	6.43361	1.79029e-241	7.56262e-239	AKR1C3
5327	1.80305	9.01756	1.14264e-240	4.68484e-238	PLAT
481	1.70066	8.17758	9.27662e-240	3.69474e-237	ATP1B1
11065	-1.7722	7.76033	4.11404e-236	1.59305e-233	UBE2C
3433	-2.23749	6.41847	1.10624e-235	4.16785e-233	IFIT2
3068	-1.48026	8.88262	5.66516e-233	2.07822e-230	HDGF
11130	-1.74131	7.22678	1.60927e-232	5.75213e-230	ZWINT
4171	-2.26186	6.86227	7.43241e-230	2.59019e-227	MCM2
857	-1.4484	9.492	1.58065e-228	5.3742e-226	CAV1
3484	-4.40812	4.93412	1.78657e-226	5.9297e-224	IGFBP1
7112	-1.63579	8.70363	1.07872e-225	3.49707e-223	TMPO
10486	-1.87419	6.0913	2.42524e-224	7.68359e-222	CAP2
113130	-1.6191	7.30101	2.29398e-222	7.10624e-220	CDCA5
10606	-1.55679	8.3903	4.42783e-216	1.34183e-213	PAICS
374	1.92613	8.93628	3.97784e-215	1.17981e-212	AREG
652995	4.04128	4.56472	1.23521e-214	3.58726e-212	UCA1
9134	-3.61399	5.70197	3.3218e-214	9.45018e-212	CCNE2
3925	-1.48785	9.20017	4.48855e-210	1.25141e-207	STMN1
23338	-1.91122	6.39791	2.40168e-209	6.5646e-207	JADE2
3437	-1.9214	7.09692	2.02901e-208	5.4393e-206	IFIT3
79733	-2.5911	5.46433	2.19721e-207	5.77907e-205	E2F8
64759	-1.70676	7.50079	2.99217e-204	7.72423e-202	TNS3
9055	-1.36246	7.7016	8.41832e-204	2.13366e-201	PRC1
25976	1.75298	6.82681	4.80588e-202	1.19632e-199	TIPARP
23450	-1.39948	7.57968	4.35516e-200	1.0651e-197	SF3B3
2273	2.90946	4.63495	1.34835e-199	3.24069e-197	FHL1
5111	-1.46343	7.55116	1.95025e-199	4.60789e-197	PCNA
5757	-1.47243	9.09972	2.99505e-196	6.9585e-194	PTMA
51514	-1.79688	6.28193	9.50681e-191	2.17254e-188	DTL
22974	-1.28691	8.7731	4.21366e-190	9.47394e-188	TPX2
55920	-1.44602	6.95989	1.22132e-189	2.70241e-187	RCC2
63901	-2.13994	6.77137	2.60305e-188	5.66976e-186	FAM111A
8870	1.5853	9.94002	6.08488e-188	1.30497e-185	IER3
64710	-1.62727	9.27488	9.22388e-188	1.9482e-185	NUCKS1
7468	-1.33604	8.36595	1.93821e-186	4.03264e-184	NSD2
6307	2.03309	8.37033	1.9704e-186	4.03932e-184	MSMO1
7374	-2.23219	6.49884	7.81719e-186	1.5793e-183	UNG
2634	1.96236	6.93136	1.63629e-185	3.25855e-183	GBP2
8761	-1.29924	7.82134	3.05136e-182	5.99099e-180	PABPC4
6692	2.78829	4.88241	7.55369e-182	1.46248e-179	SPINT1
211	1.56716	6.70819	1.0935e-181	2.08814e-179	ALAS1
11004	-1.39244	7.426	1.21642e-180	2.29147e-178	KIF2C
9184	-1.27017	8.24017	3.52606e-180	6.55377e-178	BUB3
2237	-1.44517	7.26018	1.1874e-177	2.17794e-175	FEN1
244	-1.85236	6.6472	2.7173e-177	4.91937e-175	NA
9966	3.3047	5.28235	5.45359e-174	9.74654e-172	TNFSF15
6790	-1.25881	7.31733	9.38917e-174	1.65677e-171	AURKA
3978	-2.22697	6.27079	9.75166e-173	1.69923e-170	LIG1
83879	-3.20421	4.38008	2.62814e-172	4.523e-170	CDCA7
84823	-1.45665	8.38946	2.67928e-172	4.55477e-170	LMNB2
64151	-1.49291	7.50389	9.14115e-172	1.53527e-169	NCAPG
147166	1.63834	6.90873	5.33739e-171	8.85752e-169	TRIM16L
9212	-2.1093	6.3994	7.40932e-169	1.21513e-166	AURKB
1847	1.6786	7.53071	1.21927e-168	1.97635e-166	DUSP5
23530	-1.38145	7.16329	2.0176e-168	3.2328e-166	NNT
29028	-1.64328	7.84461	2.04258e-168	3.23564e-166	ATAD2
22949	1.61945	6.88604	3.67444e-167	5.75524e-165	PTGR1
79968	-2.4843	5.08178	4.71039e-167	7.29587e-165	WDR76
891	-1.36376	7.95667	1.20627e-166	1.84785e-164	CCNB1
195828	-2.39566	5.50431	1.2782e-166	1.93676e-164	ZNF367
3006	2.74255	5.26944	1.34301e-166	2.01308e-164	HIST1H1C
7153	-1.50878	9.36231	2.10018e-166	3.11452e-164	TOP2A
10403	-1.81477	6.50421	3.29943e-166	4.84148e-164	NDC80
2730	2.0796	6.73729	2.55958e-164	3.71672e-162	GCLM
27340	-2.10463	5.8422	2.6428e-163	3.79801e-161	UTP20
283987	2.21942	4.29522	7.98148e-162	1.13532e-159	HID1
51439	1.88808	6.14517	2.11015e-161	2.97126e-159	FAM8A1
4670	-1.30938	7.94941	2.34228e-159	3.26513e-157	HNRNPM
1854	-2.18593	5.80932	2.95481e-159	4.07822e-157	DUT
1545	1.52749	8.65009	4.73154e-159	6.46644e-157	CYP1B1
150763	-1.70795	6.30469	6.69243e-159	9.05752e-157	GPAT2
3017	3.22626	4.18701	1.49647e-158	2.00584e-156	HIST1H2BD
890	-1.67833	7.77764	3.29875e-158	4.37949e-156	CCNA2
56975	-1.96826	7.56979	4.4775e-158	5.88834e-156	FAM20C
6134	-1.69909	9.29173	2.64406e-156	3.44469e-154	RPL10
4940	-1.96921	5.31031	3.95633e-156	5.1066e-154	OAS3
224	1.25351	6.71142	1.5775e-155	2.01746e-153	ALDH3A2
6428	-1.33267	8.51523	3.52068e-154	4.46166e-152	SRSF3
84790	-1.47636	10.2162	3.65875e-154	4.59486e-152	TUBA1C
983	-1.64377	7.52861	4.68071e-153	5.82581e-151	CDK1
10376	-1.38474	10.9002	2.00467e-152	2.47302e-150	TUBA1B
30011	1.2249	7.7162	2.29948e-152	2.81182e-150	SH3KBP1
79682	-1.46033	7.01679	4.08772e-150	4.95503e-148	CENPU
201294	-1.87993	7.80512	3.77129e-148	4.53205e-146	UNC13D
51573	1.52023	6.73584	1.85675e-146	2.21223e-144	GDE1
4312	2.40391	6.35688	4.57113e-146	5.40013e-144	MMP1
51203	-1.37507	7.4905	8.22593e-146	9.63609e-144	NUSAP1
10635	-2.27049	5.35255	8.49625e-146	9.86981e-144	RAD51AP1
9746	1.96193	4.84343	2.40321e-145	2.76866e-143	CLSTN3
28231	-1.77557	6.56789	3.13756e-145	3.58505e-143	SLCO4A1
9792	1.16607	6.76942	4.36421e-145	4.94611e-143	SERTAD2
535	1.80798	6.05312	7.29556e-145	8.13966e-143	ATP6V0A1
10626	1.46597	7.13787	7.29883e-145	8.13966e-143	TRIM16
9493	-1.44333	7.20263	9.73432e-145	1.07696e-142	KIF23
84561	2.43814	4.88423	1.08873e-144	1.19503e-142	SLC12A8
6941	-1.30072	7.35057	4.13284e-144	4.50092e-142	TCF19
55656	1.48511	5.96343	6.23956e-144	6.74259e-142	INTS8
22809	-2.85913	4.87838	1.56379e-143	1.67686e-141	ATF5
604	1.89577	5.60797	1.02132e-142	1.08681e-140	BCL6
51129	3.70132	3.84911	1.87697e-142	1.98219e-140	ANGPTL4
6713	1.65576	6.13037	6.68854e-142	7.01039e-140	SQLE
83742	-2.96339	4.7477	2.20976e-141	2.29881e-139	MARVELD1
8863	-2.01462	5.18922	8.64016e-140	8.92176e-138	PER3
81671	1.40016	7.11306	4.15568e-139	4.25957e-137	VMP1
26503	1.45938	6.70897	7.79392e-139	7.93045e-137	SLC17A5
4605	-1.47444	7.02429	9.15173e-138	9.24457e-136	MYBL2
55240	-1.36896	6.68923	1.32719e-137	1.33101e-135	STEAP3
9700	-1.56484	5.93466	1.50278e-137	1.49634e-135	ESPL1
991	-1.35811	7.49811	2.74847e-137	2.71728e-135	CDC20
3609	-0.923976	8.95889	9.30399e-137	9.13363e-135	ILF3
63967	-1.8122	6.4188	2.2202e-136	2.16431e-134	CLSPN
1869	-1.59567	6.71668	2.79263e-136	2.70342e-134	E2F1
6749	-0.934108	8.457	6.38558e-136	6.13896e-134	SSRP1
55612	-2.93183	4.37841	9.87269e-136	9.42639e-134	FERMT1
3182	-1.07458	7.76548	1.52922e-135	1.45016e-133	HNRNPAB
2151	3.11993	3.43611	2.04426e-135	1.92547e-133	F2RL2
222950	5.35842	2.11617	3.34833e-135	3.1326e-133	NYAP1
50854	-1.40733	6.91512	4.13804e-135	3.84562e-133	C6orf48
54443	-1.4453	8.93048	6.59965e-135	6.09265e-133	ANLN
84171	-1.44875	6.8532	2.20497e-133	2.02219e-131	LOXL4
24137	-1.45066	6.43613	7.7047e-133	7.01984e-131	KIF4A
7343	-1.258	6.75092	4.69494e-132	4.24984e-130	UBTF
5347	-1.55294	6.80059	4.89599e-132	4.40323e-130	PLK1
23657	1.78695	6.45346	6.88157e-132	6.1493e-130	SLC7A11
1843	1.41192	6.44791	1.81351e-130	1.61021e-128	DUSP1
8975	-1.81507	5.56479	1.98531e-130	1.75159e-128	USP13
11198	-1.12722	8.24657	2.18692e-130	1.91733e-128	SUPT16H
55723	-1.74164	6.59961	8.92618e-130	7.77694e-128	ASF1B
4199	1.71809	6.11594	1.24248e-129	1.07578e-127	ME1
10982	1.63055	5.75309	3.56403e-129	3.06682e-127	MAPRE2
5139	-2.14942	6.42653	8.73779e-129	7.47269e-127	PDE3A
384	2.66934	3.90522	1.03699e-128	8.81437e-127	ARG2
9088	-2.38993	5.61068	2.25431e-128	1.90455e-126	PKMYT1
9133	-1.38235	6.29033	4.51317e-128	3.78998e-126	CCNB2
203068	-1.08405	11.9351	6.20818e-128	5.18216e-126	TUBB
9918	-1.0311	7.93576	7.40956e-127	6.14817e-125	NCAPD2
9448	-0.972996	9.06987	8.00962e-127	6.60676e-125	MAP4K4
57530	3.29685	3.21945	9.48453e-127	7.77731e-125	CGN
871	-2.15449	8.23313	1.08504e-126	8.84533e-125	SERPINH1
55742	-1.34033	7.00544	1.72349e-126	1.39683e-124	PARVA
1040	2.58583	3.18004	4.73848e-126	3.81818e-124	CDS1
7533	-1.12948	7.46414	5.0681e-126	4.06031e-124	YWHAH
4678	-1.37847	7.70576	8.38674e-126	6.68063e-124	NASP
26232	3.68127	3.67056	1.1495e-125	9.10458e-124	FBXO2
328	-1.30304	7.30638	1.28119e-125	1.00903e-123	APEX1
26271	-2.07612	5.55201	1.89076e-125	1.48074e-123	FBXO5
3428	-1.15006	7.71146	2.24258e-125	1.74646e-123	IFI16
83461	-1.91112	5.59311	8.63679e-125	6.68871e-123	CDCA3
84908	-1.42622	6.19057	3.81072e-124	2.93488e-122	FAM136A
3156	1.28142	7.44003	1.87048e-123	1.43267e-121	HMGCR
3589	1.82984	6.06915	4.66044e-123	3.55009e-121	IL11
55771	-1.04693	7.51429	2.32652e-122	1.76259e-120	PRR11
360	3.00824	4.03523	4.18295e-122	3.15191e-120	AQP3
6382	-1.4581	6.90767	2.88008e-121	2.15851e-119	SDC1
653145	-1.64662	7.66849	5.15023e-121	3.83927e-119	ANXA8
6421	-1.16372	7.89144	1.00948e-120	7.48516e-119	SFPQ
57122	-1.3573	6.38951	3.50228e-120	2.58316e-118	NUP107
3184	-1.29441	8.59222	3.73388e-120	2.73949e-118	HNRNPD
3837	-1.02121	9.3152	9.04719e-120	6.60303e-118	KPNB1
283551	2.44965	3.63747	1.73644e-119	1.26073e-117	LINC01588
84798	-2.16981	6.09606	2.67072e-119	1.92901e-117	C19orf48
488	-0.788815	8.97816	5.76653e-119	4.14358e-117	ATP2A2
79710	-1.28096	8.25663	1.9948e-118	1.42602e-116	MORC4
79902	-1.14217	6.6006	1.87123e-117	1.33086e-115	NUP85
332	-1.42699	6.89133	5.38328e-117	3.80928e-115	BIRC5
7049	1.8763	4.80983	1.74075e-116	1.22556e-114	TGFBR3
5902	-1.45653	6.62153	3.98209e-116	2.78947e-114	RANBP1
306	-1.2209	7.2324	7.08274e-116	4.93667e-114	ANXA3
4869	-1.30437	9.52225	7.49714e-116	5.19951e-114	NPM1
3654	-1.26511	8.42159	1.00537e-115	6.93806e-114	IRAK1
401233	1.96086	4.90694	1.23373e-115	8.47202e-114	HTATSF1P2
6632	-1.43808	6.38491	7.47606e-115	5.10864e-113	SNRPD1
1982	-0.948717	10.0594	1.90052e-114	1.29235e-112	EIF4G2
81544	1.9752	4.57464	9.73181e-114	6.58551e-112	GDPD5
3835	-1.58411	6.41056	1.34743e-112	9.07396e-111	KIF22
2801	1.15103	7.11079	2.14205e-112	1.43559e-110	GOLGA2
2729	1.33444	5.69651	2.30149e-112	1.53506e-110	GCLC
23392	-1.02934	7.68849	2.73714e-112	1.81694e-110	KIAA0368
23468	-1.31332	6.53541	2.93493e-112	1.939e-110	CBX5
7739	-1.13533	6.9702	3.76021e-112	2.47251e-110	ZNF185
3268	1.8894	4.73618	6.97143e-112	4.56252e-110	AGFG2
7328	0.920933	7.88465	7.85902e-112	5.11938e-110	UBE2H
200879	1.99043	4.56701	1.8723e-111	1.21394e-109	LIPH
5742	3.1229	2.74671	2.42495e-111	1.56499e-109	PTGS1
790	-1.36063	6.96978	3.66098e-111	2.3518e-109	CAD
1786	-0.932612	8.32009	3.90912e-111	2.49969e-109	DNMT1
5699	-2.78561	4.77031	4.24134e-111	2.69974e-109	PSMB10
1019	-1.77445	6.93561	5.15409e-111	3.26582e-109	CDK4
3553	3.54885	4.21109	5.98606e-111	3.77583e-109	IL1B
27063	1.12876	8.61847	7.15902e-111	4.49535e-109	ANKRD1
8744	2.69238	4.78586	9.97998e-111	6.23861e-109	TNFSF9
29127	-1.24852	7.07138	1.4371e-110	8.94341e-109	RACGAP1
57787	1.40625	5.30311	2.51485e-110	1.55809e-108	MARK4
6778	-1.45186	6.80697	3.66922e-110	2.26323e-108	STAT6
8878	1.02987	9.52245	3.74439e-110	2.29942e-108	SQSTM1
5641	1.42591	6.57605	4.76213e-110	2.91158e-108	LGMN
3149	-1.53288	6.52948	6.73544e-110	4.10009e-108	HMGB3
7462	3.67966	2.71465	2.60676e-109	1.57992e-107	LAT2
3190	-1.05762	9.18029	3.00758e-109	1.81496e-107	HNRNPK
6781	1.33121	6.89583	3.2111e-109	1.92943e-107	STC1
80008	1.78392	4.77954	4.52023e-109	2.70438e-107	TMEM156
7027	-1.1272	7.37388	8.72874e-109	5.19994e-107	TFDP1
29967	1.44753	6.63453	3.15455e-108	1.87125e-106	LRP12
11113	-1.71027	6.69591	3.82457e-108	2.25909e-106	CIT
3491	0.958333	10.4239	4.49399e-108	2.6433e-106	CYR61
81610	-1.24341	6.3293	5.50412e-108	3.22384e-106	FAM83D
976	-1.05236	8.53182	1.04671e-107	6.10508e-106	ADGRE5
6723	-1.81095	6.81828	3.60366e-107	2.09313e-105	SRM
9026	1.21143	6.73263	3.85715e-107	2.23106e-105	HIP1R
27131	-1.41141	6.48382	7.38466e-107	4.25381e-105	SNX5
9833	-1.28418	7.34191	1.37695e-106	7.89906e-105	MELK
3875	-1.27894	8.92786	6.59488e-106	3.76773e-104	KRT18
10714	-1.65949	5.88523	1.08907e-105	6.19659e-104	POLD3
397	-1.61736	5.84959	1.109e-105	6.28432e-104	ARHGDIB
2717	1.30241	6.01794	4.25351e-105	2.40056e-103	GLA
7398	-1.40252	7.61475	7.60871e-105	4.27683e-103	USP1
11009	3.41089	3.80939	8.60763e-105	4.81889e-103	IL24
4841	-0.765606	8.99902	1.2175e-104	6.78879e-103	NONO
6599	-1.25848	7.02168	1.235e-104	6.85894e-103	SMARCC1
1490	1.06043	8.92569	2.44684e-104	1.35353e-102	CTGF
79888	1.08261	7.12481	3.93912e-104	2.17041e-102	LPCAT1
11338	-1.13732	7.87271	9.49317e-103	5.21003e-101	U2AF2
55839	-1.23943	6.39132	1.03405e-102	5.65282e-101	CENPN
149175	-2.4601	4.57895	1.11725e-102	6.08375e-101	MANEAL
9837	-1.5592	5.45621	1.59139e-102	8.63192e-101	GINS1
4790	-1.39923	6.00586	3.7067e-102	2.00276e-100	NFKB1
51659	-2.51495	4.39823	4.10657e-102	2.21026e-100	GINS2
100422885	-1.46992	6.86288	4.1443e-102	2.22198e-100	MIR1244-2
5166	3.34677	3.27829	1.06717e-101	5.69978e-100	PDK4
6293	-1.39575	6.44365	1.49544e-101	7.95665e-100	VPS52
3833	-1.18385	7.71506	2.34955e-101	1.24535e-99	KIFC1
10949	-1.03313	7.21129	3.27597e-101	1.72981e-99	HNRNPA0
793	2.6184	3.59513	6.8318e-101	3.59378e-99	CALB1
221150	-1.45132	5.90543	8.6691e-101	4.54313e-99	SKA3
100129034	-1.28717	5.99249	1.25173e-100	6.53526e-99	LOC100129034
3832	-1.31211	7.58774	1.57163e-100	8.1748e-99	KIF11
10468	-1.84466	5.27277	3.06007e-100	1.58578e-98	FST
54982	-2.27063	5.32098	3.10511e-100	1.60316e-98	CLN6
64115	1.96717	5.23982	4.23525e-100	2.17857e-98	VSIR
5137	-2.0347	4.27711	7.01904e-100	3.59726e-98	PDE1C
22924	1.73138	4.17136	1.7656e-99	9.01558e-98	MAPRE3
8318	-1.84858	5.2958	2.28032e-99	1.16013e-97	CDC45
2745	1.51527	5.38674	5.79566e-99	2.93787e-97	GLRX
11167	-1.33217	7.91104	5.94857e-99	3.00446e-97	FSTL1
307	-1.24385	6.16363	8.26963e-99	4.16168e-97	ANXA4
6472	-1.12169	7.40782	1.62006e-98	8.12363e-97	SHMT2
7041	-2.04314	5.33469	2.3039e-98	1.15112e-96	TGFB1I1
55796	-3.04762	3.65439	4.06379e-98	2.02319e-96	MBNL3
3838	-0.961527	8.59947	4.10457e-98	2.03622e-96	KPNA2
51200	1.36762	6.28564	4.38282e-98	2.16654e-96	CPA4
115201	1.79389	4.80249	1.57108e-97	7.73882e-96	ATG4A
63874	1.26192	6.71838	1.87941e-97	9.22501e-96	ABHD4
55362	1.04532	6.66464	1.91711e-97	9.37704e-96	TMEM63B
54805	2.10488	3.91555	2.34859e-97	1.14473e-95	CNNM2
26010	-1.00559	7.73269	4.58271e-97	2.22589e-95	SPATS2L
1503	-1.15073	6.6004	5.69485e-97	2.75646e-95	CTPS1
79850	-1.75092	4.76049	1.35605e-96	6.54093e-95	FAM57A
2203	-1.63071	5.19849	2.1516e-96	1.03425e-94	FBP1
9319	-1.73736	5.38151	2.59326e-96	1.24227e-94	TRIP13
23598	-2.43081	4.29414	3.34998e-96	1.59927e-94	PATZ1
595	-1.186	9.1597	4.87664e-96	2.32015e-94	CCND1
143686	2.3726	4.08945	5.76942e-96	2.73557e-94	SESN3
8202	1.32239	6.49278	6.43821e-96	3.04232e-94	NCOA3
81611	-1.49367	7.49268	1.99411e-95	9.39118e-94	ANP32E
78990	1.43533	5.18491	3.31887e-95	1.55774e-93	OTUB2
81620	-2.27725	5.47622	5.7437e-95	2.68682e-93	CDT1
4323	-0.939596	9.54994	6.08976e-95	2.83917e-93	MMP14
51056	-1.33053	6.33851	9.35836e-95	4.34852e-93	LAP3
6122	-1.0247	9.4725	1.81381e-94	8.40015e-93	RPL3
55215	-1.29788	6.38748	2.01202e-94	9.28726e-93	FANCI
3178	-1.54183	9.24127	2.43668e-94	1.12103e-92	HNRNPA1
92241	-2.10417	4.24189	3.65518e-94	1.67609e-92	RCSD1
10535	-1.54576	6.6377	5.90724e-94	2.6999e-92	RNASEH2A
55388	-1.62609	5.86117	8.49278e-94	3.86893e-92	MCM10
57016	4.03742	2.78308	9.35127e-94	4.24615e-92	AKR1B10
8914	-1.24062	5.879	1.10712e-93	5.01078e-92	TIMELESS
2876	-2.24393	7.84228	2.66808e-93	1.20366e-91	GPX1
3329	-1.16166	8.97771	6.36307e-93	2.86133e-91	HSPD1
4548	-1.35402	5.67303	1.71876e-92	7.70403e-91	MTR
1017	-1.24731	6.40756	5.54018e-92	2.47532e-90	CDK2
84910	1.19415	6.13044	2.02898e-91	9.03643e-90	TMEM87B
6426	-1.19065	8.05408	3.33252e-91	1.47947e-89	SRSF1
3192	-0.812558	9.35694	3.64671e-91	1.61382e-89	HNRNPU
5355	-1.21307	9.07326	1.37751e-90	6.07675e-89	PLP2
55719	-1.2297	6.7801	1.53079e-90	6.73161e-89	SLF2
125144	-1.29637	8.23382	1.59903e-90	7.0096e-89	LRRC75A-AS1
3552	3.87606	3.25462	2.01414e-90	8.80159e-89	IL1A
25902	-1.2751	6.32463	2.14718e-90	9.35366e-89	MTHFD1L
23397	-1.25624	6.60802	2.98266e-90	1.29527e-88	NCAPH
9213	1.25865	6.09219	3.61553e-90	1.56523e-88	XPR1
7465	-1.38157	5.79084	5.54124e-90	2.39148e-88	WEE1
7170	-0.843963	9.1785	6.40897e-90	2.75744e-88	TPM3
7884	-1.28262	6.83048	1.25837e-89	5.39742e-88	SLBP
144983	-1.54444	8.08973	1.43935e-89	6.15475e-88	HNRNPA1L2
51260	-1.41103	5.67993	1.80067e-89	7.67627e-88	PBDC1
114991	-1.90245	4.37673	1.91022e-89	8.11844e-88	ZNF618
2335	-1.11203	10.6298	2.42812e-89	1.02881e-87	FN1
2936	1.10897	6.35233	2.62042e-89	1.10693e-87	GSR
10613	-1.03186	7.07336	3.70475e-89	1.56025e-87	ERLIN1
57190	-1.15855	7.07653	5.19026e-89	2.17929e-87	SELENON
9632	0.884474	7.71177	5.51929e-89	2.31048e-87	SEC24C
80830	-1.4303	6.28431	6.29463e-89	2.62716e-87	APOL6
1736	-0.896028	7.15321	9.2321e-89	3.84166e-87	DKC1
11100	-0.893411	8.8681	1.11937e-88	4.64407e-87	HNRNPUL1
9819	1.0857	5.55956	1.54235e-88	6.37991e-87	TSC22D2
29969	-1.81597	5.65352	1.56193e-88	6.44182e-87	MDFIC
3615	-0.829555	8.22335	1.93915e-88	7.97398e-87	IMPDH2
3033	-1.06168	6.2883	3.50215e-88	1.43588e-86	HADH
7099	1.37541	5.40121	4.49234e-88	1.83646e-86	TLR4
8208	-1.48104	5.5548	5.39094e-88	2.19736e-86	CHAF1B
54939	-1.97326	5.24715	6.70143e-88	2.72356e-86	COMMD4
4133	2.20359	3.87507	1.60233e-87	6.49317e-86	MAP2
10174	-1.76632	5.74496	1.85396e-87	7.49109e-86	SORBS3
2110	1.63512	5.02989	1.91505e-87	7.71555e-86	ETFDH
100507436	1.24294	6.72329	2.31574e-87	9.30301e-86	MICA
54852	1.45073	5.33847	4.98684e-87	1.9976e-85	PAQR5
1111	-1.25228	6.51599	5.87242e-87	2.3456e-85	CHEK1
79711	-1.44737	5.95036	6.36835e-87	2.53642e-85	IPO4
84057	-1.87756	4.93055	8.72968e-87	3.467e-85	MND1
471	-1.09204	6.63243	9.31985e-87	3.69087e-85	ATIC
56829	-1.26075	6.41423	1.20027e-86	4.73988e-85	ZC3HAV1
55062	1.15541	5.88464	1.30883e-86	5.15397e-85	WIPI1
7412	-3.06578	4.64321	1.49607e-86	5.8747e-85	VCAM1
5094	-0.865746	8.37873	3.03106e-86	1.18688e-84	PCBP2
1992	-1.24713	7.66293	3.05008e-86	1.19098e-84	SERPINB1
3371	-1.318	6.11878	3.39229e-86	1.32091e-84	TNC
1902	-1.22054	6.27955	5.40421e-86	2.09846e-84	LPAR1
10189	-1.15312	6.38264	5.99931e-86	2.32307e-84	ALYREF
27075	2.98003	3.44648	8.0276e-86	3.09985e-84	TSPAN13
2305	-0.936062	7.62519	1.71469e-85	6.60299e-84	FOXM1
23367	-0.845113	8.51363	1.85641e-85	7.12904e-84	LARP1
219844	-1.26154	5.42359	2.18241e-85	8.35789e-84	HYLS1
647024	-1.51178	5.53898	4.30775e-85	1.64521e-83	C6orf132
80232	1.01456	7.76426	5.59447e-85	2.13079e-83	WDR26
120224	3.55396	2.31972	5.7255e-85	2.17475e-83	TMEM45B
1660	-0.922227	8.19847	6.55837e-85	2.48434e-83	DHX9
3290	4.0438	2.34895	1.04193e-84	3.93619e-83	HSD11B1
222962	2.90545	2.93294	1.15048e-84	4.33452e-83	SLC29A4
4082	-1.05761	7.73775	1.28731e-84	4.83696e-83	MARCKS
5928	-1.16697	6.67892	1.57908e-84	5.91732e-83	RBBP4
3015	-1.17167	8.49044	1.90849e-84	7.13252e-83	H2AFZ
143903	1.232	6.68954	4.8112e-84	1.79326e-82	LAYN
3185	-0.886001	8.36453	7.04463e-84	2.61873e-82	HNRNPF
10217	-1.17198	6.65256	1.13708e-83	4.21565e-82	CTDSPL
51506	-1.34718	5.84148	1.19294e-83	4.41102e-82	UFC1
55033	1.45077	5.20526	1.736e-83	6.40207e-82	FKBP14
9987	-1.16865	7.95739	2.06667e-83	7.6014e-82	HNRNPDL
4691	-0.971082	9.50185	2.93001e-83	1.07485e-81	NCL
55536	-0.991567	7.23193	3.21357e-83	1.17578e-81	CDCA7L
23234	-1.24907	6.61342	3.26183e-83	1.19031e-81	DNAJC9
6720	-1.72562	7.4534	4.32089e-83	1.57267e-81	SREBF1
10492	-1.13065	7.73866	9.67929e-83	3.51378e-81	SYNCRIP
59345	-1.41041	6.74284	1.58832e-82	5.75095e-81	GNB4
1293	-1.63301	6.77697	2.73084e-82	9.86214e-81	COL6A3
9111	-1.90836	4.75679	3.23297e-82	1.16454e-80	NMI
83989	-1.23408	9.36762	3.78686e-82	1.36054e-80	FAM172A
586	-1.18689	6.91368	4.4177e-82	1.5831e-80	BCAT1
80854	-1.33679	7.11969	4.51215e-82	1.61281e-80	SETD7
201799	-1.91427	4.94627	9.86899e-82	3.51851e-80	TMEM154
100505817	2.37688	3.09888	1.14235e-81	4.06233e-80	LOC100505817
5272	-0.948373	7.56753	1.19872e-81	4.25194e-80	SERPINB9
100505641	-1.06805	7.37793	2.09344e-81	7.40672e-80	FGD5-AS1
8801	-1.66122	6.01312	2.18882e-81	7.7246e-80	SUCLG2
29015	-2.02074	5.41683	2.25079e-81	7.92324e-80	SLC43A3
3912	-0.902971	7.27847	2.76626e-81	9.71325e-80	LAMB1
3992	-1.03935	8.2369	5.93578e-81	2.07715e-79	FADS1
57381	-2.54662	3.79089	5.94536e-81	2.07715e-79	RHOJ
5036	-1.00784	7.04424	6.92172e-81	2.41222e-79	PA2G4
3856	-1.13943	9.70278	7.94337e-81	2.76136e-79	KRT8
55038	-1.5891	6.21235	9.28916e-81	3.22117e-79	CDCA4
1374	1.02127	6.32431	1.22946e-80	4.25278e-79	CPT1A
6397	0.831273	7.83117	1.61892e-80	5.58606e-79	SEC14L1
6839	-1.42173	5.35841	1.65965e-80	5.71248e-79	SUV39H1
124222	-1.83029	5.07944	1.72928e-80	5.93749e-79	PAQR4
10891	2.10186	3.50383	2.34709e-80	8.03894e-79	PPARGC1A
5211	-1.15165	7.33405	4.55699e-80	1.55697e-78	PFKL
285203	-2.10638	4.37899	7.41423e-80	2.527e-78	EOGT
5901	-1.18888	8.11121	8.13233e-80	2.76499e-78	RAN
3312	-0.917045	11.1218	1.01699e-79	3.44936e-78	HSPA8
10514	-1.16265	6.46386	1.1246e-79	3.80508e-78	MYBBP1A
1870	-3.07979	3.41106	1.22808e-79	4.14515e-78	E2F2
55884	-1.35515	7.29563	1.65643e-79	5.57745e-78	WSB2
11169	-1.32037	6.44408	1.88068e-79	6.31726e-78	WDHD1
4736	-0.86084	9.09318	1.96228e-79	6.57553e-78	RPL10A
6282	-1.19722	8.87763	2.4654e-79	8.24163e-78	S100A11
79892	-1.07427	7.46431	2.64549e-79	8.8225e-78	MCMBP
100533955	-0.884172	9.91587	3.69879e-79	1.23058e-77	SENP3-EIF4A1
9645	-0.88149	8.77919	4.78412e-79	1.58787e-77	MICAL2
5328	-1.02003	8.64838	8.98693e-79	2.97572e-77	PLAU
25865	1.17888	5.7401	5.8323e-78	1.92659e-76	PRKD2
11127	1.28399	5.0266	5.96134e-78	1.96457e-76	KIF3A
1839	0.881043	6.7116	1.43901e-77	4.73108e-76	HBEGF
558	-1.0947	9.78084	1.88394e-77	6.17933e-76	AXL
5198	-1.47932	5.74468	1.94545e-77	6.36609e-76	PFAS
4324	1.78432	4.59135	1.95328e-77	6.37674e-76	MMP15
55872	-1.42792	6.44741	4.59809e-77	1.4976e-75	PBK
23326	-0.985413	8.39608	1.26669e-76	4.11599e-75	USP22
10056	-1.04764	6.11304	1.59813e-76	5.18091e-75	FARSB
9768	-1.92093	4.39354	1.84938e-76	5.98151e-75	PCLAF
55732	-1.35425	5.5004	1.95191e-76	6.29854e-75	C1orf112
3708	1.74989	4.32054	3.1865e-76	1.02586e-74	ITPR1
56992	-1.38125	5.90454	3.33707e-76	1.07186e-74	KIF15
9911	1.96554	4.00473	6.09882e-76	1.95443e-74	TMCC2
6612	-1.19391	7.76711	6.84402e-76	2.1882e-74	SUMO3
7161	-3.43137	2.98752	1.29727e-75	4.13821e-74	TP73
109	-1.22512	5.69231	1.36834e-75	4.35495e-74	ADCY3
3692	-1.22149	8.25746	1.39982e-75	4.44499e-74	EIF6
54108	-1.09	6.011	1.739e-75	5.50947e-74	CHRAC1
9156	-1.5138	5.59537	2.0905e-75	6.60808e-74	EXO1
10058	1.4705	4.46279	2.24703e-75	7.08678e-74	ABCB6
5983	-1.43572	5.88384	2.67065e-75	8.40382e-74	RFC3
3691	-1.23315	7.85156	3.77057e-75	1.18382e-73	ITGB4
205	-0.987824	7.37406	6.29041e-75	1.97052e-73	AK4
9064	-1.86989	5.17784	8.02051e-75	2.50686e-73	MAP3K6
1277	2.15403	3.92466	8.32134e-75	2.59507e-73	COL1A1
9875	-1.21605	5.65661	9.19804e-75	2.86207e-73	URB1
5253	-1.33843	5.80233	1.08147e-74	3.35762e-73	PHF2
81624	-1.35233	6.37388	1.17384e-74	3.63631e-73	DIAPH3
4436	-1.0534	6.60275	1.42153e-74	4.39381e-73	MSH2
2222	1.21359	8.02083	2.37181e-74	7.31482e-73	FDFT1
54107	-1.03757	6.89698	2.94265e-74	9.05531e-73	POLE3
6502	-1.49879	5.50598	3.58543e-74	1.1009e-72	SKP2
10849	-1.83248	4.96594	3.8472e-74	1.17868e-72	CD3EAP
7133	1.96194	4.70773	3.93518e-74	1.20299e-72	TNFRSF1B
256302	1.60575	4.50811	4.39082e-74	1.33934e-72	NATD1
89891	-1.44556	6.97877	4.53068e-74	1.37899e-72	WDR34
2189	-1.13356	6.03655	5.33792e-74	1.62115e-72	FANCG
4478	-0.84078	10.043	5.56675e-74	1.68697e-72	MSN
388	1.45218	5.66948	6.25387e-74	1.89108e-72	RHOB
196394	2.88775	3.69778	8.02914e-74	2.42264e-72	AMN1
112495	-1.91457	4.38243	9.31346e-74	2.8041e-72	GTF3C6
5583	2.224	3.63113	1.07027e-73	3.21543e-72	PRKCH
2091	-0.977495	7.47698	1.44882e-73	4.34335e-72	FBL
1793	-1.01542	6.24868	2.21401e-73	6.62303e-72	DOCK1
79621	-1.73306	5.08652	4.6744e-73	1.39531e-71	RNASEH2B
84916	-1.33863	6.22178	5.4368e-73	1.61942e-71	UTP4
57715	2.63674	2.90898	7.96543e-73	2.36755e-71	SEMA4G
6427	-1.14121	7.72939	1.0502e-72	3.11484e-71	SRSF2
11091	-0.936076	6.62234	1.09199e-72	3.23193e-71	WDR5
80853	2.50474	3.71285	1.311e-72	3.8719e-71	KDM7A
5933	-1.50738	5.79023	1.50108e-72	4.4239e-71	RBL1
1316	-0.828968	8.13317	1.89393e-72	5.56991e-71	KLF6
128239	-2.06047	7.44044	2.20621e-72	6.47464e-71	IQGAP3
7851	-1.39407	5.4293	2.72588e-72	7.98293e-71	MALL
23321	1.11344	5.72222	2.88873e-72	8.44211e-71	TRIM2
28969	-1.337	6.27414	3.35058e-72	9.77137e-71	BZW2
5274	3.3036	2.27134	3.75477e-72	1.09272e-70	SERPINI1
115207	-1.19279	6.32838	3.82962e-72	1.11219e-70	KCTD12
4673	-0.853628	9.55	5.59026e-72	1.62013e-70	NAP1L1
55247	-1.62644	4.80473	5.68638e-72	1.64457e-70	NEIL3
5097	1.59198	4.76389	6.16139e-72	1.77826e-70	PCDH1
87	-0.902909	9.44727	7.50793e-72	2.16241e-70	ACTN1
10128	-0.924173	7.87596	1.2607e-71	3.62354e-70	LRPPRC
1528	1.29139	5.15761	1.37231e-71	3.93622e-70	CYB5A
5019	-1.95219	4.5858	1.4462e-71	4.13965e-70	OXCT1
701	-1.07393	6.03092	1.56291e-71	4.46455e-70	BUB1B
4150	-1.15811	7.28049	1.99343e-71	5.68272e-70	MAZ
23456	-1.64088	5.38033	2.53054e-71	7.19914e-70	ABCB10
8974	1.06459	6.8023	2.65369e-71	7.53409e-70	P4HA2
65003	-1.58879	5.8057	4.44128e-71	1.25836e-69	MRPL11
2810	-1.31585	6.72275	4.50638e-71	1.27422e-69	SFN
250	2.73095	3.27235	1.43805e-70	4.05798e-69	ALPP
23275	1.00799	6.4469	1.68769e-70	4.75281e-69	POFUT2
11346	1.43035	4.47103	1.82191e-70	5.12045e-69	SYNPO
9555	-0.779467	8.26236	1.95136e-70	5.47322e-69	H2AFY
5052	1.01417	8.90411	2.01194e-70	5.63181e-69	PRDX1
5420	-0.708446	8.62794	2.11945e-70	5.92087e-69	PODXL
7172	1.68538	5.23128	2.23155e-70	6.22156e-69	TPMT
147	1.84225	3.62292	3.43017e-70	9.54422e-69	ADRA1B
8507	-0.914101	7.84881	5.29609e-70	1.47067e-68	ENC1
51655	1.95075	5.05139	8.17338e-70	2.26515e-68	RASD1
80270	-1.69586	5.41474	1.03025e-69	2.84953e-68	HSD3B7
57650	-1.15219	6.24117	1.11193e-69	3.06935e-68	KIAA1524
9751	1.59826	4.85042	1.32433e-69	3.64844e-68	SNPH
7035	-0.958532	7.03484	2.34657e-69	6.45192e-68	TFPI
5493	1.65167	4.55038	2.7616e-69	7.57809e-68	PPL
374868	-1.4472	4.82075	3.50587e-69	9.60154e-68	ATP9B
1031	-1.03413	5.78219	3.89524e-69	1.0647e-67	CDKN2C
352954	1.69538	4.13871	5.94436e-69	1.62161e-67	GATS
1635	-0.925101	6.95989	6.74492e-69	1.83641e-67	DCTD
10466	1.1436	5.86624	6.89231e-69	1.87288e-67	COG5
3280	1.64062	5.99721	1.07896e-68	2.92621e-67	HES1
1958	2.04942	7.9633	1.1693e-68	3.16504e-67	EGR1
152742	-2.85317	3.39485	1.23144e-68	3.3268e-67	LINC01085
5269	-0.836722	7.61784	1.50849e-68	4.06739e-67	SERPINB6
126382	-1.79012	4.64519	1.81655e-68	4.88855e-67	NR2C2AP
6605	-0.838327	6.79125	1.9653e-68	5.27868e-67	SMARCE1
330	1.3933	7.10547	2.10798e-68	5.65102e-67	BIRC3
54865	-1.1867	5.33204	2.19486e-68	5.87262e-67	GPATCH4
79770	-1.24172	5.71693	3.4802e-68	9.29385e-67	TXNDC15
54492	-1.70295	4.44915	4.50853e-68	1.2017e-66	NEURL1B
92912	-1.39751	5.26286	4.81637e-68	1.2813e-66	UBE2Q2
5678	2.98053	3.45366	6.98017e-68	1.8534e-66	PSG9
8986	-1.23095	6.70968	8.0423e-68	2.13136e-66	RPS6KA4
3191	-0.891238	7.6622	9.03465e-68	2.38981e-66	HNRNPL
7056	-1.3074	6.51638	1.04513e-67	2.7593e-66	THBD
5920	-1.33997	6.45062	2.13569e-67	5.62788e-66	RARRES3
221656	1.25407	5.67326	2.21412e-67	5.82356e-66	KDM1B
60	-1.19747	12.2292	3.17842e-67	8.34409e-66	ACTB
7975	1.3477	5.66178	3.7907e-67	9.93278e-66	MAFK
23264	-0.993728	6.75176	5.18487e-67	1.35604e-65	ZC3H7B
8243	-0.845771	8.18999	8.77036e-67	2.28949e-65	SMC1A
1933	-1.10636	7.76192	1.25124e-66	3.26024e-65	EEF1B2
140710	-1.20488	6.86557	1.41343e-66	3.67203e-65	SOGA1
3070	-1.74192	5.09014	1.41455e-66	3.67203e-65	HELLS
7165	-0.788874	8.28742	3.11609e-66	8.07402e-65	TPD52L2
153163	2.24895	2.88806	3.24943e-66	8.4039e-65	MGC32805
57509	1.27714	5.55169	5.59922e-66	1.44543e-64	MTUS1
80201	1.3536	5.28788	5.65299e-66	1.45661e-64	HKDC1
5037	-1.03845	7.73798	5.82415e-66	1.49794e-64	PEBP1
29948	1.57091	4.76363	5.91008e-66	1.51725e-64	OSGIN1
7430	-0.692181	8.55888	7.56929e-66	1.93963e-64	EZR
79705	-1.59993	4.69261	9.44683e-66	2.41631e-64	LRRK1
6418	-0.863494	8.94703	1.0867e-65	2.77446e-64	SET
6626	-1.16826	6.20371	1.4376e-65	3.66364e-64	SNRPA
81890	-2.42281	4.54248	1.63876e-65	4.16868e-64	QTRT1
3037	-2.73287	3.41885	1.9239e-65	4.88509e-64	HAS2
1718	0.991538	8.95097	2.09978e-65	5.32198e-64	DHCR24
1002	-1.09055	5.74923	2.31371e-65	5.85357e-64	CDH4
5696	-1.19368	6.36355	2.32408e-65	5.86913e-64	PSMB8
64762	-1.53211	9.27307	2.94106e-65	7.41381e-64	GAREM1
2766	1.26575	5.31663	3.40372e-65	8.56458e-64	GMPR
993	-1.41337	5.38835	4.92466e-65	1.23693e-63	CDC25A
55622	-1.46484	4.88877	5.85067e-65	1.46688e-63	TTC27
994	-1.03428	7.6994	1.39471e-64	3.49054e-63	CDC25B
54780	-1.349	5.07819	2.05226e-64	5.12697e-63	NSMCE4A
84930	-0.964902	6.44131	2.05979e-64	5.13657e-63	MASTL
9774	-1.13291	7.1363	2.43834e-64	6.06972e-63	BCLAF1
114907	1.10042	6.03055	2.66249e-64	6.61589e-63	FBXO32
23521	-1.05255	8.58778	2.66923e-64	6.62083e-63	RPL13A
3219	-1.73849	4.46864	2.78753e-64	6.90197e-63	HOXB9
10771	-1.19551	6.8665	3.51408e-64	8.6855e-63	ZMYND11
51512	-1.03477	6.12922	4.62436e-64	1.14095e-62	GTSE1
55125	-1.1775	5.81394	5.98013e-64	1.47285e-62	CEP192
10036	-1.09478	5.98665	6.21828e-64	1.5288e-62	CHAF1A
23053	1.18549	6.38379	6.58865e-64	1.617e-62	ZSWIM8
51154	-1.12719	6.05542	1.49381e-63	3.65971e-62	MRTO4
79801	-1.01178	6.41774	1.51793e-63	3.71228e-62	SHCBP1
8743	-1.05665	7.7363	1.53459e-63	3.74643e-62	TNFSF10
57648	1.0011	6.74088	1.53864e-63	3.74975e-62	KIAA1522
7520	-0.782119	8.75127	1.60537e-63	3.90555e-62	XRCC5
2314	-0.885897	8.75717	1.75063e-63	4.25152e-62	FLII
23179	1.45927	4.44539	1.79181e-63	4.34398e-62	RGL1
79172	-1.12373	5.91453	1.99487e-63	4.82786e-62	CENPO
1841	-1.2437	6.0545	2.39339e-63	5.7823e-62	DTYMK
2353	0.967187	6.81129	2.48272e-63	5.98774e-62	FOS
84678	-1.08677	5.34918	2.51047e-63	6.0442e-62	KDM2B
4758	1.13146	7.33543	2.94966e-63	7.08936e-62	NEU1
808	-0.848074	8.87466	3.07751e-63	7.38391e-62	CALM3
406	2.08945	3.88213	3.16012e-63	7.56909e-62	ARNTL
163071	2.35829	4.31553	3.27688e-63	7.83529e-62	ZNF114
3726	1.63377	6.76684	3.89575e-63	9.2991e-62	JUNB
23160	-0.959677	6.36238	4.10742e-63	9.78761e-62	WDR43
4303	1.78631	4.10016	4.17547e-63	9.93277e-62	FOXO4
23511	-0.878365	7.64893	4.67935e-63	1.11125e-61	NUP188
55893	-0.951166	6.66354	4.73891e-63	1.12348e-61	ZNF395
6432	-0.950699	7.02232	4.98855e-63	1.18065e-61	SRSF7
2677	0.96781	6.77188	5.40304e-63	1.27658e-61	GGCX
80003	1.42798	4.65265	5.7298e-63	1.3515e-61	PCNX2
7083	-1.40149	7.33477	7.76188e-63	1.82771e-61	TK1
55748	-0.851791	6.98518	8.83155e-63	2.07608e-61	CNDP2
10768	0.783692	7.73488	9.36748e-63	2.19836e-61	AHCYL1
10345	2.26551	3.65155	1.00202e-62	2.34759e-61	TRDN
3326	-0.602895	11.1709	1.4977e-62	3.50301e-61	HSP90AB1
6624	1.42946	5.9746	1.8231e-62	4.25696e-61	FSCN1
100506499	1.56323	4.08628	1.93973e-62	4.5217e-61	NA
51703	-0.958098	7.52302	2.40221e-62	5.59046e-61	ACSL5
7913	-1.01366	9.30204	2.66444e-62	6.19037e-61	DEK
30000	-0.88875	7.42822	3.05662e-62	7.08972e-61	TNPO2
1968	-0.799013	8.12978	4.03128e-62	9.33489e-61	EIF2S3
11073	-1.0891	6.32858	4.70332e-62	1.0873e-60	TOPBP1
389136	2.18423	3.73053	4.99542e-62	1.15292e-60	VGLL3
5591	-1.10658	8.12529	5.14591e-62	1.18569e-60	PRKDC
8237	-1.08935	6.84723	5.2351e-62	1.20425e-60	USP11
255104	-1.41815	4.69541	5.71205e-62	1.3118e-60	TMCO4
4784	-1.14182	6.38975	5.79441e-62	1.32852e-60	NFIX
23677	0.849195	6.88436	5.94661e-62	1.36118e-60	SH3BP4
25805	1.59458	4.12393	6.12335e-62	1.39934e-60	BAMBI
56479	-1.41753	4.77737	6.94706e-62	1.58497e-60	KCNQ5
7148	2.29629	3.72337	8.75027e-62	1.99312e-60	TNXB
5888	-1.84907	4.47883	1.26994e-61	2.88792e-60	RAD51
159	-1.00452	6.68943	1.40719e-61	3.19481e-60	ADSS
8815	-1.09314	7.5216	1.45706e-61	3.30267e-60	BANF1
23710	1.34018	5.0322	1.58853e-61	3.59481e-60	GABARAPL1
2956	-0.933446	7.21914	2.71788e-61	6.14055e-60	MSH6
396	-1.0334	9.08161	3.77056e-61	8.50512e-60	ARHGDIA
221955	1.01868	5.57377	4.68532e-61	1.05514e-59	DAGLB
7057	-0.869442	10.4017	6.52246e-61	1.4665e-59	THBS1
10396	1.76071	3.79215	7.08576e-61	1.59059e-59	ATP8A1
4045	2.1883	3.67278	7.3082e-61	1.63788e-59	LSAMP
26960	1.49794	4.13999	8.01355e-61	1.79308e-59	NBEA
54930	-1.16553	5.3011	1.36435e-60	3.04792e-59	HAUS4
23198	0.848036	7.06774	2.13469e-60	4.76121e-59	PSME4
2632	-1.01549	7.25434	2.44493e-60	5.44445e-59	GBE1
6309	1.01345	6.96458	3.63363e-60	8.07859e-59	SC5D
54749	-0.986905	6.16376	3.65153e-60	8.10546e-59	EPDR1
7032	3.21123	2.19265	4.37154e-60	9.68828e-59	TFF2
10906	1.13762	5.923	5.40168e-60	1.19523e-58	TRAFD1
9830	-1.21796	5.68022	7.54348e-60	1.6665e-58	TRIM14
23246	-0.904279	7.26158	8.72449e-60	1.92436e-58	BOP1
27154	-0.832589	7.43135	9.48433e-60	2.08865e-58	BRPF3
10460	-0.87513	7.59728	1.21378e-59	2.66879e-58	TACC3
10051	-1.23721	8.10604	1.26978e-59	2.78752e-58	SMC4
133	1.11648	5.19446	1.35161e-59	2.96249e-58	ADM
81579	1.30302	5.1826	1.6394e-59	3.58764e-58	PLA2G12A
9821	1.17918	6.54601	1.8255e-59	3.98864e-58	RB1CC1
56915	-1.98716	4.72592	2.24461e-59	4.89669e-58	EXOSC5
83990	-1.44805	5.67649	2.35413e-59	5.1276e-58	BRIP1
51053	-0.974417	6.41967	2.92984e-59	6.37161e-58	GMNN
114793	0.939976	6.7509	3.25799e-59	7.0742e-58	FMNL2
523	0.98134	6.67436	3.81723e-59	8.27562e-58	ATP6V1A
83716	1.24986	5.18251	3.82342e-59	8.27616e-58	CRISPLD2
54892	-0.875217	7.62841	4.10403e-59	8.86979e-58	NCAPG2
56257	-1.16106	5.78488	5.22713e-59	1.12796e-57	MEPCE
4292	-0.941341	6.07303	5.98138e-59	1.28872e-57	MLH1
55300	-1.06148	5.83112	6.28525e-59	1.3521e-57	PI4K2B
51088	0.975087	7.55206	7.33623e-59	1.57576e-57	KLHL5
9633	-2.21423	3.47039	9.75739e-59	2.09259e-57	TESMIN
64968	1.09262	6.07782	1.03149e-58	2.20876e-57	MRPS6
5526	1.19808	5.03856	1.334e-58	2.85214e-57	PPP2R5B
84617	-0.876548	8.02651	1.38924e-58	2.96571e-57	TUBB6
255394	1.83365	3.70704	1.44634e-58	3.08286e-57	TCP11L2
254439	3.77765	1.55712	1.45354e-58	3.09348e-57	C11orf86
5984	-1.14498	6.03871	1.81514e-58	3.85716e-57	RFC4
30833	-1.59382	4.76528	1.82174e-58	3.8653e-57	NT5C
1794	-2.12415	4.23489	2.06317e-58	4.3709e-57	DOCK2
3855	-1.28437	8.36886	2.15077e-58	4.54957e-57	KRT7
80851	0.94277	5.86124	2.26955e-58	4.79357e-57	SH3BP5L
10413	-0.881038	8.02999	2.28614e-58	4.82131e-57	YAP1
23130	0.875809	6.86809	2.30085e-58	4.845e-57	ATG2A
200916	-1.63181	4.78903	2.56658e-58	5.39641e-57	RPL22L1
9781	-1.53262	5.01756	2.62156e-58	5.50371e-57	RNF144A
65264	-0.814898	7.49658	2.93601e-58	6.15458e-57	UBE2Z
158	-1.18	6.50473	3.39941e-58	7.11528e-57	ADSL
10946	-0.83863	7.03474	3.80628e-58	7.95496e-57	SF3A3
8242	0.686032	7.46798	3.81264e-58	7.95633e-57	KDM5C
81605	-1.2506	5.59643	5.9471e-58	1.2392e-56	URM1
409	1.34409	4.73834	7.20039e-58	1.49811e-56	ARRB2
2312	1.84218	4.80873	7.68131e-58	1.59579e-56	FLG
7023	-2.21598	3.58924	9.66671e-58	2.00527e-56	TFAP4
92675	-1.09499	5.81135	9.78901e-58	2.02762e-56	DTD1
5836	-0.8064	7.33128	1.25171e-57	2.58884e-56	PYGL
23310	-0.760068	7.28799	1.25949e-57	2.60107e-56	NCAPD3
831	-0.630475	8.9774	2.26357e-57	4.66777e-56	CAST
10908	0.847605	7.45925	2.5773e-57	5.30688e-56	PNPLA6
399474	-1.35577	5.03441	3.17093e-57	6.51958e-56	TMEM200B
9933	-1.00875	6.11071	3.30751e-57	6.79038e-56	PUM3
129787	-1.3453	4.83714	3.83796e-57	7.86782e-56	TMEM18
5860	-1.34901	4.95357	4.10498e-57	8.40284e-56	QDPR
55227	1.06375	5.18598	5.3505e-57	1.09254e-55	LRRC1
56950	-1.20669	5.98973	5.35295e-57	1.09254e-55	SMYD2
5423	1.68306	4.39979	5.57202e-57	1.13558e-55	POLB
2319	-1.07716	7.11991	6.06186e-57	1.23361e-55	FLOT2
10146	-0.922601	7.7877	8.05815e-57	1.63747e-55	G3BP1
84984	1.9756	4.00959	8.13442e-57	1.65057e-55	CEP19
1803	2.30084	3.8077	8.4879e-57	1.71979e-55	DPP4
5292	0.890403	6.35298	8.78146e-57	1.77668e-55	PIM1
54877	1.5316	4.09443	9.82061e-57	1.98405e-55	ZCCHC2
54432	1.02882	5.16082	1.06571e-56	2.14993e-55	YIPF1
7078	-0.912045	9.25865	1.19887e-56	2.41507e-55	TIMP3
10592	-0.951416	7.33495	1.35839e-56	2.73245e-55	SMC2
8125	-0.921494	6.2248	1.46188e-56	2.9364e-55	ANP32A
23371	-1.34152	6.0234	1.69951e-56	3.4088e-55	TNS2
6541	-0.82003	7.55292	2.37081e-56	4.74844e-55	SLC7A1
3422	1.02463	8.01815	2.38847e-56	4.77693e-55	IDI1
5425	-1.07546	7.49387	2.43156e-56	4.85615e-55	POLD2
4000	-0.862027	9.50732	4.42775e-56	8.83016e-55	LMNA
1848	0.680578	8.79814	5.52941e-56	1.10114e-54	DUSP6
3797	1.02462	6.01985	5.56424e-56	1.1065e-54	KIF3C
8869	1.26752	4.57876	6.79163e-56	1.34865e-54	ST3GAL5
7494	-1.04299	6.539	7.03887e-56	1.39576e-54	XBP1
352909	2.49241	2.59953	9.61901e-56	1.90467e-54	DNAAF3
5093	-0.786066	8.24327	1.03957e-55	2.05555e-54	PCBP1
57020	-1.35738	5.51956	1.05164e-55	2.07646e-54	C16orf62
1999	1.70257	3.77655	1.21735e-55	2.40026e-54	ELF3
5780	-1.15373	5.53532	1.96365e-55	3.86629e-54	PTPN9
3157	0.969925	7.79381	2.30219e-55	4.52644e-54	HMGCS1
1491	1.30411	4.67462	3.00721e-55	5.90431e-54	CTH
83540	-1.16846	6.3827	3.34571e-55	6.55966e-54	NUF2
9031	-0.854337	7.45971	3.72786e-55	7.29864e-54	BAZ1B
3397	1.61714	5.83192	3.79957e-55	7.42862e-54	ID1
5283	1.58753	4.01258	3.89486e-55	7.60424e-54	PIGH
11051	-0.873525	7.11413	4.96833e-55	9.6865e-54	NUDT21
10444	0.936361	6.06645	5.75378e-55	1.12022e-53	ZER1
7453	-0.769173	7.43699	6.30813e-55	1.22643e-53	WARS
2869	1.11551	4.95384	6.71482e-55	1.30368e-53	GRK5
114034	-1.51778	4.24839	6.73705e-55	1.30618e-53	TOE1
9368	1.0808	6.29528	7.14564e-55	1.38348e-53	SLC9A3R1
51071	-1.37639	5.10074	7.9813e-55	1.54313e-53	DERA
3843	-0.805637	8.26585	8.57587e-55	1.65578e-53	IPO5
1959	4.70477	1.55435	9.94413e-55	1.91731e-53	EGR2
375791	3.4547	1.54801	9.96764e-55	1.91918e-53	CYSRT1
115752	-1.27552	4.88852	1.10892e-54	2.13218e-53	DIS3L
23344	-0.830729	7.87074	1.11184e-54	2.13486e-53	ESYT1
9824	-1.21031	7.06246	1.29057e-54	2.47462e-53	ARHGAP11A
38	-0.945363	6.89614	1.37235e-54	2.62783e-53	ACAT1
29121	-1.18037	6.22226	1.52849e-54	2.92279e-53	CLEC2D
51313	-2.05768	3.75323	2.03735e-54	3.89051e-53	FAM198B
154091	1.60533	4.41924	2.12746e-54	4.05702e-53	SLC2A12
55008	-1.73663	4.01639	3.37895e-54	6.43477e-53	HERC6
50651	2.56822	2.1992	3.52115e-54	6.69643e-53	SLC45A1
990	-0.813242	6.76748	3.7627e-54	7.14606e-53	CDC6
8349	3.58546	2.65111	4.10471e-54	7.78499e-53	HIST2H2BE
2744	1.20672	7.53531	4.69446e-54	8.89141e-53	GLS
56952	-1.97785	3.6895	4.72007e-54	8.92778e-53	PRTFDC1
11187	-1.89456	4.5198	4.80981e-54	9.08519e-53	PKP3
84418	1.13671	5.18736	6.31241e-54	1.19073e-52	CYSTM1
1998	-1.02045	7.46527	6.74695e-54	1.27098e-52	ELF2
134285	1.61388	3.78324	6.86075e-54	1.29067e-52	TMEM171
5216	-1.26735	9.88857	7.10319e-54	1.33448e-52	PFN1
2909	0.826384	7.63458	7.5119e-54	1.40937e-52	ARHGAP35
4524	1.15357	5.0382	7.99983e-54	1.49889e-52	MTHFR
9649	2.10558	3.45983	1.12305e-53	2.10138e-52	RALGPS1
84296	-1.0991	5.49713	1.17416e-53	2.19408e-52	GINS4
126133	-1.46555	5.5944	1.28786e-53	2.40332e-52	ALDH16A1
6468	-1.64479	4.91481	1.71738e-53	3.20057e-52	FBXW4
829	-0.713449	8.12989	1.92684e-53	3.58614e-52	CAPZA1
7538	1.37218	5.55052	2.44113e-53	4.53724e-52	ZFP36
9805	-0.811112	8.05513	2.64607e-53	4.91161e-52	SCRN1
8438	-1.25964	5.10688	2.99047e-53	5.5435e-52	RAD54L
2039	-2.34604	3.54421	3.17138e-53	5.87106e-52	DMTN
1917	1.19723	5.37442	3.35652e-53	6.20555e-52	EEF1A2
51021	-0.900497	6.58685	3.5755e-53	6.60165e-52	MRPS16
64866	0.652578	9.12822	3.6748e-53	6.77603e-52	CDCP1
78996	-0.839524	6.48556	4.30147e-53	7.92107e-52	C7orf49
752	-1.17814	7.04377	4.42455e-53	8.13697e-52	FMNL1
23208	3.43236	1.6149	4.81074e-53	8.83553e-52	SYT11
51776	-0.924744	6.85446	5.33629e-53	9.78789e-52	MAP3K20
9020	1.08213	5.55679	5.45717e-53	9.99644e-52	MAP3K14
6273	-1.25468	6.12905	7.16961e-53	1.31161e-51	S100A2
10489	-0.970141	6.31762	7.42283e-53	1.35615e-51	LRRC41
64175	0.734045	7.32994	9.065e-53	1.65401e-51	P3H1
10657	-0.734637	7.73736	9.37747e-53	1.70878e-51	KHDRBS1
9562	0.925988	5.92787	1.07659e-52	1.95922e-51	MINPP1
10528	-1.26981	7.55962	1.18646e-52	2.15636e-51	NOP56
100507297	2.41231	2.1436	1.23778e-52	2.2467e-51	TMEM44-AS1
100506190	1.4179	3.9293	1.39549e-52	2.52967e-51	LINC00963
302	-0.916984	9.04283	1.42395e-52	2.57791e-51	ANXA2
9898	-0.716458	7.91975	1.59278e-52	2.87981e-51	UBAP2L
9663	0.866396	7.08361	1.67939e-52	3.03247e-51	LPIN2
57679	1.23427	5.87505	2.23527e-52	4.031e-51	ALS2
440465	1.34455	4.12862	2.35878e-52	4.24825e-51	BAIAP2-AS1
55775	-1.01697	5.72069	2.39275e-52	4.30387e-51	TDP1
55071	-1.04826	5.55311	3.61567e-52	6.49515e-51	C9orf40
9256	-2.23337	4.37691	3.66795e-52	6.5806e-51	TSPOAP1
57673	-2.08838	3.05712	3.74967e-52	6.71857e-51	BEND3
57060	-1.21841	5.68099	3.89299e-52	6.96641e-51	PCBP4
8624	-0.990247	6.03463	4.33503e-52	7.74747e-51	PSMG1
79590	-0.996614	6.01206	4.45852e-52	7.95797e-51	MRPL24
56927	0.957168	6.50369	4.71097e-52	8.39781e-51	GPR108
29968	-0.785039	7.04832	6.34332e-52	1.12932e-50	PSAT1
9592	1.24702	7.45517	6.46106e-52	1.14882e-50	IER2
284029	2.67862	2.04737	7.37979e-52	1.3105e-50	LINC00324
22900	-1.32734	4.74064	7.79954e-52	1.38328e-50	CARD8
3162	1.46933	4.9916	1.09807e-51	1.945e-50	HMOX1
6615	1.87312	4.25657	1.1124e-51	1.96788e-50	SNAI1
5106	-1.15011	5.09366	1.18653e-51	2.09636e-50	PCK2
23348	-0.789791	7.64702	1.63162e-51	2.87909e-50	DOCK9
5932	-0.949001	6.54081	1.6544e-51	2.91559e-50	RBBP8
2130	-0.846468	7.704	1.72471e-51	3.03567e-50	EWSR1
23648	1.11538	4.83911	1.96075e-51	3.44677e-50	SSBP3
23248	-0.912238	5.93345	2.05877e-51	3.61452e-50	RPRD2
388610	2.39213	3.11502	2.31867e-51	4.06569e-50	TRNP1
9446	-1.20697	7.15776	2.77594e-51	4.86138e-50	GSTO1
283554	1.70659	3.81044	2.97711e-51	5.20715e-50	GPR137C
9276	0.863923	7.84483	5.2051e-51	9.09263e-50	COPB2
554202	2.05337	3.33138	5.61265e-51	9.79228e-50	MIR31HG
1861	-1.04357	6.04389	7.02819e-51	1.22466e-49	TOR1A
64426	1.07523	5.80968	1.00994e-50	1.75763e-49	SUDS3
9473	1.41583	3.73628	1.65449e-50	2.87577e-49	THEMIS2
5725	-0.866884	8.69107	1.70215e-50	2.95491e-49	PTBP1
8565	-0.625432	7.4467	1.72579e-50	2.99223e-49	YARS
135293	-1.25748	5.49429	1.90057e-50	3.28826e-49	PM20D2
708	-0.875534	7.42831	1.90125e-50	3.28826e-49	C1QBP
89797	-1.02097	6.22753	2.14205e-50	3.70015e-49	NAV2
6434	-0.796819	7.7048	2.33623e-50	4.03058e-49	TRA2B
196051	-1.24145	5.05982	2.36428e-50	4.07392e-49	PLPP4
4898	0.571595	8.25915	2.91043e-50	5.00881e-49	NRDC
29855	0.788016	6.3964	3.33511e-50	5.7326e-49	UBN1
50810	-1.51252	4.85029	3.46105e-50	5.94176e-49	HDGFRP3
51602	-0.951109	6.07656	3.6473e-50	6.2538e-49	NOP58
65008	-1.30724	5.01336	3.81776e-50	6.53803e-49	MRPL1
84837	1.84358	3.2021	3.89913e-50	6.66919e-49	ARHGAP5-AS1
25829	0.751285	7.25088	6.06156e-50	1.03552e-48	TMEM184B
10491	-0.803269	8.29313	7.86053e-50	1.3412e-48	CRTAP
9915	-0.910913	6.26295	8.18121e-50	1.39421e-48	ARNT2
8729	0.731325	7.27654	1.01567e-49	1.72875e-48	GBF1
140685	2.48112	2.27645	1.40786e-49	2.39337e-48	ZBTB46
392	-0.946879	6.51649	1.44783e-49	2.45832e-48	ARHGAP1
2264	2.25558	2.65551	2.14786e-49	3.64247e-48	FGFR4
55902	0.931865	7.16538	2.36135e-49	3.99966e-48	ACSS2
9854	1.08008	5.78907	2.80199e-49	4.74026e-48	C2CD2L
254295	-1.96608	4.14991	2.92072e-49	4.93513e-48	PHYHD1
64284	2.97267	1.88461	2.95755e-49	4.99131e-48	RAB17
84364	-0.963909	5.85423	3.11759e-49	5.25504e-48	ARFGAP2
122553	1.05808	5.95017	3.19844e-49	5.38481e-48	TRAPPC6B
899	-0.921548	5.69293	3.43533e-49	5.77666e-48	CCNF
64771	0.840029	8.14522	3.75131e-49	6.30039e-48	C6orf106
85329	-1.64673	5.72095	4.31008e-49	7.23014e-48	LGALS12
3606	1.3968	4.35585	4.32105e-49	7.23984e-48	IL18
7064	-1.08139	6.37998	4.35539e-49	7.28861e-48	THOP1
6446	-1.23963	5.42089	4.5775e-49	7.65113e-48	SGK1
25803	-1.94963	5.15354	5.35219e-49	8.93528e-48	SPDEF
1182	1.03988	7.09572	5.5477e-49	9.2506e-48	CLCN3
11168	-0.921788	6.06083	6.11312e-49	1.01812e-47	PSIP1
2065	1.7133	3.13116	7.93532e-49	1.32003e-47	ERBB3
55179	-2.29605	3.3818	8.87682e-49	1.47488e-47	FAIM
10250	-0.777999	6.92236	1.06104e-48	1.76083e-47	SRRM1
54538	-1.44194	4.91802	1.1103e-48	1.84037e-47	ROBO4
8536	-1.24176	5.01799	1.17863e-48	1.95131e-47	CAMK1
9262	1.03784	5.98984	1.96657e-48	3.25196e-47	STK17B
230	1.67145	4.6468	2.1698e-48	3.58377e-47	ALDOC
5575	-1.7097	3.90265	2.4185e-48	3.98981e-47	PRKAR1B
10572	-1.31448	5.87901	2.58491e-48	4.25929e-47	SIVA1
83877	0.894904	5.4127	3.11377e-48	5.12468e-47	TM2D2
2202	-0.669605	7.56387	3.16832e-48	5.2083e-47	EFEMP1
9647	-0.781779	6.61089	3.3202e-48	5.45155e-47	PPM1F
55159	-0.847526	6.31034	3.32854e-48	5.45881e-47	RFWD3
8787	2.49941	2.85152	4.22213e-48	6.91616e-47	RGS9
5426	-1.38424	6.47518	4.37757e-48	7.16237e-47	POLE
55454	1.00191	6.65044	4.63693e-48	7.57783e-47	CSGALNACT2
8828	1.30016	4.81936	5.52727e-48	9.02226e-47	NRP2
54812	1.00831	5.84914	7.03847e-48	1.14756e-46	AFTPH
399959	2.1597	6.76806	1.1121e-47	1.81105e-46	MIR100HG
64425	-0.976983	5.57923	1.14166e-47	1.85703e-46	POLR1E
54480	0.798055	6.88469	1.25672e-47	2.0418e-46	CHPF2
4070	1.3224	7.12465	1.28544e-47	2.08604e-46	TACSTD2
25894	-1.61236	5.19	1.84092e-47	2.984e-46	PLEKHG4
9780	-1.29107	7.46412	1.87301e-47	3.03249e-46	PIEZO1
285613	2.40376	3.22686	2.1807e-47	3.52656e-46	RELL2
80315	1.08723	6.08929	2.31061e-47	3.73232e-46	CPEB4
7443	-1.19136	5.71439	2.42279e-47	3.90899e-46	VRK1
22905	0.903216	5.95281	2.43813e-47	3.9292e-46	EPN2
4288	-1.25538	8.97592	2.57311e-47	4.14194e-46	MKI67
1163	-1.08541	7.14419	2.59726e-47	4.17598e-46	CKS1B
3655	-0.699412	9.1306	3.20906e-47	5.15372e-46	ITGA6
517	-1.08405	6.5382	3.2349e-47	5.18924e-46	ATP5G2
79980	-0.925481	6.26543	3.77224e-47	6.04426e-46	DSN1
11078	-0.94865	6.34831	4.09524e-47	6.55427e-46	TRIOBP
1633	-1.19633	6.0343	4.15548e-47	6.64305e-46	DCK
3098	0.60854	8.36095	4.55488e-47	7.2732e-46	HK1
55706	-0.870227	6.85766	4.88453e-47	7.79066e-46	NDC1
646603	2.46052	2.54618	5.58589e-47	8.89912e-46	C4orf51
6636	-0.899744	5.68449	5.63578e-47	8.96835e-46	SNRPF
203259	1.24793	5.60728	5.70149e-47	9.06257e-46	FAM219A
271	0.955376	6.38717	5.91465e-47	9.39068e-46	AMPD2
7371	-0.78826	6.30301	6.10919e-47	9.68852e-46	UCK2
54475	-1.55169	4.71516	7.08997e-47	1.12312e-45	NLE1
9274	-1.5905	5.05566	7.74808e-47	1.22597e-45	BCL7C
5557	-1.41422	4.6405	8.07439e-47	1.27616e-45	PRIM1
83463	-1.86011	4.73438	8.08721e-47	1.27673e-45	MXD3
283130	2.629	2.39989	8.2569e-47	1.30205e-45	SLC25A45
64105	-1.46998	5.53798	8.50765e-47	1.34008e-45	CENPK
7517	-1.3954	5.63055	9.22375e-47	1.45123e-45	XRCC3
1104	-0.780793	6.66469	1.00273e-46	1.57588e-45	RCC1
2245	-1.13396	5.37426	1.01075e-46	1.5867e-45	FGD1
11340	-1.07234	5.54338	1.02566e-46	1.60828e-45	EXOSC8
54843	1.45438	3.98524	1.07458e-46	1.6831e-45	SYTL2
401106	3.00509	1.42805	1.17154e-46	1.83292e-45	LINC00884
146909	-1.07236	6.69528	1.22329e-46	1.91173e-45	KIF18B
203547	-0.859966	6.60595	1.33528e-46	2.08441e-45	VMA21
23363	-1.34605	5.68222	1.37811e-46	2.14886e-45	OBSL1
117177	1.21552	4.59733	1.45553e-46	2.26704e-45	RAB3IP
143	-0.800416	7.65487	1.57879e-46	2.45629e-45	PARP4
29781	-1.05826	5.89332	1.83157e-46	2.84639e-45	NCAPH2
5333	1.34308	4.61286	1.94914e-46	3.02573e-45	PLCD1
7754	1.87102	3.37231	2.00787e-46	3.11343e-45	ZNF204P
91782	0.816619	6.22194	2.2646e-46	3.50761e-45	CHMP7
51253	-0.801685	6.75453	2.69444e-46	4.16875e-45	MRPL37
304	-0.764382	9.72868	2.85537e-46	4.41284e-45	ANXA2P2
51085	3.50128	2.8493	3.189e-46	4.92299e-45	MLXIPL
83401	3.76119	0.923267	3.3601e-46	5.18139e-45	ELOVL3
2052	0.969328	6.908	3.36511e-46	5.18339e-45	EPHX1
57761	-1.08426	5.74943	3.62735e-46	5.58115e-45	TRIB3
23481	-0.921221	6.13482	3.96106e-46	6.0879e-45	PES1
23479	0.67249	6.37719	3.99556e-46	6.13415e-45	ISCU
55320	-1.09395	6.53702	4.14993e-46	6.36413e-45	MIS18BP1
10385	1.07103	5.39213	4.24364e-46	6.5007e-45	BTN2A2
2098	-0.978618	5.81342	4.49823e-46	6.88313e-45	ESD
113	-1.24207	5.32234	5.3448e-46	8.16958e-45	ADCY7
112616	-1.12374	6.21329	7.89466e-46	1.20538e-44	CMTM7
29902	-1.43281	4.16841	7.93741e-46	1.21058e-44	FAM216A
145567	-1.0536	5.42623	9.2085e-46	1.40291e-44	TTC7B
6515	0.841961	6.44614	9.51189e-46	1.44755e-44	SLC2A3
144811	1.229	4.38606	1.08955e-45	1.65631e-44	LACC1
6303	1.29386	7.54068	1.15621e-45	1.75573e-44	SAT1
84255	0.865593	6.36233	1.23665e-45	1.87583e-44	SLC37A3
79672	-0.999786	5.58846	1.24284e-45	1.88317e-44	FN3KRP
10156	1.57052	5.03532	1.41479e-45	2.14139e-44	RASA4
55157	-0.957542	5.48415	1.53707e-45	2.32394e-44	DARS2
81628	1.12318	6.10217	1.62754e-45	2.45807e-44	TSC22D4
8570	-0.723095	8.38449	1.7052e-45	2.57257e-44	KHSRP
100506658	1.25701	4.58269	1.90132e-45	2.86534e-44	OCLN
6499	0.814261	7.02764	2.53243e-45	3.81232e-44	SKIV2L
55450	-1.58728	4.11326	2.74892e-45	4.13376e-44	CAMK2N1
79004	-0.94449	5.76622	2.98426e-45	4.48282e-44	CUEDC2
51491	-1.0018	5.2414	3.18378e-45	4.77739e-44	NOP16
84866	1.10266	4.96369	3.52509e-45	5.28385e-44	TMEM25
80179	-1.58374	7.07274	4.02695e-45	6.02961e-44	MYO19
672	-1.28261	5.82621	4.55917e-45	6.81918e-44	BRCA1
285966	1.54933	3.77521	5.01971e-45	7.49998e-44	TCAF2
5447	0.838356	6.13114	5.09457e-45	7.60368e-44	POR
23576	0.621366	7.93206	5.7202e-45	8.52829e-44	DDAH1
112574	1.05659	5.62177	5.74281e-45	8.55286e-44	SNX18
4666	-0.716226	8.35427	7.06825e-45	1.05156e-43	NACA
4085	-1.15535	6.23759	7.40473e-45	1.10045e-43	MAD2L1
3363	1.47431	3.87045	8.75074e-45	1.2991e-43	HTR7
7866	-1.15609	6.76972	8.76879e-45	1.30039e-43	IFRD2
100526783	-1.56034	4.47307	9.05569e-45	1.34151e-43	C15orf38-AP3S2
151556	2.28311	2.94497	9.24809e-45	1.36856e-43	GPR155
10276	-0.782757	7.38319	9.88897e-45	1.46185e-43	NET1
6641	-1.35604	4.6076	1.03363e-44	1.52636e-43	SNTB1
9782	-0.743144	8.66658	1.19877e-44	1.76835e-43	MATR3
2521	-0.794077	8.41519	1.48421e-44	2.1871e-43	FUS
2743	0.889304	5.04096	1.78087e-44	2.62146e-43	GLRB
5954	-0.763913	8.80071	1.87789e-44	2.76138e-43	RCN1
79077	-1.68741	4.66911	1.96168e-44	2.88154e-43	DCTPP1
7922	0.581095	8.43787	2.20779e-44	3.23964e-43	SLC39A7
4289	1.01749	6.50262	2.23683e-44	3.2788e-43	MKLN1
100130776	-1.99277	3.65495	2.38254e-44	3.48872e-43	AGAP2-AS1
26504	1.11731	5.00117	2.4028e-44	3.5147e-43	CNNM4
23193	-0.655594	9.5447	2.53835e-44	3.70907e-43	GANAB
55055	-1.0595	5.81493	2.69394e-44	3.93231e-43	ZWILCH
9451	1.00944	5.16171	2.8591e-44	4.16902e-43	EIF2AK3
2539	0.855364	8.36514	3.04243e-44	4.43171e-43	G6PD
8514	1.89258	3.29937	3.07445e-44	4.47368e-43	KCNAB2
9581	0.917719	5.31165	3.09876e-44	4.50434e-43	PREPL
9711	0.972177	5.41624	3.28498e-44	4.77007e-43	RUBCN
23191	-0.821855	6.72891	3.30082e-44	4.78807e-43	CYFIP1
5873	-1.01303	5.73142	3.34433e-44	4.84615e-43	RAB27A
28973	-0.942669	6.39237	3.47853e-44	5.03538e-43	MRPS18B
112464	-2.06599	5.93588	3.61744e-44	5.23102e-43	PRKCDBP
91775	0.889131	6.31889	3.62172e-44	5.23179e-43	NXPE3
9853	0.765774	6.46099	3.84337e-44	5.54623e-43	RUSC2
29941	-1.25967	5.20961	4.3996e-44	6.34233e-43	PKN3
1434	-0.711796	9.09679	4.52661e-44	6.5187e-43	CSE1L
79134	-0.966486	5.71416	4.75282e-44	6.83739e-43	TMEM185B
6775	3.61713	1.31905	5.11443e-44	7.35001e-43	STAT4
4501	1.6002	3.84736	5.22478e-44	7.50087e-43	MT1X
8664	-0.679537	7.75311	5.31705e-44	7.62548e-43	EIF3D
100093630	-1.16321	4.94648	5.77337e-44	8.27141e-43	SNHG8
5393	-0.850503	6.47959	5.8748e-44	8.40809e-43	EXOSC9
284098	-1.50833	4.28857	5.90483e-44	8.44239e-43	PIGW
85360	-1.50163	6.48859	6.79913e-44	9.71105e-43	SYDE1
9516	-0.764645	7.96487	6.88432e-44	9.82266e-43	LITAF
6525	-1.17878	6.61374	6.90213e-44	9.83801e-43	SMTN
51752	-0.887005	6.91612	7.59376e-44	1.08128e-42	ERAP1
55635	-1.05452	6.36222	9.87622e-44	1.40484e-42	DEPDC1
501	-1.0741	5.2806	1.05335e-43	1.49682e-42	ALDH7A1
6494	1.26329	6.21526	1.10784e-43	1.57263e-42	SIPA1
92667	-0.992535	5.64306	1.18504e-43	1.68052e-42	MGME1
1615	-0.851651	7.4511	1.36949e-43	1.94011e-42	DARS
4253	0.926813	5.36872	1.42491e-43	2.01657e-42	MIA2
10461	1.33212	4.57931	1.67176e-43	2.36352e-42	MERTK
4121	1.63784	3.67078	1.80464e-43	2.5488e-42	MAN1A1
11335	-0.697772	7.9717	1.8842e-43	2.65848e-42	CBX3
7114	-0.858641	10.7249	1.8971e-43	2.67397e-42	TMSB4X
59307	-2.19535	3.1244	1.98968e-43	2.80164e-42	SIGIRR
9673	0.793798	5.76936	2.06951e-43	2.9111e-42	SLC25A44
2000	-0.778734	6.76689	2.38803e-43	3.35576e-42	ELF4
317671	2.18617	2.293	2.40705e-43	3.37908e-42	RFESD
7570	-0.955062	5.91632	2.47925e-43	3.47694e-42	ZNF22
3097	1.12527	5.79196	2.75229e-43	3.85597e-42	HIVEP2
4154	-0.755291	7.49811	2.84171e-43	3.97726e-42	MBNL1
25934	-1.4075	4.92065	2.94449e-43	4.11697e-42	NIPSNAP3A
127262	0.917407	5.62965	3.21907e-43	4.49638e-42	TPRG1L
79827	-1.44153	4.80606	3.53985e-43	4.93949e-42	CLMP
6117	-0.631553	7.73197	4.03471e-43	5.62438e-42	RPA1
3014	-1.49521	6.98874	4.07889e-43	5.68029e-42	H2AFX
24147	-1.7187	4.93095	4.17305e-43	5.80562e-42	FJX1
27128	1.5973	3.39078	4.22851e-43	5.87692e-42	CYTH4
93436	-1.19543	5.9365	4.44298e-43	6.16884e-42	ARMC6
7389	-0.974263	6.73608	5.46978e-43	7.58694e-42	UROD
23082	-1.01853	6.24265	5.68713e-43	7.88058e-42	PPRC1
55076	1.55074	3.64642	5.71812e-43	7.91566e-42	TMEM45A
55243	-0.935633	5.95228	7.1486e-43	9.88606e-42	KIRREL
55193	-0.78481	6.90016	7.30241e-43	1.00888e-41	PBRM1
8938	2.78284	3.59658	8.00357e-43	1.10465e-41	BAIAP3
10426	-0.95367	5.60311	8.09059e-43	1.11556e-41	TUBGCP3
207063	-1.10553	5.92067	8.20183e-43	1.12978e-41	DHRSX
164091	-1.35024	4.55548	8.34847e-43	1.14884e-41	PAQR7
874	-1.56671	4.14556	9.44169e-43	1.298e-41	CBR3
6611	-0.685812	7.82368	9.66818e-43	1.32783e-41	SMS
1763	-1.32333	5.08934	1.01916e-42	1.39833e-41	DNA2
56666	2.13661	2.88906	1.19218e-42	1.63412e-41	PANX2
10589	0.845361	7.70946	1.29082e-42	1.76758e-41	DRAP1
5436	-0.9145	6.05118	1.33495e-42	1.82623e-41	POLR2G
7164	1.65907	3.34854	1.55576e-42	2.12621e-41	TPD52L1
54407	0.738571	8.58448	1.70134e-42	2.32288e-41	SLC38A2
55841	0.632672	7.15198	1.85024e-42	2.52371e-41	WWC3
57621	-1.1677	4.7962	2.18582e-42	2.97852e-41	ZBTB2
468	-0.576787	7.72239	2.283e-42	3.10792e-41	ATF4
6091	1.14956	4.35284	2.36699e-42	3.2191e-41	ROBO1
865	-1.02664	5.95826	2.37097e-42	3.22138e-41	CBFB
23212	-1.22185	4.28418	2.37749e-42	3.22709e-41	RRS1
89853	-1.72735	3.6499	2.81021e-42	3.81074e-41	MVB12B
2180	0.847108	6.5418	2.86603e-42	3.88265e-41	ACSL1
339512	-1.79035	3.51771	2.92991e-42	3.96533e-41	CCDC190
5110	0.747893	6.90016	3.12403e-42	4.22395e-41	PCMT1
5250	-0.780346	9.08274	3.34376e-42	4.51667e-41	SLC25A3
57636	-0.80241	7.03205	3.51279e-42	4.7404e-41	ARHGAP23
788	1.55296	3.70891	3.52303e-42	4.74962e-41	SLC25A20
7461	0.915297	6.36141	3.6399e-42	4.90244e-41	CLIP2
57405	-1.75207	5.03619	3.90029e-42	5.24807e-41	SPC25
3181	-0.86709	10.0566	4.05527e-42	5.45134e-41	HNRNPA2B1
103	-0.621153	7.94295	4.32159e-42	5.80375e-41	ADAR
191	-0.93217	7.91375	4.32659e-42	5.80487e-41	AHCY
56937	-0.936345	5.99687	4.44601e-42	5.95936e-41	PMEPA1
6194	-0.664072	9.37364	5.01179e-42	6.71127e-41	RPS6
10659	-1.23724	4.68726	5.07776e-42	6.79308e-41	CELF2
79019	-1.99441	4.15357	5.63832e-42	7.53578e-41	CENPM
374654	1.92385	3.15442	5.97731e-42	7.98119e-41	KIF7
3993	1.53392	4.3463	6.45465e-42	8.61031e-41	LLGL2
4854	2.97899	1.80828	6.47737e-42	8.63236e-41	NOTCH3
6470	-0.892427	5.26015	6.58074e-42	8.76175e-41	SHMT1
1910	1.44988	3.55675	7.09843e-42	9.442e-41	EDNRB
25804	-1.0162	7.21133	7.83555e-42	1.04125e-40	LSM4
56954	-0.994813	5.77102	8.31756e-42	1.10425e-40	NIT2
135112	0.921321	5.94694	9.24212e-42	1.22583e-40	NCOA7
84288	-2.94521	2.73273	9.76395e-42	1.29382e-40	EFCAB2
7205	-1.13932	5.94735	1.1294e-41	1.49514e-40	TRIP6
81603	-1.03102	8.07443	1.29368e-41	1.711e-40	TRIM8
8672	0.684104	7.15965	1.31094e-41	1.73217e-40	EIF4G3
23204	-0.853875	8.29401	1.32724e-41	1.75206e-40	ARL6IP1
669	1.15192	4.63362	1.35593e-41	1.78823e-40	BPGM
1191	0.872078	6.59842	1.46441e-41	1.92948e-40	CLU
63917	-0.94534	5.81245	1.51334e-41	1.99207e-40	GALNT11
2746	-0.698558	7.3192	1.55554e-41	2.04568e-40	GLUD1
9764	1.78941	3.84725	1.56269e-41	2.05315e-40	KIAA0513
4791	0.780411	6.98345	1.59868e-41	2.09845e-40	NFKB2
57670	0.845526	5.42373	1.73765e-41	2.27873e-40	KIAA1549
55714	0.803219	5.63108	1.91081e-41	2.50345e-40	TENM3
7355	0.866547	5.81398	1.93462e-41	2.53227e-40	SLC35A2
144110	2.91867	1.5694	2.52808e-41	3.30595e-40	TMEM86A
55740	0.852686	6.63562	2.53666e-41	3.31406e-40	ENAH
800	-0.680155	7.51157	2.54444e-41	3.32111e-40	CALD1
100287314	-2.47387	2.78388	2.60495e-41	3.39541e-40	LINC00941
5931	-0.640507	8.33114	2.60623e-41	3.39541e-40	RBBP7
200895	1.91436	2.80904	2.71788e-41	3.53756e-40	DHFR2
84102	0.9453	5.25654	2.77611e-41	3.60997e-40	SLC41A2
5702	-0.696312	8.11811	2.85736e-41	3.71217e-40	PSMC3
100128191	-1.94975	2.89032	2.88981e-41	3.75083e-40	TMPO-AS1
81539	-0.758195	7.88099	2.90411e-41	3.76589e-40	SLC38A1
163590	0.847063	7.10495	3.59031e-41	4.65138e-40	TOR1AIP2
5885	-0.652955	8.99111	3.59689e-41	4.65559e-40	RAD21
2146	-1.10255	6.4539	3.73822e-41	4.83402e-40	EZH2
1525	1.36304	4.82917	3.97241e-41	5.1321e-40	CXADR
79649	0.70318	6.79835	4.00704e-41	5.17204e-40	MAP7D3
55148	-0.74996	6.68034	4.17315e-41	5.38147e-40	UBR7
7171	-0.59014	9.77914	4.2159e-41	5.43158e-40	TPM4
2495	0.698743	11.1693	4.37927e-41	5.63685e-40	FTH1
23413	-1.02462	6.00623	4.58381e-41	5.89468e-40	NCS1
631	1.76803	3.0412	5.02571e-41	6.45699e-40	BFSP1
4249	0.768477	6.25046	5.12736e-41	6.58153e-40	MGAT5
55269	-0.786518	5.86288	5.38487e-41	6.90571e-40	PSPC1
7915	-1.59802	3.51395	5.53947e-41	7.09744e-40	ALDH5A1
149951	-1.15165	5.95499	5.76383e-41	7.37812e-40	COMMD7
81888	-1.48815	6.57354	5.83003e-41	7.45601e-40	HYI
26018	-1.00104	5.72245	5.87215e-41	7.50301e-40	LRIG1
54509	0.965243	6.36161	5.90283e-41	7.53529e-40	RHOF
9816	-1.12871	4.89978	5.91995e-41	7.55024e-40	URB2
726	1.05821	4.8179	5.94407e-41	7.57406e-40	CAPN5
57406	1.34635	4.44699	6.2466e-41	7.9523e-40	ABHD6
3487	-1.09828	10.3482	6.31564e-41	8.03285e-40	IGFBP4
53947	1.20956	4.7431	7.21949e-41	9.17409e-40	A4GALT
11261	0.752623	6.829	7.27009e-41	9.22997e-40	CHP1
26520	-0.909535	5.28295	8.53775e-41	1.08295e-39	TIMM9
5621	-0.672023	9.472	9.99752e-41	1.26696e-39	PRNP
9060	-0.775992	6.80131	1.08267e-40	1.3708e-39	PAPSS2
9045	-0.727234	8.2574	1.13743e-40	1.43882e-39	RPL14
22853	0.880593	5.6541	1.1712e-40	1.48019e-39	LMTK2
25873	-0.714684	8.42638	1.22513e-40	1.54695e-39	RPL36
10155	-0.853758	8.77404	1.28577e-40	1.62205e-39	TRIM28
6812	0.771755	6.51213	1.38024e-40	1.73965e-39	STXBP1
59342	0.9871	5.74763	1.45142e-40	1.82771e-39	SCPEP1
55669	0.979739	6.09696	1.46364e-40	1.84144e-39	MFN1
81556	-1.03248	5.11159	1.64194e-40	2.0639e-39	INTS14
25849	2.38687	2.21589	1.65804e-40	2.08226e-39	PARM1
9545	1.28741	4.44408	1.92596e-40	2.41655e-39	RAB3D
58476	0.73404	6.34323	1.97099e-40	2.47083e-39	TP53INP2
23386	-0.695308	6.94905	2.63839e-40	3.30451e-39	NUDCD3
116496	-0.756349	7.0332	2.73692e-40	3.42483e-39	FAM129A
79080	-0.69754	5.97681	2.81701e-40	3.5219e-39	CCDC86
207	-0.761696	7.91733	2.86583e-40	3.57972e-39	AKT1
57210	1.28039	3.97485	2.9287e-40	3.65498e-39	SLC45A4
896	0.863925	7.63307	3.04167e-40	3.79256e-39	CCND3
1153	-1.13305	6.45803	3.046e-40	3.79457e-39	CIRBP
8704	-1.08208	6.34936	3.17558e-40	3.95246e-39	B4GALT2
133746	1.01914	4.71088	3.21232e-40	3.99462e-39	JMY
57447	3.24162	1.30883	3.23046e-40	4.0136e-39	NDRG2
84864	-0.903636	5.5091	3.35422e-40	4.16366e-39	RIOX2
7726	-0.730239	6.32682	3.67872e-40	4.5624e-39	TRIM26
28976	-0.977145	5.29865	4.11047e-40	5.09334e-39	ACAD9
151887	-0.735714	6.58342	4.15407e-40	5.14279e-39	CCDC80
163	-0.684731	9.1431	4.28274e-40	5.29738e-39	AP2B1
91687	-1.07481	5.00118	4.62606e-40	5.71696e-39	CENPL
26586	-0.793191	7.16513	4.76903e-40	5.88842e-39	CKAP2
580	-1.64938	3.88982	5.86134e-40	7.23072e-39	BARD1
6675	-0.62214	7.19487	6.69516e-40	8.24614e-39	UAP1
157570	-1.47629	5.15704	6.69629e-40	8.24614e-39	ESCO2
84747	-0.850846	5.3935	6.76202e-40	8.31974e-39	UNC119B
826	-0.872719	9.0198	7.01339e-40	8.6214e-39	CAPNS1
2534	0.787504	5.74106	7.9219e-40	9.72963e-39	FYN
7264	-0.925312	5.91123	7.99599e-40	9.81198e-39	TSTA3
28970	1.00536	5.03702	8.0886e-40	9.9169e-39	C11orf54
51170	-0.763199	6.90391	8.86946e-40	1.08647e-38	HSD17B11
4907	-0.704662	9.00734	8.89039e-40	1.08808e-38	NT5E
11342	0.890309	5.02859	9.43732e-40	1.154e-38	RNF13
50848	0.859114	5.68069	1.0297e-39	1.25803e-38	F11R
8884	-1.09559	5.15986	1.10452e-39	1.34824e-38	SLC5A6
8555	0.827813	5.40332	1.10975e-39	1.35344e-38	CDC14B
27134	4.75833	1.7004	1.15168e-39	1.40336e-38	TJP3
7127	-1.19501	7.75827	1.23102e-39	1.49872e-38	TNFAIP2
23165	-0.634483	7.69357	1.45164e-39	1.76578e-38	NUP205
5864	2.1996	2.83532	1.48403e-39	1.80361e-38	RAB3A
30	0.913495	5.62749	1.53625e-39	1.86544e-38	ACAA1
6059	-0.856306	7.54216	1.63476e-39	1.98334e-38	ABCE1
85363	1.11541	4.53997	1.64649e-39	1.99583e-38	TRIM5
4140	0.644526	6.75077	1.93671e-39	2.34559e-38	MARK3
3956	-0.938398	9.10325	2.01705e-39	2.44077e-38	LGALS1
55915	-1.22316	4.77063	2.11281e-39	2.55443e-38	LANCL2
57099	-1.48054	3.8222	2.2712e-39	2.74355e-38	AVEN
375056	0.865569	6.74135	2.85401e-39	3.44458e-38	MIA3
56931	-1.50133	4.35788	2.9e-39	3.49706e-38	DUS3L
144404	1.22811	4.38053	3.1125e-39	3.75006e-38	TMEM120B
115708	-1.33426	4.73948	3.18412e-39	3.83304e-38	TRMT61A
3021	-0.608156	8.64433	3.27322e-39	3.9369e-38	H3F3B
10970	-0.767973	8.21612	3.30611e-39	3.97303e-38	CKAP4
29919	0.907594	5.73129	3.31829e-39	3.98423e-38	C18orf8
94234	-1.06561	5.3102	3.4597e-39	4.15045e-38	FOXQ1
8662	-0.566411	8.47196	4.25317e-39	5.09796e-38	EIF3B
54868	0.719192	5.69823	5.50694e-39	6.59508e-38	TMEM104
51107	-0.952751	7.35452	5.64563e-39	6.75537e-38	APH1A
883	1.12136	4.37619	5.66815e-39	6.77651e-38	KYAT1
2794	0.727486	6.56122	6.0601e-39	7.23888e-38	GNL1
23002	0.729628	5.9753	6.21839e-39	7.4216e-38	DAAM1
11022	1.15506	4.81455	6.48794e-39	7.73669e-38	TDRKH
790952	2.29715	2.52993	7.24599e-39	8.63326e-38	ESRG
51665	-0.887995	5.77839	7.30747e-39	8.69907e-38	ASB1
387700	3.1316	1.57925	8.07213e-39	9.60115e-38	SLC16A12
11186	-1.28531	5.18534	9.1171e-39	1.08348e-37	RASSF1
9371	0.716769	7.02884	1.03559e-38	1.22966e-37	KIF3B
11179	1.26912	4.3773	1.21338e-38	1.43954e-37	ZNF277
9168	-0.609307	9.98052	1.23516e-38	1.46413e-37	TMSB10
85456	0.580644	7.32473	1.25387e-38	1.48504e-37	TNKS1BP1
1499	-0.596145	8.9848	1.35763e-38	1.60657e-37	CTNNB1
23621	-0.714281	6.67352	1.40307e-38	1.65893e-37	BACE1
5188	-1.03293	4.67187	1.43556e-38	1.69591e-37	GATB
3725	0.914673	8.06571	1.487e-38	1.75519e-37	JUN
29767	1.5035	3.41392	1.59247e-38	1.87809e-37	TMOD2
3945	-0.706905	8.58529	1.77959e-38	2.097e-37	LDHB
4796	-1.31176	6.41389	1.89846e-38	2.23518e-37	TONSL
94056	0.628208	6.9883	1.95012e-38	2.29407e-37	SYAP1
2583	1.92007	2.38723	2.01613e-38	2.36972e-37	B4GALNT1
23225	-0.985607	5.36914	2.08613e-38	2.44992e-37	NUP210
9871	0.684238	7.11425	2.1313e-38	2.50087e-37	SEC24D
25886	-0.917041	5.53439	2.36669e-38	2.77474e-37	POC1A
11199	2.79397	2.46096	2.50633e-38	2.93599e-37	ANXA10
10797	-1.00469	5.76222	2.58504e-38	3.02564e-37	MTHFD2
6837	-0.889924	5.74126	2.60742e-38	3.04929e-37	MED22
2491	-1.01939	5.33706	2.62074e-38	3.06229e-37	CENPI
285154	2.90195	1.93405	2.71283e-38	3.16724e-37	CYP1B1-AS1
54039	1.54613	3.54857	2.84263e-38	3.31601e-37	PCBP3
3241	0.962301	8.11241	3.11034e-38	3.62526e-37	HPCAL1
22929	-0.754189	6.62582	3.14069e-38	3.65758e-37	SEPHS1
1317	0.775943	6.4857	3.16584e-38	3.68379e-37	SLC31A1
51271	0.802381	6.57261	3.27048e-38	3.80038e-37	UBAP1
55013	-0.878913	5.69329	3.27149e-38	3.80038e-37	MCUB
51256	1.07518	4.49325	3.39213e-38	3.93724e-37	TBC1D7
317648	0.921143	4.56968	3.58228e-38	4.15449e-37	NOP14-AS1
3554	0.921448	5.54122	3.9084e-38	4.52893e-37	IL1R1
2064	-0.83186	6.50105	3.99429e-38	4.62461e-37	ERBB2
6949	-0.682669	7.16326	4.14882e-38	4.79955e-37	TCOF1
5092	-1.19164	4.98523	4.59242e-38	5.30832e-37	PCBD1
6938	-0.754796	6.06092	4.63357e-38	5.35145e-37	TCF12
23192	1.15275	5.54911	4.97983e-38	5.74659e-37	ATG4B
11222	-0.764634	5.97403	4.9859e-38	5.74883e-37	MRPL3
1655	-0.580564	9.46309	5.68605e-38	6.55071e-37	DDX5
89845	0.807889	5.18244	5.81376e-38	6.6923e-37	ABCC10
2687	-1.08252	4.87067	6.32724e-38	7.27738e-37	GGT5
23647	0.633116	6.6972	6.51912e-38	7.49188e-37	ARFIP2
1063	-1.0737	8.42555	6.5343e-38	7.50314e-37	CENPF
1717	0.873108	7.95857	8.489e-38	9.73965e-37	DHCR7
51435	-1.32321	4.59109	8.60336e-38	9.86273e-37	SCARA3
9879	-0.722765	7.28976	9.3912e-38	1.07571e-36	DDX46
10048	0.616666	7.31062	1.06501e-37	1.2189e-36	RANBP9
220134	-1.05711	5.64022	1.10205e-37	1.26027e-36	SKA1
408	0.819145	6.04809	1.14619e-37	1.30966e-36	ARRB1
210	0.794857	5.69594	1.15503e-37	1.31868e-36	ALAD
55752	-0.634529	8.38407	1.19768e-37	1.36626e-36	2011-09-01
50813	-0.954336	5.8309	1.20529e-37	1.37381e-36	COPS7A
10735	-0.747688	7.56781	1.28126e-37	1.45921e-36	STAG2
8419	2.43294	2.05862	1.34059e-37	1.52554e-36	BFSP2
6652	-0.983427	5.85165	1.37364e-37	1.56187e-36	SORD
6203	-0.76584	8.30725	1.40475e-37	1.59594e-36	RPS9
50628	-0.909015	6.30106	1.42984e-37	1.62313e-36	GEMIN4
64785	-1.35155	4.22547	1.46339e-37	1.65986e-36	GINS3
51043	0.793167	5.50504	1.51407e-37	1.71594e-36	ZBTB7B
25923	-0.909894	6.58085	1.53356e-37	1.73663e-36	ATL3
51706	0.967176	5.9364	1.63192e-37	1.84559e-36	CYB5R1
11331	-0.786093	7.01834	1.63243e-37	1.84559e-36	PHB2
1033	-0.821117	6.13312	1.6538e-37	1.86823e-36	CDKN3
3664	2.77929	1.89375	1.68245e-37	1.89905e-36	IRF6
55553	1.90439	2.80104	1.79882e-37	2.02876e-36	SOX6
50861	-1.30639	5.54835	1.86127e-37	2.0975e-36	STMN3
8867	1.16894	4.94282	1.86318e-37	2.09796e-36	SYNJ1
57186	0.985967	4.56479	1.95593e-37	2.20062e-36	RALGAPA2
254102	0.762723	7.78335	2.10721e-37	2.36892e-36	EHBP1L1
5744	3.2328	0.893897	2.16237e-37	2.42896e-36	PTHLH
1903	2.48028	2.38946	2.21507e-37	2.48616e-36	S1PR3
4939	-1.075	5.06428	2.32592e-37	2.60848e-36	OAS2
55108	0.66406	6.31894	2.52297e-37	2.82719e-36	BSDC1
25946	1.53961	3.53966	2.74113e-37	3.06918e-36	ZNF385A
27339	-0.775632	7.20074	2.82587e-37	3.16152e-36	PRPF19
55248	1.08563	4.61754	2.87536e-37	3.21432e-36	TMEM206
9804	-0.701708	8.08728	3.0489e-37	3.40558e-36	TOMM20
4084	1.42332	4.51359	3.21271e-37	3.58568e-36	MXD1
90861	-0.7048	7.18833	3.23817e-37	3.61121e-36	HN1L
80314	-1.10643	4.68076	3.25934e-37	3.63191e-36	EPC1
1613	0.823631	5.96941	3.43454e-37	3.82408e-36	DAPK3
1654	-0.639129	9.12986	3.51233e-37	3.90757e-36	DDX3X
9921	0.554785	8.08215	3.52748e-37	3.9213e-36	RNF10
10915	-0.876236	6.68463	4.20582e-37	4.67165e-36	TCERG1
90333	0.91672	5.14205	4.53735e-37	5.03589e-36	ZNF468
54809	1.12044	5.62038	5.53798e-37	6.14156e-36	SAMD9
57491	2.49186	1.9078	5.69012e-37	6.30527e-36	AHRR
84187	-0.804511	6.01733	5.84083e-37	6.46713e-36	TMEM164
5337	1.07724	4.98509	5.85283e-37	6.47527e-36	PLD1
25906	-1.11025	4.44002	6.00121e-37	6.63416e-36	ANAPC15
22948	-0.558192	9.03702	6.3427e-37	7.00613e-36	CCT5
3704	-1.0833	5.20436	6.62596e-37	7.31321e-36	ITPA
9811	1.12855	5.83327	8.45549e-37	9.32513e-36	CTIF
7162	0.942253	5.74039	8.63033e-37	9.51042e-36	TPBG
10165	-0.992439	5.44702	9.24462e-37	1.01793e-35	SLC25A13
26519	-1.20887	4.64094	9.31324e-37	1.02468e-35	TIMM10
80145	-0.834581	6.07784	9.75157e-37	1.07206e-35	THOC7
79023	-0.975786	5.31212	1.0869e-36	1.19396e-35	NUP37
3619	-0.798603	6.46107	1.12368e-36	1.2334e-35	INCENP
9444	-0.665215	6.99779	1.12656e-36	1.23558e-35	QKI
689	-0.620781	9.03568	1.17046e-36	1.28272e-35	BTF3
124512	0.859801	5.0416	1.23522e-36	1.35263e-35	METTL23
22989	2.98161	1.84346	1.24051e-36	1.35736e-35	MYH15
55205	-0.998497	5.46337	1.30199e-36	1.42351e-35	ZNF532
9141	-0.828133	6.47567	1.31605e-36	1.43775e-35	PDCD5
5424	-0.988069	6.3252	1.38895e-36	1.51621e-35	POLD1
8567	0.638416	7.03492	1.51419e-36	1.65163e-35	MADD
55165	-0.736559	7.79249	1.578e-36	1.71988e-35	CEP55
23287	0.755277	6.26368	1.58121e-36	1.72204e-35	AGTPBP1
6146	-0.75121	7.93918	1.6236e-36	1.76682e-35	RPL22
79719	0.821319	5.57048	1.64818e-36	1.79217e-35	AAGAB
8454	-0.700995	6.90739	1.65072e-36	1.79354e-35	CUL1
861	0.685412	7.24752	1.70068e-36	1.84637e-35	RUNX1
7342	-0.739389	6.66924	1.78006e-36	1.93105e-35	UBP1
151195	0.858619	4.87296	2.12145e-36	2.29962e-35	CCNYL1
113174	-1.04146	5.11571	2.12417e-36	2.30078e-35	SAAL1
127281	-1.09389	5.79537	2.26404e-36	2.45036e-35	FAM213B
6891	-0.618415	7.75936	2.34386e-36	2.53479e-35	TAP2
1519	-1.71774	3.63687	2.689e-36	2.90579e-35	CTSO
5465	1.1109	5.55542	2.94804e-36	3.18324e-35	PPARA
7184	-0.571649	10.1218	3.08246e-36	3.32581e-35	HSP90B1
10553	0.824704	5.8853	3.11912e-36	3.36276e-35	HTATIP2
94239	-0.675296	8.38844	3.18515e-36	3.4313e-35	H2AFV
9467	0.976885	4.80954	3.57032e-36	3.84326e-35	SH3BP5
4060	3.25059	1.9659	3.6559e-36	3.93235e-35	LUM
54557	1.2401	5.05457	4.12828e-36	4.43702e-35	SGTB
8533	-0.657041	6.96327	4.15816e-36	4.4657e-35	COPS3
7407	-0.732275	7.69401	4.71961e-36	5.06477e-35	VARS
10733	-0.931617	6.12856	5.02351e-36	5.38675e-35	PLK4
55651	-0.977191	5.93147	5.03982e-36	5.40009e-35	NHP2
10055	-0.587501	7.60645	5.09649e-36	5.45661e-35	SAE1
9678	-0.996122	5.35473	5.21185e-36	5.57584e-35	PHF14
29980	-0.798568	6.00053	5.30728e-36	5.67358e-35	DONSON
4864	0.628413	7.85334	6.19072e-36	6.61292e-35	NPC1
9410	-0.842988	5.90837	7.15288e-36	7.63486e-35	SNRNP40
9223	0.882191	6.15988	7.57089e-36	8.07484e-35	MAGI1
10314	-0.862993	5.58638	8.58836e-36	9.15303e-35	LANCL1
11076	2.10458	2.28482	1.09287e-35	1.16383e-34	TPPP
373156	-0.847739	6.2077	1.10829e-35	1.17936e-34	GSTK1
2820	-0.895174	6.36284	1.12556e-35	1.19682e-34	GPD2
56919	-0.712103	5.79668	1.19458e-35	1.26924e-34	DHX33
80347	0.685221	6.69623	1.20556e-35	1.27993e-34	COASY
29785	1.73207	2.72105	1.23231e-35	1.30733e-34	CYP2S1
3475	0.771018	6.5985	1.25394e-35	1.32927e-34	IFRD1
8725	-0.72071	6.3493	1.25509e-35	1.32948e-34	URI1
9793	-0.613888	8.67938	1.29637e-35	1.37216e-34	CKAP5
91272	-0.794497	6.26506	1.35611e-35	1.4343e-34	BOD1
6868	0.737797	6.16724	1.37444e-35	1.45259e-34	ADAM17
56894	-0.724944	7.32875	1.3976e-35	1.47595e-34	AGPAT3
10291	-0.608267	7.09176	1.52061e-35	1.60464e-34	SF3A1
10160	-0.884946	5.78679	1.58781e-35	1.67429e-34	FARP1
55355	-1.09878	6.90387	1.60987e-35	1.69627e-34	HJURP
219988	-0.563402	7.58369	1.78757e-35	1.88208e-34	PATL1
4833	-1.29108	5.26966	1.825e-35	1.92003e-34	NME4
56288	0.645235	6.62552	2.27973e-35	2.39664e-34	PARD3
5159	1.38682	3.6816	2.35826e-35	2.47733e-34	PDGFRB
1649	1.53146	4.65483	2.36927e-35	2.48702e-34	DDIT3
1075	-0.609486	7.32571	2.41735e-35	2.53558e-34	CTSC
6507	1.11792	4.3371	2.70938e-35	2.83976e-34	SLC1A3
9989	-0.5407	7.59434	2.95511e-35	3.09499e-34	PPP4R1
9125	-0.697596	6.09328	3.05665e-35	3.19893e-34	CNOT9
10450	-0.920749	5.63485	3.20376e-35	3.35036e-34	PPIE
51726	0.711036	6.67315	3.41279e-35	3.56629e-34	DNAJB11
26750	0.916851	5.76863	3.6051e-35	3.76443e-34	RPS6KC1
10166	-1.13496	4.26536	3.8073e-35	3.97258e-34	SLC25A15
113201	0.817216	6.93892	4.06118e-35	4.23432e-34	CASC4
3376	-0.57959	8.59148	4.37673e-35	4.55991e-34	IARS
5287	1.36776	3.78918	4.59178e-35	4.78039e-34	PIK3C2B
51528	0.658836	6.65505	5.00579e-35	5.20752e-34	JKAMP
3710	-0.639008	9.20065	6.30744e-35	6.55672e-34	ITPR3
29088	-0.969142	5.7119	6.79601e-35	7.05935e-34	MRPL15
154761	1.60456	3.7928	7.10627e-35	7.37613e-34	LOC154761
5982	-0.71885	6.25533	7.51674e-35	7.79638e-34	RFC2
31	-0.622928	7.06218	8.77678e-35	9.09653e-34	ACACA
200081	-0.579716	7.10535	9.46588e-35	9.80344e-34	TXLNA
5394	-0.801929	7.37087	9.78588e-35	1.01273e-33	EXOSC10
26999	2.18088	2.60113	1.02343e-34	1.05835e-33	CYFIP2
10289	0.896277	5.59485	1.03279e-34	1.06724e-33	EIF1B
81887	-0.708942	6.30182	1.08073e-34	1.11595e-33	LAS1L
84292	1.23525	4.33216	1.08761e-34	1.12223e-33	WDR83
9180	0.660292	8.0342	1.15339e-34	1.18922e-33	OSMR
53838	0.677618	6.8064	1.19809e-34	1.2344e-33	C11orf24
7980	0.735996	6.91264	1.21472e-34	1.25061e-33	TFPI2
23176	-0.741484	6.52565	1.24978e-34	1.28576e-33	2008-09-01
10244	-1.25797	4.84607	1.32738e-34	1.36458e-33	RABEPK
3189	-1.00922	7.47015	1.41166e-34	1.45015e-33	HNRNPH3
641	-1.21761	4.51374	1.64586e-34	1.68949e-33	BLM
3146	-1.0317	8.66462	1.71668e-34	1.76089e-33	HMGB1
259230	0.7249	6.08478	1.72213e-34	1.76519e-33	SGMS1
10212	-0.791123	7.24109	1.84864e-34	1.89216e-33	DDX39A
100750247	4.35857	1.01923	1.84873e-34	1.89216e-33	HIF1A-AS2
4904	-0.582326	9.46551	1.98653e-34	2.03171e-33	YBX1
27241	1.31275	3.99071	2.03487e-34	2.07963e-33	BBS9
7052	-0.901087	10.0744	2.04392e-34	2.08734e-33	TGM2
55789	-0.912921	5.04421	2.29348e-34	2.34049e-33	DEPDC1B
10500	1.8797	2.68051	2.48129e-34	2.5303e-33	SEMA6C
5357	1.07969	5.4931	2.53797e-34	2.58621e-33	PLS1
644596	2.98568	1.38198	2.55326e-34	2.59989e-33	SMIM10L2B
89958	-0.980169	5.60757	2.64843e-34	2.69483e-33	SAPCD2
675	-1.46266	4.78426	2.74255e-34	2.78855e-33	BRCA2
6228	-0.791338	8.76525	2.77402e-34	2.8185e-33	RPS23
723790	2.06433	4.13293	2.7901e-34	2.83277e-33	HIST2H2AA4
55620	-1.47459	4.22944	2.98104e-34	3.02443e-33	STAP2
81029	-1.16922	4.39625	3.1002e-34	3.14304e-33	WNT5B
51497	-0.596889	7.09982	3.21143e-34	3.25344e-33	NELFCD
51316	-0.997069	5.80212	3.23995e-34	3.27995e-33	PLAC8
29893	-1.19074	4.75017	3.30828e-34	3.34669e-33	PSMC3IP
9735	-1.47162	6.51535	3.41088e-34	3.44798e-33	KNTC1
9148	2.15179	2.21686	3.42258e-34	3.4573e-33	NEURL1
81555	0.756158	6.59766	3.43619e-34	3.46853e-33	YIPF5
10591	-1.28884	5.10974	3.76378e-34	3.79646e-33	DNPH1
170690	1.21047	4.93407	3.82856e-34	3.85901e-33	ADAMTS16
23196	-0.526488	8.28988	4.17127e-34	4.20141e-33	FAM120A
10313	0.540108	8.21453	4.22246e-34	4.2499e-33	RTN3
7108	1.47583	4.57014	4.7208e-34	4.74805e-33	TM7SF2
4137	2.26339	1.92557	5.07798e-34	5.10361e-33	MAPT
23365	0.774429	8.51377	5.99699e-34	6.02291e-33	ARHGEF12
140688	1.20731	4.27026	6.19923e-34	6.22154e-33	NOL4L
114327	1.17068	4.3583	6.26773e-34	6.28576e-33	EFHC1
100287616	-1.61315	3.57912	6.30262e-34	6.31621e-33	LOXL1-AS1
146223	-0.918569	5.08186	6.41122e-34	6.42044e-33	CMTM4
55975	0.974587	5.79944	6.42822e-34	6.43283e-33	KLHL7
65018	0.842507	7.29435	6.5799e-34	6.5799e-33	PINK1
4520	0.891249	4.94305	6.64309e-34	6.63833e-33	MTF1
29957	-0.834844	7.50581	6.74875e-34	6.73908e-33	SLC25A24
54521	0.768853	5.86583	7.3186e-34	7.30288e-33	WDR44
7410	-0.677552	6.07159	7.78579e-34	7.76352e-33	VAV2
143244	-0.754446	7.14752	8.30816e-34	8.27847e-33	EIF5AL1
5286	0.836049	6.49077	8.36384e-34	8.32799e-33	PIK3C2A
51478	1.24665	4.88994	8.42541e-34	8.38331e-33	HSD17B7
4261	-1.61773	3.92527	8.61469e-34	8.56554e-33	CIITA
900	-0.846716	6.38965	8.8512e-34	8.79442e-33	CCNG1
22836	0.669653	8.11782	9.25523e-34	9.18931e-33	RHOBTB3
284161	2.66999	2.16323	9.37619e-34	9.30279e-33	GDPD1
10053	-1.10562	4.63541	1.01501e-33	1.00635e-32	AP1M2
9600	0.77689	6.25135	1.043e-33	1.03336e-32	PITPNM1
58480	0.709249	9.44022	1.08993e-33	1.07909e-32	RHOU
79075	-1.34848	4.89211	1.10029e-33	1.08857e-32	DSCC1
118980	-1.40181	3.5382	1.20247e-33	1.18882e-32	SFXN2
3672	1.01277	5.04387	1.29478e-33	1.27918e-32	ITGA1
7852	-0.986853	4.7076	1.35202e-33	1.33479e-32	CXCR4
51114	0.731307	6.34064	1.36727e-33	1.34888e-32	ZDHHC9
10039	-1.31911	4.75565	1.39289e-33	1.37319e-32	PARP3
123036	2.7071	1.23767	1.39987e-33	1.3791e-32	TC2N
126129	1.36917	3.88641	1.47944e-33	1.45646e-32	CPT1C
6175	-0.868134	10.2274	1.48801e-33	1.46386e-32	RPLP0
27352	0.779888	5.72324	1.56449e-33	1.53801e-32	SGSM3
8673	-0.927669	6.72633	1.61718e-33	1.58869e-32	VAMP8
55652	1.42212	3.56784	1.62349e-33	1.59376e-32	SLC48A1
6202	-0.719154	9.08012	1.79668e-33	1.76254e-32	RPS8
152185	1.33909	3.75804	1.86773e-33	1.83096e-32	SPICE1
84875	-1.16601	5.70329	1.87307e-33	1.8349e-32	PARP10
22927	0.838809	5.28908	2.05192e-33	2.00869e-32	HABP4
2122	-0.528298	8.12922	2.17073e-33	2.12351e-32	MECOM
928	0.814327	7.30698	2.19665e-33	2.14736e-32	CD9
166	-1.05904	7.57747	2.28895e-33	2.23602e-32	AES
92014	0.832669	5.39882	2.31387e-33	2.25878e-32	SLC25A51
5371	-0.812288	6.42795	2.79684e-33	2.72834e-32	PML
23590	-1.31011	3.92005	2.84743e-33	2.77575e-32	PDSS1
138050	-0.834742	5.93591	3.04121e-33	2.96257e-32	HGSNAT
23005	1.01449	5.33833	3.23746e-33	3.15155e-32	MAPKBP1
64215	0.905621	5.95262	3.29458e-33	3.20492e-32	DNAJC1
6662	-0.633639	7.34098	3.30664e-33	3.2144e-32	SOX9
9076	2.00342	2.77875	3.42152e-33	3.32376e-32	CLDN1
2295	-1.44992	4.06027	3.4927e-33	3.39054e-32	FOXF2
55751	0.792199	5.84407	3.58167e-33	3.47449e-32	TMEM184C
285590	1.12546	4.46218	3.78632e-33	3.67046e-32	SH3PXD2B
54602	1.048	5.79172	3.79323e-33	3.67461e-32	NDFIP2
83743	-0.876216	5.97238	4.57556e-33	4.4294e-32	GRWD1
79738	1.11085	5.28266	4.60413e-33	4.45396e-32	BBS10
3631	0.720417	5.66534	4.60776e-33	4.45438e-32	INPP4A
388152	1.16701	5.50892	4.6793e-33	4.52041e-32	GOLGA2P7
64746	0.681189	6.60467	5.25818e-33	5.07611e-32	ACBD3
143098	2.04622	2.30557	5.37146e-33	5.18188e-32	MPP7
10594	-0.573874	9.20512	5.47502e-33	5.27813e-32	PRPF8
201725	-0.99634	5.61454	5.84921e-33	5.63497e-32	C4orf46
54478	-1.01234	5.23759	6.35471e-33	6.11772e-32	FAM64A
55824	0.884867	5.38838	6.42481e-33	6.18094e-32	PAG1
2627	0.764196	5.76177	6.47151e-33	6.22158e-32	GATA6
2512	0.751274	11.5749	7.45052e-33	7.15784e-32	FTL
6907	0.614227	6.6465	7.66106e-33	7.35504e-32	TBL1X
84176	-3.62377	1.92788	8.09303e-33	7.76441e-32	MYH16
23334	1.24756	5.25045	8.14211e-33	7.80612e-32	SZT2
1956	0.678234	7.56683	8.2051e-33	7.86111e-32	EGFR
80024	0.652035	6.20179	8.49381e-33	8.13212e-32	SLC8B1
2287	-0.688963	6.48757	8.58853e-33	8.21716e-32	FKBP3
79650	0.694235	6.54069	9.31802e-33	8.90899e-32	USB1
4048	0.562626	7.69113	9.44541e-33	9.0246e-32	LTA4H
51382	0.862486	6.81542	9.54283e-33	9.11145e-32	ATP6V1D
8436	-0.898098	5.39368	9.61223e-33	9.17142e-32	SDPR
23568	-0.920447	6.18141	9.62316e-33	9.17558e-32	ARL2BP
26509	-0.61773	9.28207	1.08059e-32	1.02963e-31	MYOF
57562	1.52963	3.26958	1.08973e-32	1.03763e-31	CEP126
3418	-1.14781	4.90446	1.1041e-32	1.05059e-31	IDH2
3866	1.56496	3.06013	1.15564e-32	1.09888e-31	KRT15
1363	1.34754	4.76904	1.31898e-32	1.25334e-31	CPE
91433	-1.15732	4.9386	1.32426e-32	1.2575e-31	RCCD1
10769	-0.580251	8.52391	1.39385e-32	1.32268e-31	PLK2
64921	-1.73125	3.73788	1.39809e-32	1.32581e-31	CASD1
79625	2.6593	1.04347	1.44271e-32	1.36719e-31	NDNF
54476	0.600552	6.30217	1.46538e-32	1.38773e-31	RNF216
5898	0.758352	6.65886	1.53392e-32	1.45165e-31	RALA
113189	-1.34021	4.44739	1.55356e-32	1.46924e-31	CHST14
57568	2.56548	1.74095	1.62847e-32	1.53904e-31	SIPA1L2
339894	2.7256	1.2189	1.67821e-32	1.58498e-31	LINC00880
3748	2.54849	1.45074	1.71045e-32	1.61433e-31	KCNC3
10095	-0.937783	6.62391	1.82596e-32	1.72218e-31	ARPC1B
11176	0.609471	7.0165	1.97263e-32	1.85926e-31	BAZ2A
92017	1.2812	3.97908	2.04925e-32	1.93017e-31	SNX29
2519	-0.667383	6.82925	2.14587e-32	2.01981e-31	FUCA2
1368	1.44621	3.66819	2.15299e-32	2.02515e-31	CPM
51097	-0.745232	6.56888	2.6692e-32	2.50901e-31	SCCPDH
29775	-0.796909	6.54683	3.15522e-32	2.96387e-31	CARD10
4302	-0.620305	6.77254	3.18263e-32	2.9876e-31	MLLT6
2175	-1.26094	5.74594	3.22304e-32	3.0235e-31	FANCA
23197	0.574475	7.09948	3.23649e-32	3.03407e-31	FAF2
158314	3.27348	1.90435	3.25165e-32	3.04624e-31	LINC00475
80256	0.742848	5.73654	3.33465e-32	3.12189e-31	FAM214B
1318	1.00103	5.17966	3.37164e-32	3.1544e-31	SLC31A2
8904	-0.591587	8.16703	3.38667e-32	3.16634e-31	CPNE1
3897	-0.621949	8.19779	3.44624e-32	3.21988e-31	L1CAM
2631	-0.930914	5.55228	3.47509e-32	3.24465e-31	GBAS
197187	2.21908	2.28356	3.54151e-32	3.30446e-31	SNAI3-AS1
873	0.81172	6.9452	3.61853e-32	3.37406e-31	CBR1
1062	-0.973216	6.83551	3.62159e-32	3.37466e-31	CENPE
51560	2.3462	1.35103	3.79567e-32	3.53451e-31	RAB6B
201232	1.14895	3.81558	4.02322e-32	3.7439e-31	SLC16A13
157769	0.798688	7.35498	4.05978e-32	3.77541e-31	FAM91A1
8449	0.553907	7.0577	4.17043e-32	3.87572e-31	DHX16
9967	-0.616558	7.74234	4.81373e-32	4.47057e-31	THRAP3
3921	-0.886137	9.37306	4.89354e-32	4.54167e-31	RPSA
1939	-0.81441	5.95315	5.21507e-32	4.83686e-31	EIF2D
30968	-0.902579	6.94054	5.30778e-32	4.91958e-31	STOML2
51616	-1.08526	5.23171	5.57884e-32	5.16737e-31	TAF9B
150468	-0.840267	6.61328	5.6399e-32	5.22047e-31	CKAP2L
81839	-0.610347	6.55564	5.87962e-32	5.43875e-31	VANGL1
147906	3.84061	0.845189	5.92439e-32	5.47653e-31	DACT3
9817	-0.851834	6.68587	5.95534e-32	5.50149e-31	KEAP1
54497	0.817135	5.25585	6.00762e-32	5.54611e-31	HEATR5B
51131	-1.612	4.20156	6.09588e-32	5.62386e-31	PHF11
9479	1.09685	4.14235	6.15148e-32	5.67141e-31	MAPK8IP1
55858	-0.58178	6.89938	6.31929e-32	5.82227e-31	TMEM165
7423	-0.96082	6.48799	6.37821e-32	5.87267e-31	VEGFB
51096	-0.797034	6.37301	6.56843e-32	6.04383e-31	UTP18
64073	-0.997001	6.15046	6.6378e-32	6.10362e-31	C19orf33
56204	1.38109	4.01475	7.00572e-32	6.43769e-31	FAM214A
3576	1.19891	7.10828	7.22025e-32	6.63045e-31	CXCL8
148423	0.947407	5.237	7.24807e-32	6.65162e-31	C1orf52
26986	-0.403743	9.99564	7.42708e-32	6.81141e-31	PABPC1
26272	-1.81191	3.10566	9.01258e-32	8.26005e-31	FBXO4
9787	-0.78212	7.40673	9.21095e-32	8.43631e-31	DLGAP5
9261	0.59374	7.69792	9.78161e-32	8.95309e-31	MAPKAPK2
284751	2.0407	2.07335	9.91407e-32	9.06838e-31	LINC01270
25904	-0.874086	5.30633	1.20188e-31	1.09864e-30	CNOT10
84901	-0.871504	5.686	1.27834e-31	1.16776e-30	NFATC2IP
6431	-0.691058	7.81034	1.49586e-31	1.36558e-30	SRSF6
6143	-0.601925	9.36477	1.53962e-31	1.4046e-30	RPL19
467	1.85928	4.87117	1.5747e-31	1.43566e-30	ATF3
71	-0.716785	11.5557	1.61165e-31	1.46839e-30	ACTG1
1906	-0.993865	4.40986	1.6129e-31	1.46857e-30	EDN1
138429	2.30936	2.2645	1.69811e-31	1.54514e-30	PIP5KL1
51433	-0.559877	7.33023	1.89428e-31	1.72252e-30	ANAPC5
10395	0.6138	6.94276	1.91772e-31	1.7427e-30	DLC1
2177	-1.11757	5.3515	1.96002e-31	1.77998e-30	FANCD2
58190	-1.00514	6.10771	2.07063e-31	1.8792e-30	CTDSP1
29934	-0.725757	6.71931	2.17534e-31	1.97295e-30	SNX12
5033	0.669476	7.43571	2.33167e-31	2.11336e-30	P4HA1
145407	1.34994	3.84326	2.42452e-31	2.19609e-30	C14orf37
3678	0.635498	8.09775	2.47839e-31	2.24343e-30	ITGA5
25841	0.745524	5.57912	2.57864e-31	2.33266e-30	ABTB2
538	1.13561	4.99185	2.85959e-31	2.58512e-30	ATP7A
8225	-0.956926	6.55122	3.35431e-31	3.0304e-30	GTPBP6
54908	-0.781618	6.54676	3.38202e-31	3.05346e-30	SPDL1
10163	-0.594649	7.63805	3.50675e-31	3.16402e-30	WASF2
4232	-0.938927	4.95948	3.53198e-31	3.18472e-30	MEST
10322	-0.879785	5.35149	3.57356e-31	3.22013e-30	SMYD5
4683	-0.806823	6.60013	3.65813e-31	3.2942e-30	NBN
199221	-1.26178	4.68025	3.83501e-31	3.45126e-30	DZIP1L
9019	0.598356	7.7973	4.16394e-31	3.74486e-30	MPZL1
81573	0.825208	6.35217	4.58027e-31	4.11663e-30	ANKRD13C
688	0.811806	5.32017	4.98584e-31	4.47826e-30	KLF5
221294	-1.08455	4.41513	5.11531e-31	4.59159e-30	NT5DC1
55326	-0.827704	5.56433	5.41455e-31	4.85706e-30	AGPAT5
128637	0.643256	6.1339	5.78583e-31	5.18678e-30	TBC1D20
84641	-0.662296	6.91696	5.86614e-31	5.2554e-30	MFSD14B
4835	0.78836	6.2411	5.91766e-31	5.29815e-30	NQO2
10766	-0.821377	5.57364	5.93054e-31	5.30628e-30	TOB2
55299	-0.722207	6.30375	6.12292e-31	5.47489e-30	BRIX1
10473	-0.562283	7.48719	6.30072e-31	5.63025e-30	HMGN4
54552	-0.807547	5.25231	6.53342e-31	5.83445e-30	GNL3L
79098	2.65752	1.82752	6.67824e-31	5.95996e-30	C1orf116
23052	0.64356	6.96177	7.5383e-31	6.72322e-30	ENDOD1
115106	-1.01404	5.33976	7.64655e-31	6.8154e-30	HAUS1
388524	-0.89034	9.49228	7.96105e-31	7.09119e-30	RPSAP58
2664	0.633147	7.67629	8.05153e-31	7.1672e-30	GDI1
55212	0.767117	5.57592	8.57228e-31	7.62588e-30	BBS7
6206	-0.899187	6.5388	8.8829e-31	7.89717e-30	RPS12
57669	1.15005	4.88123	9.2109e-31	8.18355e-30	EPB41L5
219855	-0.777032	7.6355	9.49006e-31	8.4262e-30	SLC37A2
9670	0.682861	5.76576	9.68078e-31	8.59007e-30	IPO13
1832	-0.616175	8.09406	9.8497e-31	8.73441e-30	DSP
660	-1.6984	3.23471	1.02274e-30	9.06358e-30	BMX
79691	-1.06871	4.69816	1.11924e-30	9.91243e-30	QTRT2
23429	0.901744	5.99432	1.16525e-30	1.03134e-29	RYBP
10838	-1.2385	3.90428	1.17688e-30	1.04097e-29	ZNF275
6776	-1.28608	4.42097	1.20516e-30	1.06531e-29	STAT5A
79869	-0.607328	7.09285	1.24221e-30	1.09737e-29	CPSF7
10969	-0.555994	7.28297	1.28322e-30	1.13288e-29	EBNA1BP2
5058	-0.752767	5.55461	1.32609e-30	1.16998e-29	PAK1
64116	-0.765673	5.72405	1.54272e-30	1.36025e-29	SLC39A8
26353	1.17858	4.12845	1.57754e-30	1.39007e-29	HSPB8
818	0.961922	6.17211	1.62456e-30	1.4306e-29	CAMK2G
165215	1.52792	3.68916	1.65716e-30	1.45838e-29	FAM171B
2954	-0.972595	5.28409	1.68553e-30	1.48242e-29	GSTZ1
144165	-0.984539	4.53487	1.6902e-30	1.48559e-29	PRICKLE1
10140	0.94832	4.83499	1.73634e-30	1.52517e-29	TOB1
345079	3.11335	1.02533	1.78653e-30	1.56827e-29	SOWAHB
5915	3.453	1.444	1.91457e-30	1.67962e-29	RARB
65249	1.20898	4.23523	1.94439e-30	1.70471e-29	ZSWIM4
2782	-0.523619	8.93573	1.94958e-30	1.70818e-29	GNB1
90378	-1.00952	5.30593	1.95803e-30	1.71451e-29	SAMD1
3939	-0.590019	11.0369	1.96631e-30	1.72067e-29	LDHA
3094	-0.714733	7.97684	2.11132e-30	1.84641e-29	HINT1
23404	-0.686497	5.75405	2.23883e-30	1.95669e-29	EXOSC2
55270	-0.890827	5.59799	2.24079e-30	1.95718e-29	NUDT15
84836	-1.02847	5.46435	2.40188e-30	2.09657e-29	ABHD14B
81554	-0.852624	5.8684	2.41956e-30	2.11068e-29	RCC1L
2941	1.04684	4.32326	2.49884e-30	2.17848e-29	GSTA4
10452	-0.840021	7.12958	2.56952e-30	2.23869e-29	TOMM40
326624	2.40295	1.53225	2.58893e-30	2.2542e-29	RAB37
94103	0.787446	5.55143	2.60194e-30	2.26411e-29	ORMDL3
9610	-1.40353	4.98165	2.62853e-30	2.28582e-29	RIN1
101410541	2.48878	1.60093	2.64418e-30	2.298e-29	LINC00678
92558	3.31572	1.42539	2.91441e-30	2.53127e-29	BICDL1
5926	0.849801	5.28842	2.94781e-30	2.55869e-29	ARID4A
314	2.61746	1.68758	3.29273e-30	2.85629e-29	AOC2
5478	-0.701861	10.2582	3.41525e-30	2.96073e-29	PPIA
22898	1.07739	5.42743	3.43766e-30	2.97831e-29	DENND3
400954	2.89796	3.6632	3.48461e-30	3.01711e-29	EML6
63893	0.656594	6.08121	3.51608e-30	3.04247e-29	UBE2O
3315	-1.36584	7.43992	3.62381e-30	3.13374e-29	HSPB1
57561	0.817718	6.40223	3.77726e-30	3.26441e-29	ARRDC3
122769	-0.79642	5.90349	3.80297e-30	3.2846e-29	LRR1
2934	0.742057	7.85785	4.02935e-30	3.47797e-29	GSN
8021	-0.650882	6.3568	4.14769e-30	3.57789e-29	NUP214
140576	-0.882326	8.28801	4.15961e-30	3.58596e-29	S100A16
201973	-1.26893	4.19942	4.35452e-30	3.75167e-29	PRIMPOL
10802	0.727085	6.22998	4.39845e-30	3.78718e-29	SEC24A
7555	-0.567155	7.84474	4.73816e-30	4.07716e-29	CNBP
29089	-0.782663	5.94932	4.75139e-30	4.08602e-29	UBE2T
84973	-1.08784	4.83428	5.0174e-30	4.31212e-29	SNHG7
11154	-2.01657	2.73163	5.93274e-30	5.09565e-29	AP4S1
7307	-0.647686	6.70522	6.53753e-30	5.61164e-29	U2AF1
23585	0.64371	6.99299	6.66956e-30	5.72146e-29	TMEM50A
283209	1.28246	4.68018	6.8794e-30	5.89784e-29	PGM2L1
5264	-1.03994	4.87649	6.9054e-30	5.91649e-29	PHYH
5698	-1.07844	5.32998	7.26884e-30	6.22405e-29	PSMB9
8470	-1.00069	5.13542	7.65443e-30	6.5502e-29	SORBS2
7763	0.469312	7.95999	8.78654e-30	7.51438e-29	ZFAND5
91289	-0.938899	6.4424	9.09843e-30	7.77634e-29	LMF2
2057	1.22978	3.9231	9.45761e-30	8.07838e-29	EPOR
26064	-0.572551	7.41338	9.99125e-30	8.52897e-29	RAI14
55627	-0.53862	7.14852	1.00838e-29	8.60272e-29	SMPD4
7466	0.738552	6.23098	1.0452e-29	8.91134e-29	WFS1
51444	-1.10595	5.41898	1.05232e-29	8.96655e-29	RNF138
11190	-0.796826	7.2572	1.06334e-29	9.05493e-29	CEP250
5985	-0.631666	5.98246	1.11854e-29	9.51916e-29	RFC5
6124	-0.62061	9.40938	1.12217e-29	9.54423e-29	RPL4
80195	-1.05189	4.40282	1.12919e-29	9.59813e-29	TMEM254
54462	0.733945	6.65405	1.19383e-29	1.01414e-28	CCSER2
5293	1.02082	4.8415	1.19636e-29	1.01567e-28	PIK3CD
114569	1.41569	3.62378	1.24083e-29	1.05278e-28	MAL2
3183	-0.653642	9.45139	1.29618e-29	1.09907e-28	HNRNPC
221687	1.23578	3.97514	1.41117e-29	1.19585e-28	RNF182
8932	-0.625256	6.14338	1.49144e-29	1.2631e-28	MBD2
79228	-0.857135	5.28959	1.50818e-29	1.2765e-28	THOC6
51645	-0.677861	6.98609	1.51899e-29	1.28488e-28	PPIL1
79709	-0.65048	8.23663	1.56994e-29	1.32717e-28	COLGALT1
57291	-0.925758	5.21769	1.78141e-29	1.50502e-28	DANCR
90410	1.05141	4.45312	1.81372e-29	1.53139e-28	IFT20
376497	0.872717	6.04074	1.99166e-29	1.68061e-28	SLC27A1
55621	-0.969782	5.65634	2.03543e-29	1.71651e-28	TRMT1
56180	0.851207	5.78371	2.10019e-29	1.77005e-28	MOSPD1
55225	-1.19008	3.77241	2.16683e-29	1.82511e-28	RAVER2
84260	-0.79122	5.54155	2.26503e-29	1.90667e-28	TCHP
22913	-0.738845	7.6777	2.33367e-29	1.96327e-28	RALY
10493	0.613162	8.48825	2.41684e-29	2.03121e-28	VAT1
10228	0.6458	6.329	2.41735e-29	2.03121e-28	STX6
1108	-0.548023	7.8231	2.53788e-29	2.13121e-28	CHD4
100859930	-1.45335	3.43016	2.54141e-29	2.13288e-28	HEIH
25861	1.84088	4.29666	2.59041e-29	2.1727e-28	WHRN
25940	0.639142	6.19501	2.68853e-29	2.25364e-28	FAM98A
6253	1.19417	4.15976	2.76419e-29	2.31567e-28	RTN2
55705	-0.507522	7.49744	2.87897e-29	2.41038e-28	IPO9
60673	0.84599	5.0701	2.90688e-29	2.43229e-28	ATG101
4641	-0.634895	8.54337	2.94062e-29	2.45904e-28	MYO1C
23294	0.646253	5.93753	3.13852e-29	2.62296e-28	ANKS1A
79915	-1.21377	4.49943	3.15407e-29	2.63437e-28	ATAD5
126969	3.22291	1.01543	3.18262e-29	2.65663e-28	SLC44A3
84699	3.67765	0.886766	3.19357e-29	2.66418e-28	CREB3L3
11059	0.702186	6.35808	3.30822e-29	2.75817e-28	WWP1
785	2.26104	2.05532	3.33221e-29	2.77651e-28	CACNB4
10521	-0.53442	7.55399	3.35827e-29	2.79655e-28	DDX17
57587	-0.808014	6.12202	3.40389e-29	2.83285e-28	CFAP97
6187	-0.818623	9.97074	3.4762e-29	2.89131e-28	RPS2
2597	-0.727586	11.7446	3.60456e-29	2.99627e-28	GAPDH
26052	1.56783	2.98519	3.71932e-29	3.08983e-28	DNM3
54386	0.89659	5.69921	3.72584e-29	3.0934e-28	TERF2IP
27335	-0.650456	6.84076	3.8019e-29	3.15467e-28	EIF3K
64324	-0.857286	6.34921	4.08495e-29	3.38752e-28	NSD1
64087	-0.685751	6.12966	4.38841e-29	3.63701e-28	MCCC2
9706	-1.37755	4.17087	4.7088e-29	3.90022e-28	ULK2
6208	-0.774686	8.12959	5.00848e-29	4.14597e-28	RPS14
5606	0.633944	6.67663	5.1103e-29	4.22775e-28	MAP2K3
10962	1.4381	3.60064	5.15008e-29	4.25813e-28	MLLT11
23092	0.945006	5.63279	5.21562e-29	4.30976e-28	ARHGAP26
9926	-0.716151	6.72254	5.50172e-29	4.54348e-28	LPGAT1
730091	2.88119	1.19608	5.64553e-29	4.65948e-28	LINC00886
3981	1.09542	4.51335	6.25938e-29	5.16306e-28	LIG4
26071	-0.796924	6.05637	7.08206e-29	5.8382e-28	FAM127B
55777	0.881857	4.53135	7.1931e-29	5.92623e-28	MBD5
116113	-0.794398	7.752	7.43308e-29	6.12033e-28	FOXP4
347240	-0.787193	5.54759	7.62814e-29	6.27723e-28	KIF24
51559	-0.820731	5.80933	7.73368e-29	6.36032e-28	NT5DC3
7150	0.591308	7.75468	8.73858e-29	7.18254e-28	TOP1
6319	-0.603457	10.8634	8.90468e-29	7.31474e-28	SCD
22979	2.57113	1.32732	9.74004e-29	7.99624e-28	EFR3B
3707	-1.63742	3.35251	9.88214e-29	8.10812e-28	ITPKB
51582	-0.620627	7.98936	1.01628e-28	8.33352e-28	AZIN1
3783	-1.13519	5.86147	1.08958e-28	8.92927e-28	KCNN4
169611	-0.75746	6.79591	1.12292e-28	9.19716e-28	OLFML2A
26049	-1.46401	3.78158	1.17105e-28	9.58573e-28	FAM169A
25792	-0.660927	7.24476	1.21178e-28	9.91324e-28	CIZ1
64395	0.982858	4.88369	1.2536e-28	1.02494e-27	GMCL1
79777	1.40164	4.13105	1.308e-28	1.06879e-27	ACBD4
11080	0.989545	5.02086	1.32838e-28	1.08481e-27	DNAJB4
4585	2.34398	2.68467	1.34507e-28	1.09779e-27	MUC4
286077	-1.07738	4.80669	1.42962e-28	1.16612e-27	FAM83H
7050	0.573092	6.17386	1.44585e-28	1.17866e-27	TGIF1
64061	1.39877	4.87888	1.53559e-28	1.25109e-27	TSPYL2
4482	-1.13179	4.22996	1.56691e-28	1.27586e-27	MSRA
8321	-0.864394	5.34037	1.71486e-28	1.39551e-27	FZD1
25	-0.601987	7.26792	1.75908e-28	1.43067e-27	ABL1
90203	0.746961	5.43161	1.76032e-28	1.43084e-27	SNX21
23625	1.20798	5.23554	1.82368e-28	1.48147e-27	FAM89B
4756	0.818141	4.55734	1.90651e-28	1.54786e-27	NEO1
27328	-1.34639	4.79742	1.96888e-28	1.59756e-27	PCDH11X
10424	0.616837	7.31802	1.98538e-28	1.61002e-27	PGRMC2
139886	-1.16277	4.76884	2.15693e-28	1.74811e-27	SPIN4
2308	1.24878	3.11968	2.2954e-28	1.85926e-27	FOXO1
80178	-1.51395	3.67907	2.35106e-28	1.90324e-27	C16orf59
2673	0.738731	7.16941	2.39806e-28	1.94016e-27	GFPT1
23649	-0.827496	4.86884	2.46837e-28	1.99589e-27	POLA2
257068	2.05105	2.88606	2.471e-28	1.99686e-27	PLCXD2
55559	-1.04232	4.53316	2.54414e-28	2.05477e-27	HAUS7
23549	-0.76891	5.78037	2.60688e-28	2.10422e-27	DNPEP
56999	-0.987919	5.37195	2.8476e-28	2.2972e-27	ADAMTS9
4802	-0.753322	5.80505	2.96895e-28	2.3937e-27	NFYC
84740	-0.811224	5.21608	2.97751e-28	2.39922e-27	AFAP1-AS1
10391	-1.21937	4.09024	3.06984e-28	2.47219e-27	CORO2B
9315	-0.737257	5.33211	3.07977e-28	2.47876e-27	NREP
220213	0.877912	5.21723	3.11398e-28	2.50484e-27	OTUD1
84669	0.631463	7.05759	3.17801e-28	2.55487e-27	USP32
23199	0.772112	4.83631	3.27261e-28	2.6294e-27	GSE1
11345	0.789082	5.44718	3.28801e-28	2.64026e-27	GABARAPL2
10371	-0.942752	5.0006	3.30904e-28	2.65562e-27	SEMA3A
6717	-0.77243	6.4864	3.44314e-28	2.76164e-27	SRI
908	-0.475134	8.80698	3.47423e-28	2.78498e-27	CCT6A
6871	-1.05541	4.30261	3.60971e-28	2.89192e-27	TADA2A
9820	-0.739028	6.62154	3.77422e-28	3.02198e-27	CUL7
64837	0.683865	7.10865	3.95121e-28	3.16188e-27	KLC2
43	3.82574	0.598686	4.05031e-28	3.23932e-27	ACHE
28951	0.626868	6.16733	4.07695e-28	3.25876e-27	TRIB2
57658	1.11651	5.59381	4.24555e-28	3.39158e-27	CALCOCO1
2792	2.22357	2.3917	4.47902e-28	3.57603e-27	GNGT1
80335	-0.550729	7.3981	4.52137e-28	3.60778e-27	WDR82
8985	-0.654815	7.06586	4.55006e-28	3.62859e-27	PLOD3
6388	1.02054	5.85679	4.61478e-28	3.6781e-27	SDF2
79966	0.885167	5.15657	4.70234e-28	3.74575e-27	SCD5
126298	0.771001	5.07252	5.04878e-28	4.01942e-27	IRGQ
157506	1.28294	3.39685	5.36364e-28	4.26764e-27	RDH10
285971	1.5738	3.37118	5.42857e-28	4.31685e-27	ZNF775
116832	-1.12121	4.71839	5.44121e-28	4.32443e-27	RPL39L
54434	0.578511	7.54013	5.52789e-28	4.39082e-27	SSH1
23543	-0.651375	9.15296	5.5933e-28	4.44024e-27	RBFOX2
51176	-2.20788	2.35448	5.63283e-28	4.46908e-27	LEF1
84448	2.75122	1.45473	5.70668e-28	4.52509e-27	ABLIM2
411	-1.11001	4.59847	5.72906e-28	4.54025e-27	ARSB
83641	0.731215	7.16609	5.80508e-28	4.59789e-27	FAM107B
118611	3.03187	1.14472	5.81427e-28	4.60255e-27	C10orf90
6171	-0.822575	9.17337	6.11054e-28	4.83433e-27	RPL41
4077	0.617788	7.91843	6.13702e-28	4.85253e-27	NBR1
84100	1.34951	3.79852	6.17003e-28	4.87586e-27	ARL6
26220	-1.96966	2.6358	6.2823e-28	4.96177e-27	DGCR5
7422	0.600689	8.57643	7.06184e-28	5.57429e-27	VEGFA
11237	0.76297	5.65051	7.35647e-28	5.80357e-27	RNF24
2121	-0.760827	6.61639	7.4106e-28	5.84297e-27	EVC
9419	1.06557	4.4629	7.5276e-28	5.93187e-27	CRIPT
9762	1.20875	4.32034	7.85526e-28	6.18657e-27	LZTS3
54901	-0.859135	4.96357	8.03775e-28	6.32672e-27	CDKAL1
27090	0.97999	4.90116	8.09053e-28	6.36467e-27	ST6GALNAC4
8871	0.526756	7.46846	8.28225e-28	6.51182e-27	SYNJ2
1284	-0.596512	7.93461	8.39172e-28	6.59417e-27	COL4A2
9945	0.585625	6.55219	8.52294e-28	6.69351e-27	GFPT2
79084	-0.759527	5.81901	8.72437e-28	6.84784e-27	WDR77
81565	0.664894	6.05405	8.90993e-28	6.98956e-27	NDEL1
50640	0.818535	5.93355	9.21342e-28	7.21968e-27	PNPLA8
79188	-0.461801	7.3769	9.21364e-28	7.21968e-27	TMEM43
7582	-1.45303	3.28776	9.48913e-28	7.43138e-27	ZNF33B
26073	-0.749491	7.26202	9.79417e-28	7.66596e-27	POLDIP2
2040	1.02901	4.12924	9.95386e-28	7.78658e-27	STOM
6491	-0.679973	6.30892	1.01302e-27	7.92009e-27	STIL
26499	-0.970851	5.1215	1.01577e-27	7.93714e-27	PLEK2
3340	-0.720269	7.7727	1.01673e-27	7.94018e-27	NDST1
2113	-0.527322	7.781	1.04777e-27	8.17804e-27	ETS1
11224	-0.703163	9.11205	1.05623e-27	8.23939e-27	RPL35
84955	-0.64664	6.92842	1.1163e-27	8.70316e-27	NUDCD1
26472	-1.43776	6.58138	1.20318e-27	9.37523e-27	PPP1R14B
221	-1.0129	5.26731	1.20387e-27	9.37535e-27	ALDH3B1
23509	-0.623806	7.86229	1.21025e-27	9.41981e-27	POFUT1
22911	0.815644	5.50694	1.21701e-27	9.46715e-27	WDR47
6774	0.587776	7.49521	1.21878e-27	9.47561e-27	STAT3
2760	0.676148	6.1193	1.24568e-27	9.67939e-27	GM2A
23127	-1.09343	4.118	1.32156e-27	1.02633e-26	COLGALT2
1983	-0.517237	8.31501	1.38464e-27	1.07472e-26	EIF5
5919	1.15858	4.27082	1.46297e-27	1.13488e-26	RARRES2
55142	-0.869581	5.62442	1.50887e-27	1.16984e-26	HAUS2
9388	-0.757062	5.99953	1.62928e-27	1.26249e-26	LIPG
8165	-0.614627	6.09903	1.63283e-27	1.26454e-26	AKAP1
646329	2.2136	3.76019	1.69536e-27	1.31223e-26	NA
26005	0.642413	5.77536	1.70753e-27	1.32092e-26	C2CD3
22870	0.63346	7.62448	1.724e-27	1.33292e-26	PPP6R1
9217	-0.608237	6.35791	1.74431e-27	1.34787e-26	VAPB
5709	0.603063	7.9733	1.76469e-27	1.36287e-26	PSMD3
5091	0.705281	7.10532	1.84444e-27	1.42367e-26	PC
51510	0.652614	6.76743	1.89013e-27	1.45813e-26	CHMP5
152815	1.01771	4.42189	1.90525e-27	1.46898e-26	THAP6
90693	1.46007	3.72882	1.99943e-27	1.54075e-26	CCDC126
11138	1.14992	5.11824	2.09469e-27	1.61326e-26	TBC1D8
678	-0.731496	5.90384	2.1332e-27	1.64201e-26	ZFP36L2
1312	-0.943486	5.61837	2.1451e-27	1.65026e-26	COMT
100130311	2.8405	1.16023	2.22591e-27	1.71148e-26	C17orf107
7094	-0.610025	9.66455	2.28956e-27	1.75946e-26	TLN1
6305	0.578753	7.03324	2.35329e-27	1.80743e-26	SBF1
10086	2.64352	2.20653	2.43462e-27	1.86887e-26	HHLA1
123920	-1.0516	4.56079	2.50629e-27	1.92282e-26	CMTM3
1472	1.15684	6.96878	2.81196e-27	2.15615e-26	CST4
30850	0.925271	6.10924	2.83261e-27	2.17079e-26	CDR2L
3176	-1.23086	4.68288	2.89347e-27	2.21621e-26	HNMT
8460	0.913051	4.85659	2.90948e-27	2.22725e-26	TPST1
2752	-0.512594	7.12035	2.93264e-27	2.24321e-26	GLUL
2967	-0.679215	6.25821	2.93355e-27	2.24321e-26	GTF2H3
6157	-0.652957	8.28551	3.00981e-27	2.30026e-26	RPL27A
54885	1.47133	5.55809	3.43914e-27	2.62694e-26	TBC1D8B
9188	-0.661967	8.19971	3.48333e-27	2.65923e-26	DDX21
116841	0.77989	5.49545	3.58003e-27	2.73156e-26	SNAP47
79875	-0.747747	5.77885	3.59163e-27	2.73891e-26	THSD4
6135	-0.440187	9.17967	3.63015e-27	2.76677e-26	RPL11
93129	-1.12926	5.1826	3.84766e-27	2.93095e-26	ORAI3
100506243	-1.41817	3.37437	3.93513e-27	2.99594e-26	KRBOX1
201161	-1.01524	4.60188	4.29266e-27	3.26636e-26	CENPV
7079	2.4925	2.14513	4.4079e-27	3.35222e-26	TIMP4
79899	-1.25322	4.61851	4.87936e-27	3.70874e-26	PRR5L
7965	-0.786449	5.36235	4.9188e-27	3.73668e-26	AIMP2
5874	-0.977037	5.74084	5.03093e-27	3.81978e-26	RAB27B
130497	-1.29102	3.85388	5.11082e-27	3.87833e-26	OSR1
10950	-0.759354	5.58319	5.2228e-27	3.96115e-26	BTG3
3161	-1.16966	4.02797	5.54659e-27	4.20443e-26	HMMR
23361	-1.08679	4.67459	5.64041e-27	4.27323e-26	ZNF629
79792	-0.994847	5.83809	6.0153e-27	4.55477e-26	GSDMD
6168	-0.533901	8.51618	6.2212e-27	4.70811e-26	RPL37A
54834	0.812544	5.02624	6.36307e-27	4.81287e-26	GDAP2
1026	0.642155	7.67521	6.38623e-27	4.82777e-26	CDKN1A
79184	-0.825735	5.81577	6.41148e-27	4.84423e-26	BRCC3
9950	0.651748	6.40797	6.55441e-27	4.94954e-26	GOLGA5
8897	0.655628	5.57048	6.70371e-27	5.05954e-26	MTMR3
1198	0.717766	5.75125	6.72538e-27	5.07315e-26	CLK3
55760	0.61333	6.35296	6.83149e-27	5.1504e-26	DHX32
965	-0.675375	6.52717	7.03047e-27	5.29756e-26	CD58
10260	0.856719	4.85154	7.2785e-27	5.48148e-26	DENND4A
55720	-0.498127	7.31448	7.3456e-27	5.52904e-26	TSR1
9200	-1.08879	5.15196	7.4767e-27	5.62467e-26	HACD1
29114	3.53419	1.29832	7.50248e-27	5.64103e-26	TAGLN3
37	0.787769	8.32114	7.58572e-27	5.70054e-26	ACADVL
725	-1.04517	4.52482	7.80346e-27	5.861e-26	C4BPB
94134	0.528979	6.4064	8.47253e-27	6.3601e-26	ARHGAP12
85364	-0.965062	4.64129	8.49914e-27	6.37664e-26	ZCCHC3
3420	-0.587349	6.1579	9.05171e-27	6.78757e-26	IDH3B
51763	0.86633	5.23904	9.76706e-27	7.32004e-26	INPP5K
57326	0.564526	6.13301	1.03571e-26	7.75806e-26	PBXIP1
152926	0.912786	4.715	1.06823e-26	7.99741e-26	PPM1K
53371	-0.721716	6.23431	1.08599e-26	8.12596e-26	NUP54
9862	-0.645621	6.46526	1.14405e-26	8.55586e-26	MED24
26127	0.790904	5.23652	1.14558e-26	8.56269e-26	FGFR1OP2
9603	0.622082	7.76174	1.14636e-26	8.5639e-26	NFE2L3
8541	1.93117	1.82758	1.15289e-26	8.6081e-26	PPFIA3
23243	-0.548384	7.17475	1.17392e-26	8.76043e-26	ANKRD28
9894	-1.04764	5.24172	1.27792e-26	9.53141e-26	TELO2
8325	-1.64934	3.34692	1.33775e-26	9.97231e-26	FZD8
5428	0.566056	6.65287	1.34109e-26	9.99184e-26	POLG
4300	0.877074	4.46154	1.35265e-26	1.00726e-25	MLLT3
92840	1.33078	3.53621	1.35566e-26	1.00896e-25	REEP6
117153	2.922	1.11167	1.38347e-26	1.02912e-25	NA
9842	0.639814	6.043	1.39582e-26	1.03775e-25	PLEKHM1
152816	2.57148	1.13643	1.40065e-26	1.04078e-25	C4orf26
5467	0.579985	6.98583	1.42953e-26	1.06168e-25	PPARD
9219	-0.453001	7.42978	1.47889e-26	1.09775e-25	MTA2
51018	-0.876378	5.40106	1.48882e-26	1.10453e-25	RRP15
4814	0.929495	5.34459	1.52973e-26	1.13428e-25	NINJ1
3295	0.590479	6.93133	1.54078e-26	1.14187e-25	HSD17B4
50486	-0.771308	7.65932	1.55048e-26	1.14844e-25	G0S2
2747	-0.72759	5.95867	1.59577e-26	1.18136e-25	GLUD2
23352	0.705496	8.09805	1.61627e-26	1.1959e-25	UBR4
55898	0.536433	6.39414	1.66627e-26	1.23225e-25	UNC45A
51257	1.23956	4.54321	1.68934e-26	1.24864e-25	2002-03-01
10123	0.576267	7.06832	1.71208e-26	1.26478e-25	ARL4C
4076	-0.456079	8.73968	1.74915e-26	1.29148e-25	CAPRIN1
9572	1.1443	4.60724	1.76515e-26	1.3026e-25	NR1D1
84985	-0.868649	5.63438	1.80413e-26	1.33067e-25	FAM83A
23640	-0.957543	5.4517	1.82169e-26	1.34291e-25	HSPBP1
55323	0.878033	5.62294	1.84052e-26	1.35607e-25	LARP6
3267	0.490006	6.47283	1.87787e-26	1.38286e-25	AGFG1
120	-0.627891	6.72617	1.88702e-26	1.38886e-25	ADD3
3930	-0.616318	7.52937	2.00926e-26	1.47805e-25	LBR
55691	-0.656359	5.98179	2.09593e-26	1.541e-25	FRMD4A
56256	-1.21585	3.44411	2.24778e-26	1.65177e-25	SERTAD4
10524	-0.699979	6.06681	2.34953e-26	1.72563e-25	KAT5
63027	2.18109	1.754	2.43881e-26	1.79026e-25	SLC22A23
10422	-0.775104	5.35799	2.46741e-26	1.8103e-25	UBAC1
53349	0.748217	5.31509	2.89102e-26	2.11998e-25	ZFYVE1
2079	-0.67262	6.71926	3.04083e-26	2.22866e-25	ERH
374655	-1.30328	3.9025	3.07385e-26	2.25168e-25	ZNF710
4354	0.692843	5.56965	3.08035e-26	2.25526e-25	MPP1
8407	-0.737169	9.26321	3.13944e-26	2.29731e-25	TAGLN2
10517	2.44594	1.42144	3.1549e-26	2.30742e-25	FBXW10
10399	-0.654534	10.0851	3.21314e-26	2.34878e-25	RACK1
7045	-0.609998	8.42421	3.29028e-26	2.4039e-25	TGFBI
55856	1.01067	4.85307	3.4022e-26	2.48437e-25	ACOT13
6495	-0.845931	5.21344	3.55077e-26	2.59058e-25	SIX1
642423	1.18478	3.73512	3.55136e-26	2.59058e-25	LOC642423
388962	-1.11498	4.44867	3.70025e-26	2.69778e-25	BOLA3
7084	-0.909361	5.16438	3.71428e-26	2.70659e-25	TK2
8569	0.741333	5.56931	3.87459e-26	2.82193e-25	MKNK1
51526	0.630192	6.36919	3.99135e-26	2.90513e-25	OSER1
56006	-0.720822	5.78162	3.993e-26	2.90513e-25	SMG9
345651	1.98313	1.82433	4.1099e-26	2.98863e-25	ACTBL2
3313	-0.467768	8.76848	4.1332e-26	3.00401e-25	HSPA9
11260	-0.617289	7.34987	4.30887e-26	3.13005e-25	XPOT
5792	-0.608052	8.9857	4.46286e-26	3.24023e-25	PTPRF
10113	0.660986	6.12412	4.7464e-26	3.44429e-25	PREB
10400	-1.14693	4.53825	4.8485e-26	3.51655e-25	PEMT
84960	2.73564	1.90539	5.223e-26	3.7862e-25	CCDC183
79109	-0.570554	7.08578	5.27219e-26	3.81987e-25	MAPKAP1
10953	-0.513502	7.35469	5.95996e-26	4.31594e-25	TOMM34
112950	0.672351	5.5852	6.00588e-26	4.34693e-25	MED8
801	-0.428199	8.5618	6.26775e-26	4.53412e-25	CALM1
55146	-0.79146	5.77846	6.27116e-26	4.53423e-25	ZDHHC4
10280	-0.741077	6.8681	6.50243e-26	4.6982e-25	SIGMAR1
7702	0.834816	5.04295	6.50468e-26	4.6982e-25	ZNF143
533	0.792237	6.94026	6.68005e-26	4.82236e-25	ATP6V0B
51474	0.546584	7.77585	6.8378e-26	4.93369e-25	LIMA1
54069	-0.923098	4.66634	7.12774e-26	5.14023e-25	MIS18A
10724	0.670887	7.62302	7.17567e-26	5.17212e-25	MGEA5
11214	0.778742	6.00577	7.32017e-26	5.27355e-25	AKAP13
171490	0.85866	6.34263	7.48072e-26	5.38643e-25	NA
9453	0.849034	5.57712	7.61886e-26	5.48306e-25	GGPS1
29914	-1.13439	4.96809	7.74141e-26	5.56838e-25	UBIAD1
2802	0.584689	6.52321	7.78242e-26	5.59499e-25	GOLGA3
8289	-0.706943	6.53904	8.03561e-26	5.77404e-25	ARID1A
83999	1.35065	3.83115	8.77954e-26	6.30535e-25	KREMEN1
22955	-0.940061	5.6837	8.8384e-26	6.34435e-25	SCMH1
6128	-0.624507	9.64165	9.0713e-26	6.50818e-25	RPL6
129685	0.540596	6.57921	9.18933e-26	6.58946e-25	TAF8
84792	0.977412	5.18746	9.26203e-26	6.63819e-25	FAM220A
253260	0.857596	6.33334	9.44308e-26	6.76447e-25	RICTOR
79154	-1.19651	4.36388	9.54344e-26	6.83285e-25	DHRS11
51596	-0.709905	7.86484	9.69578e-26	6.93718e-25	CUTA
90381	-0.986604	4.70683	9.69911e-26	6.93718e-25	TICRR
2669	0.824877	5.351	1.00245e-25	7.16624e-25	GEM
6281	-0.511481	8.91612	1.01514e-25	7.25322e-25	S100A10
7353	0.601301	5.83679	1.07096e-25	7.64815e-25	UFD1L
5909	1.72557	2.79897	1.09923e-25	7.846e-25	RAP1GAP
54622	1.28503	3.44135	1.11794e-25	7.97551e-25	ARL15
93974	-0.641688	6.35786	1.12955e-25	8.05415e-25	ATPIF1
51375	-0.713575	6.1573	1.19974e-25	8.5503e-25	SNX7
51522	-0.686516	7.1286	1.21353e-25	8.64418e-25	TMEM14C
10776	-0.664223	7.53063	1.3308e-25	9.47465e-25	ARPP19
8443	-0.587096	6.32629	1.39168e-25	9.90301e-25	GNPAT
64789	-1.23272	4.09232	1.39442e-25	9.91743e-25	EXO5
6602	-0.615173	6.12621	1.41991e-25	1.00936e-24	SMARCD1
7026	-0.505474	7.44196	1.43103e-25	1.01675e-24	NR2F2
11107	-1.28625	4.05361	1.44521e-25	1.0263e-24	PRDM5
6398	1.10966	4.36396	1.45171e-25	1.03039e-24	SECTM1
100134229	2.8915	0.967518	1.50294e-25	1.06621e-24	JHDM1D-AS1
84163	-1.2856	3.25551	1.58536e-25	1.12411e-24	GTF2IRD2
55151	1.07236	5.14848	1.64543e-25	1.16611e-24	TMEM38B
10940	-0.891036	4.593	1.65662e-25	1.17344e-24	POP1
8764	-1.58773	4.24835	1.66317e-25	1.17748e-24	TNFRSF14
54331	2.43641	1.6701	1.7152e-25	1.2137e-24	GNG2
57662	1.60579	2.58202	1.74088e-25	1.23124e-24	CAMSAP3
79832	-0.647827	6.74549	1.75919e-25	1.24356e-24	QSER1
128869	-0.763156	4.87582	1.79868e-25	1.27083e-24	PIGU
95681	-0.704404	5.281	1.86735e-25	1.31869e-24	CEP41
55011	-0.656004	6.34714	2.02249e-25	1.42752e-24	PIH1D1
284403	-0.872088	6.05648	2.20674e-25	1.55678e-24	WDR62
5507	1.36895	2.94303	2.29042e-25	1.615e-24	PPP1R3C
94032	-1.3772	4.23511	2.30116e-25	1.62175e-24	CAMK2N2
956	1.56333	3.21724	2.32197e-25	1.63559e-24	ENTPD3
9367	0.745734	5.49707	2.41496e-25	1.70023e-24	RAB9A
5152	2.72104	1.25004	2.44241e-25	1.71869e-24	PDE9A
6509	-1.03335	4.39906	2.45869e-25	1.72927e-24	SLC1A4
26032	-1.19064	3.72338	2.47573e-25	1.74038e-24	SUSD5
51236	-0.889077	5.87916	2.47927e-25	1.74199e-24	HGH1
54919	-0.663495	6.21488	2.52227e-25	1.77131e-24	DNAAF5
1951	1.17951	4.13585	2.56762e-25	1.80225e-24	CELSR3
51063	-1.02141	4.7033	2.64481e-25	1.8555e-24	CALHM2
79863	-1.20268	4.37958	2.66129e-25	1.86611e-24	RBFA
3065	-0.558605	7.18628	2.773e-25	1.94347e-24	HDAC1
8697	-0.588763	6.25234	2.80324e-25	1.96368e-24	CDC23
3673	0.618019	8.2808	2.91751e-25	2.04269e-24	ITGA2
516	-0.945981	5.84238	2.97936e-25	2.08495e-24	ATP5G1
51092	0.685482	5.33762	3.0308e-25	2.11989e-24	SIDT2
59277	0.892949	4.68321	3.13497e-25	2.19165e-24	NTN4
400961	1.52908	2.68092	3.21679e-25	2.24772e-24	PAIP2B
54206	0.39621	9.26638	3.6458e-25	2.54622e-24	ERRFI1
5524	-0.728805	7.30244	3.83243e-25	2.67522e-24	PTPA
59338	0.916334	5.24369	3.86265e-25	2.69496e-24	PLEKHA1
197259	-1.29131	4.00601	3.95538e-25	2.75828e-24	MLKL
[truncated: 7,830 more rows]

## Sheet: 4. 48_MDA_DE_gene
gene.id	logFC	logCPM	PValue	FDR	gene.symbol
1543	7.40563	5.22752	0	0	CYP1A1
6307	2.98199	8.37033	0	0	MSMO1
4001	-2.80525	7.08526	0	0	LMNB1
231	2.80445	8.80858	0	0	AKR1B1
10112	-2.65721	7.13407	0	0	KIF20A
28231	-2.60431	6.56789	0	0	SLCO4A1
7298	-2.50604	7.90622	0	0	TYMS
55902	2.42809	7.16538	0	0	ACSS2
6713	2.38059	6.13037	0	0	SQLE
55143	-2.34465	6.75284	0	0	CDCA8
11004	-2.13707	7.426	0	0	KIF2C
891	-2.12613	7.95667	0	0	CCNB1
22974	-1.81771	8.7731	0	0	TPX2
3148	-2.24348	7.95378	4.49877121574076e-313	4.4794907676733e-310	HMGB2
991	-2.23386	7.49811	1.89481247185664e-310	1.76091e-307	CDC20
6241	-2.05879	7.89871	7.84642e-303	6.8362e-300	RRM2
57214	-2.28736	8.12554	1.89611e-295	1.55481e-292	CEMIP
11065	-2.05442	7.76033	1.04077e-291	8.06016e-289	UBE2C
7157	-2.20021	6.70984	3.49386e-290	2.56339e-287	TP53
6421	-1.93037	7.89144	3.44414e-287	2.40056e-284	SFPQ
1646	3.58399	4.6207	1.58e-281	1.04882e-278	AKR1C2
3157	2.15253	7.79381	5.72455e-281	3.62728e-278	HMGCS1
857	-1.61717	9.492	3.27513e-276	1.98501e-273	CAV1
3925	-1.71711	9.20017	7.64339e-269	4.43953e-266	STMN1
6790	-1.70967	7.31733	4.72589e-265	2.63516e-262	AURKA
9055	-1.63702	7.7016	4.66911e-258	2.50336e-255	PRC1
5347	-2.54473	6.80059	1.43205e-257	7.39361e-255	PLK1
2014	-1.75988	7.76352	9.67044e-255	4.8145e-252	EMP3
3156	1.82421	7.44003	6.84203e-254	3.28889e-251	HMGCR
3433	-1.99137	6.41847	6.59273e-247	3.06342e-244	IFIT2
64151	-1.9581	7.50389	3.01036e-245	1.35369e-242	NCAPG
2222	2.16761	8.02083	6.06894e-232	2.64378e-229	FDFT1
1545	1.83452	8.65009	2.92024e-226	1.23358e-223	CYP1B1
332	-2.15448	6.89133	4.17341e-226	1.7111e-223	BIRC5
652995	4.46212	4.56472	2.62793e-223	1.04667e-220	UCA1
113130	-1.78309	7.30101	3.55762e-222	1.37759e-219	CDCA5
3422	2.05979	8.01815	2.82081e-220	1.06276e-217	IDI1
11009	4.12979	3.80939	4.8017e-220	1.76147e-217	IL24
1717	2.15612	7.95857	6.25651e-219	2.2363e-216	DHCR7
8644	2.06723	6.43361	2.23725e-216	7.79681e-214	AKR1C3
3068	-1.42553	8.88262	2.33533e-216	7.94011e-214	HDGF
2273	2.70982	4.63495	5.21149e-215	1.72972e-212	FHL1
4670	-1.58836	7.94941	2.71486e-212	8.8012e-210	HNRNPM
140809	1.97303	7.7141	9.74582e-208	3.08765e-205	SRXN1
4312	2.56233	6.35688	2.76765e-206	8.57357e-204	MMP1
55771	-1.4777	7.51429	2.16739e-205	6.56814e-203	PRR11
29128	-2.08325	6.57506	2.30367e-205	6.83257e-203	UHRF1
9133	-2.04517	6.29033	6.9483e-200	2.0179e-197	CCNB2
3151	-2.25183	9.54388	2.08889e-198	5.94267e-196	HMGN2
5935	-2.09406	8.6585	5.54087e-198	1.54479e-195	RBM3
481	1.51351	8.17758	2.32219e-196	6.34733e-194	ATP1B1
9966	2.81076	5.28235	4.71778e-195	1.26473e-192	TNFSF15
19	-2.03094	6.60698	2.03853e-190	5.36172e-188	ABCA1
27316	-1.60404	7.46356	3.08504e-190	7.96397e-188	RBMX
3833	-1.71888	7.71506	3.62846e-188	9.19649e-186	KIFC1
6309	1.76639	6.96458	2.05326e-187	5.11115e-185	SC5D
3484	-3.34046	4.93412	5.28579e-184	1.2927e-181	IGFBP1
2305	-1.51597	7.62519	9.32274e-183	2.24067e-180	FOXM1
10403	-2.18882	6.50421	1.65422e-182	3.90844e-180	NDC80
150763	-2.04343	6.30469	2.00106e-182	4.64914e-180	GPAT2
4605	-1.79608	7.02429	6.07926e-182	1.38926e-179	MYBL2
26147	-1.80352	7.07901	9.1703e-180	2.06184e-177	PHF19
9493	-1.75004	7.20263	5.09514e-179	1.1274e-176	KIF23
84561	2.52376	4.88423	2.228e-177	4.85286e-175	SLC12A8
11130	-1.62156	7.22678	2.6524e-177	5.68837e-175	ZWINT
3006	2.88308	5.26944	8.60418e-177	1.81731e-174	HIST1H1C
7112	-1.45031	8.70363	1.10163e-171	2.29204e-169	TMPO
6692	2.17032	4.88241	1.20955e-170	2.47958e-168	SPINT1
3638	1.68613	8.30198	2.50431e-168	5.05944e-166	INSIG1
54443	-1.65275	8.93048	3.54622e-168	7.06205e-166	ANLN
4597	2.08384	5.62045	1.06271e-167	2.07492e-165	MVD
4176	-1.7064	8.04363	1.07169e-167	2.07492e-165	MCM7
6428	-1.3967	8.51523	9.19196e-167	1.75529e-164	SRSF3
6134	-1.74878	9.29173	8.58947e-166	1.61807e-163	RPL10
24137	-1.91781	6.43613	8.63969e-164	1.60583e-161	KIF4A
81610	-1.72788	6.3293	1.37719e-156	2.52605e-154	FAM83D
7153	-1.48049	9.36231	1.33961e-155	2.42521e-153	TOP2A
222950	4.64357	2.11617	6.65185e-152	1.1888e-149	NYAP1
5327	1.39411	9.01756	3.62602e-151	6.39832e-149	PLAT
6533	1.27041	6.98923	3.96766e-151	6.91364e-149	SLC6A6
4133	2.62886	3.87507	1.65068e-150	2.84081e-148	MAP2
250	3.76635	3.27235	3.7192e-150	6.32264e-148	ALPP
56975	-1.8748	7.56979	9.82403e-150	1.64996e-147	FAM20C
4172	-1.42121	8.23098	2.56828e-149	4.26211e-147	MCM3
29127	-1.56153	7.07138	4.96847e-149	8.14828e-147	RACGAP1
3290	3.70013	2.34895	2.59484e-148	4.20606e-146	HSD11B1
4199	1.82202	6.11594	5.86591e-148	9.39894e-146	ME1
1040	3.06735	3.18004	2.55605e-147	4.04902e-145	CDS1
890	-1.66368	7.77764	7.83933e-146	1.22787e-143	CCNA2
147166	1.50386	6.90873	3.1876e-145	4.93724e-143	TRIM16L
26232	3.50935	3.67056	1.01591e-144	1.55624e-142	FBXO2
10541	-1.28802	7.51848	1.52558e-144	2.31159e-142	ANP32B
27346	1.47911	6.23575	2.16506e-144	3.24526e-142	TMEM97
2180	1.52093	6.5418	9.03589e-144	1.34e-141	ACSL1
9746	1.79123	4.84343	1.05807e-143	1.55257e-141	CLSTN3
25976	1.46379	6.82681	2.48428e-142	3.60738e-140	TIPARP
224	1.17917	6.71142	6.97501e-142	1.00239e-139	ALDH3A2
11113	-2.0732	6.69591	2.25847e-141	3.21255e-139	CIT
39	1.45127	7.07276	4.5838e-141	6.45436e-139	ACAT2
5678	3.29185	3.45366	1.70828e-140	2.38134e-138	PSG9
3832	-1.63748	7.58774	3.25316e-140	4.49e-138	KIF11
9700	-1.88334	5.93466	3.74119e-140	5.11296e-138	ESPL1
5757	-1.23871	9.09972	1.09654e-139	1.48406e-137	PTMA
83461	-2.30932	5.59311	8.9088e-139	1.19412e-136	CDCA3
10460	-1.43447	7.59728	2.90329e-138	3.85447e-136	TACC3
9787	-1.77071	7.40673	8.13415e-138	1.06972e-135	DLGAP5
84823	-1.32425	8.38946	3.30411e-136	4.30461e-134	LMNB2
10376	-1.30406	10.9002	2.24745e-135	2.90087e-133	TUBA1B
9212	-2.05061	6.3994	3.79352e-134	4.85153e-132	AURKB
143888	-1.58836	7.17261	5.37077e-134	6.80624e-132	KDELC2
6426	-1.48292	8.05408	8.17231e-133	1.02632e-130	SRSF1
3437	-1.47675	7.09692	1.85421e-130	2.30783e-128	IFIT3
397	-1.81158	5.84959	7.71205e-130	9.5138e-128	ARHGDIB
1595	1.57345	7.72622	1.34252e-129	1.64164e-127	CYP51A1
23450	-1.15724	7.57968	1.48078e-129	1.79497e-127	SF3B3
51200	1.56144	6.28564	3.74859e-129	4.50477e-127	CPA4
51203	-1.35657	7.4905	3.92016e-129	4.67069e-127	NUSAP1
4940	-1.96567	5.31031	1.13763e-128	1.34395e-126	OAS3
10486	-1.45704	6.0913	2.13337e-128	2.49909e-126	CAP2
3835	-1.86031	6.41056	5.598e-128	6.50301e-126	KIF22
4174	-1.53321	6.48856	4.5507e-127	5.2427e-125	MCM5
201232	1.96916	3.81558	6.91414e-127	7.90025e-125	SLC16A13
7431	-1.56821	11.2788	7.29028e-126	8.26232e-124	VIM
3149	-1.70673	6.52948	1.20201e-124	1.35129e-122	HMGB3
6273	-1.98065	6.12905	6.77436e-124	7.55476e-122	S100A2
2237	-1.239	7.26018	1.70773e-118	1.88935e-116	FEN1
6240	-1.19428	8.11997	8.73793e-118	9.59108e-116	RRM1
51439	1.57671	6.14517	2.18627e-117	2.38099e-115	FAM8A1
983	-1.46761	7.52861	1.58835e-116	1.7164e-114	CDK1
701	-1.63629	6.03092	1.2686e-115	1.36033e-113	BUB1B
2729	1.39726	5.69651	1.37082e-115	1.45872e-113	GCLC
55062	1.24287	5.88464	3.50125e-115	3.69753e-113	WIPI1
3553	2.11605	4.21109	4.03037e-115	4.22431e-113	IL1B
64759	-1.2328	7.50079	3.24913e-114	3.38006e-112	TNS3
374	1.3652	8.93628	5.58511e-114	5.76715e-112	AREG
9918	-1.02265	7.93576	3.53043e-113	3.6187e-111	NCAPD2
54852	1.63898	5.33847	3.91201e-113	3.98054e-111	PAQR5
10626	1.28527	7.13787	7.24666e-113	7.32018e-111	TRIM16
3589	1.79675	6.06915	1.52944e-111	1.53384e-109	IL11
29967	1.45685	6.63453	8.38918e-111	8.35323e-109	LRP12
51573	1.32764	6.73584	1.60548e-110	1.58726e-108	GDE1
23338	-1.4091	6.39791	2.38536e-110	2.34168e-108	JADE2
146909	-1.80206	6.69528	4.67645e-110	4.55872e-108	KIF18B
5272	-1.04902	7.56753	6.85006e-110	6.63124e-108	SERPINB9
3838	-1.04985	8.59947	9.25621e-110	8.89873e-108	KPNA2
83540	-1.85639	6.3827	1.38171e-109	1.31925e-107	NUF2
2151	2.66669	3.43611	6.39032e-109	6.05994e-107	F2RL2
22949	1.28863	6.88604	2.61478e-108	2.46284e-106	PTGR1
374393	-2.02648	6.01563	3.91097e-108	3.65898e-106	FAM111B
1718	1.28737	8.95097	4.93216e-108	4.58362e-106	DHCR24
1982	-0.923037	10.0594	4.15603e-107	3.83676e-105	EIF4G2
2335	-1.21527	10.6298	5.76893e-107	5.29071e-105	FN1
10051	-1.71977	8.10604	3.79775e-106	3.46017e-104	SMC4
84293	1.24385	6.3234	9.00141e-106	8.14803e-104	FAM213A
1117	-3.50916	3.29217	2.42662e-105	2.18239e-103	CHI3L2
8237	-1.45617	6.84723	2.72038e-105	2.4309e-103	USP11
57016	4.22167	2.78308	8.16188e-105	7.24691e-103	AKR1B10
27340	-1.81532	5.8422	2.07534e-104	1.83102e-102	UTP20
1660	-1.0644	8.19847	4.50136e-104	3.94647e-102	DHX9
23397	-1.47446	6.60802	5.50127e-104	4.79298e-102	NCAPH
4060	4.53985	1.9659	6.71789e-104	5.81661e-102	LUM
6659	-2.03637	4.23352	1.17299e-103	1.00935e-101	SOX4
9184	-0.968955	8.24017	2.70053e-103	2.30953e-101	BUB3
6626	-1.53959	6.20371	2.80455e-103	2.38387e-101	SNRPA
84790	-1.19866	10.2162	4.11937e-103	3.48025e-101	TUBA1C
8878	0.990059	9.52245	4.33597e-103	3.64117e-101	SQSTM1
3371	-1.44778	6.11878	8.44991e-103	7.0534e-101	TNC
3978	-1.73252	6.27079	1.39949e-102	1.16124e-100	LIG1
4288	-1.92846	8.97592	2.10682e-102	1.73782e-100	MKI67
7170	-0.911601	9.1785	1.46714e-101	1.20306e-99	TPM3
4173	-1.15293	7.30568	2.88585e-101	2.35256e-99	MCM4
5641	1.34413	6.57605	5.65695e-101	4.58476e-99	LGMN
647024	-1.63987	5.53898	8.11504e-101	6.53894e-99	C6orf132
84798	-2.03979	6.09606	3.1873e-100	2.5535e-98	C19orf48
4070	1.92333	7.12465	3.68812e-100	2.93785e-98	TACSTD2
26503	1.20886	6.70897	8.37566e-100	6.6339e-98	SLC17A5
1191	1.32295	6.59842	1.08725e-99	8.56289e-98	CLU
4501	2.30667	3.84736	1.69011e-99	1.32361e-97	MT1X
2539	1.29641	8.36514	1.82006e-99	1.41741e-97	G6PD
3428	-0.978777	7.71146	4.48855e-98	3.47613e-96	IFI16
222962	2.61226	2.93294	2.21469e-97	1.70568e-95	SLC29A4
7980	1.24015	6.91264	3.18758e-97	2.44148e-95	TFPI2
79733	-1.97889	5.46433	5.6694e-97	4.31866e-95	E2F8
6749	-0.807481	8.457	2.66634e-96	2.02005e-94	SSRP1
5699	-2.39531	4.77031	6.02814e-96	4.54229e-94	PSMB10
55723	-1.53446	6.59961	6.38321e-96	4.78398e-94	ASF1B
7328	0.833309	7.88465	2.27849e-95	1.69851e-93	UBE2H
7049	1.65596	4.80983	5.40498e-95	4.00774e-93	TGFBR3
51088	1.23507	7.55206	7.10248e-95	5.23855e-93	KLHL5
9134	-2.50204	5.70197	1.44995e-94	1.06381e-92	CCNE2
3037	-2.98609	3.41885	2.60467e-94	1.901e-92	HAS2
55920	-1.03811	6.95989	6.35801e-94	4.61618e-92	RCC2
56992	-1.73255	5.90454	7.65797e-94	5.5312e-92	KIF15
6122	-1.01866	9.4725	1.57978e-93	1.13516e-91	RPL3
1847	1.221	7.53071	6.31641e-93	4.51542e-91	DUSP5
92241	-2.00129	4.24189	1.74528e-92	1.24128e-90	RCSD1
120224	3.31827	2.31972	7.2902e-92	5.15865e-90	TMEM45B
128239	-2.3805	7.44044	1.18521e-91	8.34436e-90	IQGAP3
976	-0.969703	8.53182	1.31587e-91	9.21773e-90	ADGRE5
10468	-1.76404	5.27277	1.39573e-91	9.72827e-90	FST
5292	1.07951	6.35298	2.5789e-91	1.78855e-89	PIM1
11199	3.55474	2.46096	4.46153e-91	3.0789e-89	ANXA10
7037	1.23614	8.62031	7.84797e-91	5.3892e-89	TFRC
83742	-2.2247	4.7477	1.48233e-90	1.01292e-88	MARVELD1
230	1.83823	4.6468	3.21613e-90	2.18697e-88	ALDOC
3552	2.94129	3.25462	2.22424e-89	1.50514e-87	IL1A
57715	2.43373	2.90898	2.64822e-89	1.78339e-87	SEMA4G
4522	-1.01012	7.57526	4.85561e-89	3.25419e-87	MTHFD1
114991	-2.16334	4.37673	5.82634e-89	3.88608e-87	ZNF618
7108	2.25115	4.57014	6.54532e-89	4.34484e-87	TM7SF2
57530	3.16697	3.21945	1.73095e-88	1.14358e-86	CGN
2512	1.26518	11.5749	1.81637e-88	1.19435e-86	FTL
4678	-1.17965	7.70576	2.26408e-88	1.48175e-86	NASP
6515	1.07103	6.44614	6.36648e-88	4.14713e-86	SLC2A3
221150	-1.65275	5.90543	7.91074e-88	5.1291e-86	SKA3
89958	-1.91939	5.60757	1.77052e-87	1.14264e-85	SAPCD2
57650	-1.47799	6.24117	1.90962e-87	1.22673e-85	KIAA1524
2687	-1.59528	4.87067	9.28236e-87	5.9356e-85	GGT5
4864	0.977449	7.85334	1.91186e-86	1.21696e-84	NPC1
353189	2.89032	2.11883	2.12223e-86	1.34472e-84	SLCO4C1
1062	-1.7394	6.83551	2.93046e-86	1.84844e-84	CENPE
2730	1.54043	6.73729	4.07909e-86	2.56137e-84	GCLM
5111	-0.968705	7.55116	4.42267e-86	2.76467e-84	PCNA
64710	-1.08375	9.27488	5.75148e-86	3.57927e-84	NUCKS1
3609	-0.738885	8.95889	6.57642e-86	4.07446e-84	ILF3
3491	0.848623	10.4239	2.767e-85	1.70672e-83	CYR61
9448	-0.779557	9.06987	3.75924e-85	2.30854e-83	MAP4K4
57381	-2.64168	3.79089	1.21446e-84	7.42522e-83	RHOJ
1933	-1.26448	7.76192	1.60557e-84	9.77367e-83	EEF1B2
26271	-1.78724	5.55201	2.05267e-84	1.2441e-82	FBXO5
1803	2.6973	3.8077	2.21222e-84	1.33499e-82	DPP4
4047	1.13431	8.22047	3.8737e-84	2.32756e-82	LSS
3875	-1.13014	8.92786	3.98119e-84	2.38188e-82	KRT18
1063	-1.6709	8.42555	5.39087e-84	3.21148e-82	CENPF
4175	-1.19382	6.74671	5.80184e-84	3.4416e-82	MCM6
79172	-1.51621	5.91453	8.45937e-84	4.99676e-82	CENPO
5742	2.61478	2.74671	8.86247e-84	5.207e-82	PTGS1
644596	3.99952	1.38198	8.89e-84	5.207e-82	SMIM10L2B
22924	1.50617	4.17136	9.57351e-84	5.58388e-82	MAPRE3
201294	-1.38956	7.80512	1.65541e-83	9.61518e-82	UNC13D
7127	-1.74227	7.75827	2.84257e-83	1.64421e-81	TNFAIP2
5920	-1.3789	6.45062	3.19316e-83	1.83937e-81	RARRES3
2052	1.29475	6.908	5.18823e-83	2.97629e-81	EPHX1
55165	-1.18462	7.79249	8.70977e-83	4.97599e-81	CEP55
55656	1.18078	5.96343	1.06399e-82	6.05386e-81	INTS8
54478	-1.90531	5.23759	2.10996e-82	1.19565e-80	FAM64A
195828	-1.72066	5.50431	4.52437e-82	2.55343e-80	ZNF367
84908	-1.20885	6.19057	6.01972e-82	3.38366e-80	FAM136A
50964	3.50368	1.54039	9.58744e-82	5.36743e-80	SOST
8744	2.27881	4.78586	1.55475e-81	8.66927e-80	TNFSF9
5054	1.07274	9.15001	1.74156e-81	9.67225e-80	SERPINE1
3672	1.40488	5.04387	2.58857e-81	1.43193e-79	ITGA1
7041	-1.75669	5.33469	2.62171e-81	1.44453e-79	TGFB1I1
2264	2.82557	2.65551	3.01374e-81	1.654e-79	FGFR4
55872	-1.56352	6.44741	3.25063e-81	1.77701e-79	PBK
360	2.3073	4.03523	4.23222e-81	2.30458e-79	AQP3
7462	3.06243	2.71465	5.72962e-81	3.10782e-79	LAT2
9824	-1.56273	7.06246	7.22659e-81	3.9046e-79	ARHGAP11A
63901	-1.42276	6.77137	9.23473e-81	4.97035e-79	FAM111A
4324	1.76191	4.59135	1.14151e-80	6.12023e-79	MMP15
54805	1.86492	3.91555	4.11114e-80	2.19576e-78	CNNM2
899	-1.41815	5.69293	5.40711e-80	2.87692e-78	CCNF
55355	-1.77494	6.90387	5.46328e-80	2.89575e-78	HJURP
54492	-2.24023	4.44915	5.77974e-80	3.05188e-78	NEURL1B
6812	1.07793	6.51213	7.68123e-80	4.04062e-78	STXBP1
51129	3.05719	3.84911	7.76792e-80	4.07086e-78	ANGPTL4
10769	-0.931457	8.52391	8.33014e-80	4.34914e-78	PLK2
5137	-1.87932	4.27711	9.50798e-80	4.94557e-78	PDE1C
4758	1.25815	7.33543	2.8829e-79	1.49397e-77	NEU1
100507436	1.19474	6.72329	1.61301e-78	8.32789e-77	MICA
51478	1.79934	4.88994	1.69096e-78	8.69812e-77	HSD17B7
143903	1.17876	6.68954	2.11519e-78	1.08404e-76	LAYN
2353	1.03274	6.81129	7.51832e-78	3.83903e-76	FOS
200879	1.49172	4.56701	1.08201e-77	5.50482e-76	LIPH
5265	1.16144	6.30785	1.10316e-77	5.592e-76	SERPINA1
328	-1.01382	7.30638	1.58517e-77	8.00625e-76	APEX1
1031	-1.22954	5.78219	3.1505e-77	1.58549e-75	CDKN2C
55612	-2.29237	4.37841	4.81946e-77	2.41667e-75	FERMT1
4171	-1.28715	6.86227	6.16361e-77	3.0796e-75	MCM2
6839	-1.57694	5.35841	2.31503e-76	1.15256e-74	SUV39H1
23052	1.02022	6.96177	2.89863e-76	1.43797e-74	ENDOD1
114793	1.07711	6.7509	3.46524e-76	1.71296e-74	FMNL2
2130	-1.06146	7.704	3.6583e-76	1.802e-74	EWSR1
23657	1.38463	6.45346	5.70614e-76	2.80083e-74	SLC7A11
11346	1.35952	4.47103	7.37288e-76	3.60624e-74	SYNPO
7035	-0.945182	7.03484	1.03017e-75	5.02119e-74	TFPI
22809	-2.06707	4.87838	1.79098e-75	8.69906e-74	ATF5
55635	-1.49022	6.36222	6.05792e-75	2.9322e-73	DEPDC1
10535	-1.40136	6.6377	9.79782e-75	4.72601e-73	RNASEH2A
6632	-1.20442	6.38491	1.49621e-74	7.19213e-73	SNRPD1
3192	-0.741217	9.35694	2.84593e-74	1.36331e-72	HNRNPU
50854	-0.994823	6.91512	2.90926e-74	1.38887e-72	C6orf48
23598	-2.00799	4.29414	5.4212e-74	2.57923e-72	PATZ1
9168	-0.851445	9.98052	6.04178e-74	2.86471e-72	TMSB10
51308	1.44518	4.33615	1.22983e-73	5.81148e-72	REEP2
51514	-1.15834	6.28193	1.85463e-73	8.73428e-72	DTL
63874	1.06266	6.71838	1.89728e-73	8.90507e-72	ABHD4
9088	-1.91002	5.61068	2.39765e-73	1.12158e-71	PKMYT1
9833	-1.09639	7.34191	5.35155e-73	2.495e-71	MELK
81579	1.41793	5.1826	8.23677e-73	3.82735e-71	PLA2G12A
79801	-1.19659	6.41774	1.42434e-72	6.59646e-71	SHCBP1
7374	-1.37634	6.49884	1.89316e-72	8.73863e-71	UNG
8743	-1.05616	7.7363	7.37987e-72	3.39523e-70	TNFSF10
3017	2.07821	4.18701	7.47134e-72	3.426e-70	HIST1H2BD
2947	1.3665	6.70408	8.3217e-72	3.80343e-70	GSTM3
10174	-1.57226	5.74496	8.49566e-72	3.87025e-70	SORBS3
10682	1.42406	6.86664	9.31903e-72	4.23151e-70	EBP
5422	-1.32964	5.76134	2.17957e-71	9.86467e-70	POLA1
8870	0.948818	9.94002	3.02921e-71	1.36657e-69	IER3
4736	-0.812495	9.09318	3.68075e-71	1.65515e-69	RPL10A
144983	-1.37056	8.08973	3.738e-71	1.67549e-69	HNRNPA1L2
10024	-2.11137	5.63917	4.53168e-71	2.02473e-69	TROAP
387700	3.52623	1.57925	6.12403e-71	2.72744e-69	SLC16A12
7343	-0.92727	6.75092	7.52664e-71	3.34144e-69	UBTF
23275	0.971901	6.4469	1.21085e-70	5.35849e-69	POFUT2
5037	-1.07773	7.73798	1.21647e-70	5.36633e-69	PEBP1
6397	0.786236	7.83117	1.54661e-70	6.80119e-69	SEC14L1
10606	-0.872768	8.3903	2.86341e-70	1.25522e-68	PAICS
7184	-0.804965	10.1218	3.52758e-70	1.54152e-68	HSP90B1
5226	0.93727	7.67736	3.91719e-70	1.70642e-68	PGD
5919	1.8313	4.27082	4.28758e-70	1.86196e-68	RARRES2
54939	-1.75401	5.24715	4.69246e-70	2.03145e-68	COMMD4
2224	1.12067	7.93364	4.74066e-70	2.04597e-68	FDPS
81544	1.5751	4.57464	5.13555e-70	2.20955e-68	GDPD5
2091	-0.972257	7.47698	6.7363e-70	2.88935e-68	FBL
55839	-1.15513	6.39132	1.9251e-69	8.23187e-68	CENPN
81611	-1.28544	7.49268	2.84628e-69	1.21337e-67	ANP32E
79682	-1.03008	7.01679	5.94938e-69	2.52849e-67	CENPU
10635	-1.6516	5.35255	7.82826e-69	3.3169e-67	RAD51AP1
7739	-0.907642	6.9702	1.35787e-68	5.73596e-67	ZNF185
4524	1.2113	5.0382	1.50192e-68	6.32529e-67	MTHFR
100422885	-1.20337	6.86288	1.6724e-68	7.02205e-67	MIR1244-2
3178	-1.30033	9.24127	3.37785e-68	1.41403e-66	HNRNPA1
83879	-2.04278	4.38008	4.80034e-68	2.0035e-66	CDCA7
3182	-0.787094	7.76548	5.39017e-68	2.24295e-66	HNRNPAB
283554	2.16283	3.81044	6.91188e-68	2.86761e-66	GPR137C
8761	-0.781887	7.82134	8.61204e-68	3.56237e-66	PABPC4
374868	-1.60692	4.82075	1.50199e-67	6.19459e-66	ATP9B
79649	0.928348	6.79835	1.67989e-67	6.90787e-66	MAP7D3
81624	-1.34128	6.37388	1.8089e-67	7.41648e-66	DIAPH3
4000	-0.952381	9.50732	1.9519e-67	7.97931e-66	LMNA
64175	0.825714	7.32994	2.10429e-67	8.57713e-66	P3H1
51506	-1.21779	5.84148	2.61484e-67	1.06271e-65	UFC1
7412	-2.08051	4.64321	2.72859e-67	1.10571e-65	VCAM1
6472	-0.919757	7.40782	4.8307e-67	1.95188e-65	SHMT2
994	-1.05447	7.6994	1.69764e-66	6.83961e-65	CDC25B
388610	2.69804	3.11502	1.81833e-66	7.30477e-65	TRNP1
5097	1.50867	4.76389	1.93532e-66	7.75241e-65	PCDH1
1992	-1.04339	7.66293	5.75032e-66	2.29683e-64	SERPINB1
284086	2.64369	3.60082	8.70704e-66	3.46789e-64	NEK8
5166	2.34871	3.27829	1.10836e-65	4.40186e-64	PDK4
11127	1.22675	5.0266	1.17138e-65	4.63892e-64	KIF3A
59342	1.23869	5.74763	1.23738e-65	4.88642e-64	SCPEP1
81671	0.957837	7.11306	1.3387e-65	5.27159e-64	VMP1
3417	0.962469	7.08605	1.81576e-65	7.13007e-64	IDH1
50651	2.38656	2.1992	2.11496e-65	8.28161e-64	SLC45A1
3866	2.17053	3.06013	2.61399e-65	1.0207e-63	KRT15
79902	-0.885745	6.6006	2.90127e-65	1.12971e-63	NUP85
80008	1.28704	4.77954	4.14655e-65	1.61011e-63	TMEM156
5139	-1.55269	6.42653	1.33976e-64	5.18786e-63	PDE3A
3268	1.38317	4.73618	1.34462e-64	5.19223e-63	AGFG2
7468	-0.785088	8.36595	1.92344e-64	7.40685e-63	NSD2
9232	-1.05452	6.34216	2.82231e-64	1.08383e-62	PTTG1
1528	1.19394	5.15761	3.84277e-64	1.47165e-62	CYB5A
196394	2.48078	3.69778	3.87708e-64	1.48073e-62	AMN1
4841	-0.597912	8.99902	4.44748e-64	1.69393e-62	NONO
1490	0.824759	8.92569	6.7764e-64	2.57392e-62	CTGF
12	-2.53231	3.11066	1.04929e-63	3.97474e-62	SERPINA3
9111	-1.61287	4.75679	1.38773e-63	5.24253e-62	NMI
699	-0.982127	7.50981	4.70843e-63	1.77393e-61	BUB1
23530	-0.841754	7.16329	5.2704e-63	1.98031e-61	NNT
3122	-1.31828	6.22919	7.06051e-63	2.64579e-61	HLA-DRA
79850	-1.36775	4.76049	7.35135e-63	2.74739e-61	FAM57A
3993	1.86686	4.3463	1.00072e-62	3.72997e-61	LLGL2
7922	0.691973	8.43787	1.0469e-62	3.89168e-61	SLC39A7
10371	-1.43068	5.0006	5.03409e-62	1.86636e-60	SEMA3A
79968	-1.49622	5.08178	5.09714e-62	1.88473e-60	WDR76
10276	-0.927361	7.38319	5.30292e-62	1.95563e-60	NET1
7133	1.76367	4.70773	6.70693e-62	2.46688e-60	TNFRSF1B
4323	-0.74037	9.54994	7.03708e-62	2.5815e-60	MMP14
3949	0.886296	9.69092	1.3053e-61	4.77583e-60	LDLR
114569	1.92975	3.62378	1.40232e-61	5.11737e-60	MAL2
80174	-1.41886	5.24426	1.79658e-61	6.53899e-60	DBF4B
55732	-1.33248	5.5004	5.40325e-61	1.95847e-59	C1orf112
23246	-0.962961	7.26158	5.40897e-61	1.95847e-59	BOP1
3181	-1.05704	10.0566	6.87164e-61	2.48163e-59	HNRNPA2B1
30011	0.789123	7.7162	8.61694e-61	3.10388e-59	SH3KBP1
29028	-0.988373	7.84461	1.44587e-60	5.19471e-59	ATAD2
51260	-1.19254	5.67993	1.50273e-60	5.3851e-59	PBDC1
57405	-2.31616	5.03619	1.78323e-60	6.37392e-59	SPC25
6599	-0.959606	7.02168	4.16616e-60	1.48533e-58	SMARCC1
10891	1.63251	3.50383	6.46324e-60	2.29841e-58	PPARGC1A
488	-0.558408	8.97816	7.31662e-60	2.59526e-58	ATP2A2
4939	-1.31241	5.06428	1.4291e-59	5.05626e-58	OAS2
55553	2.40279	2.80104	1.57316e-59	5.55185e-58	SOX6
7064	-1.25619	6.37998	1.64544e-59	5.79228e-58	THOP1
51593	-1.08284	7.34975	1.86746e-59	6.55727e-58	SRRT
9911	1.66654	4.00473	6.58586e-59	2.30671e-57	TMCC2
54538	-1.42199	4.91802	9.11607e-59	3.18491e-57	ROBO4
27075	2.24243	3.44648	9.69055e-59	3.37716e-57	TSPAN13
11187	-2.01108	4.5198	1.34798e-58	4.686e-57	PKP3
81620	-1.80398	5.47622	3.01421e-58	1.04523e-56	CDT1
7533	-0.771161	7.46414	3.15943e-58	1.09287e-56	YWHAH
55320	-1.27758	6.53702	5.04565e-58	1.741e-56	MIS18BP1
3856	-0.956853	9.70278	5.11872e-58	1.76185e-56	KRT8
55742	-0.893878	7.00544	5.92802e-58	2.03538e-56	PARVA
6434	-0.877499	7.7048	6.97498e-58	2.38897e-56	TRA2B
345651	2.62222	1.82433	7.89517e-58	2.69752e-56	ACTBL2
8975	-1.24438	5.56479	7.93984e-58	2.70615e-56	USP13
351	0.702547	9.93558	9.14776e-58	3.11024e-56	APP
259266	-1.45304	7.28131	1.02087e-57	3.4625e-56	ASPM
283551	1.64949	3.63747	1.09266e-57	3.697e-56	LINC01588
51390	0.959129	5.36736	1.37956e-57	4.65642e-56	AIG1
5902	-1.05259	6.62153	1.65599e-57	5.57597e-56	RANBP1
5052	0.915521	8.90411	1.73823e-57	5.83876e-56	PRDX1
151246	-1.30594	6.40184	1.78458e-57	5.98007e-56	SGO2
7398	-1.04906	7.61475	1.90736e-57	6.37617e-56	USP1
3619	-1.09837	6.46107	2.2743e-57	7.58463e-56	INCENP
9792	0.75037	6.76942	2.37239e-57	7.89286e-56	SERTAD2
197187	2.6119	2.28356	2.46641e-57	8.18612e-56	SNAI3-AS1
3654	-0.889	8.42159	3.30868e-57	1.09556e-55	IRAK1
7078	-0.910427	9.25865	4.17053e-57	1.37766e-55	TIMP3
1983	-0.767918	8.31501	5.82129e-57	1.91841e-55	EIF5
1917	1.18103	5.37442	7.16269e-57	2.3549e-55	EEF1A2
6432	-0.909511	7.02232	1.23782e-56	4.06005e-55	SRSF7
54865	-1.31664	5.33204	1.58313e-56	5.18049e-55	GPATCH4
3489	-1.52462	4.93108	2.24075e-56	7.31524e-55	IGFBP6
55247	-1.66625	4.80473	3.01903e-56	9.83302e-55	NEIL3
4150	-1.03966	7.28049	3.5422e-56	1.15101e-54	MAZ
55796	-2.31534	3.65439	3.8016e-56	1.23243e-54	MBNL3
1520	-1.63732	4.92397	7.85585e-56	2.54085e-54	CTSS
9762	1.65398	4.32034	9.85695e-56	3.18069e-54	LZTS3
221656	1.18749	5.67326	1.00961e-55	3.25034e-54	KDM1B
2801	0.798034	7.11079	1.02681e-55	3.29809e-54	GOLGA2
6605	-0.751114	6.79125	1.31897e-55	4.22677e-54	SMARCE1
150468	-1.19597	6.61328	1.57549e-55	5.03724e-54	CKAP2L
23234	-1.08298	6.61342	2.02215e-55	6.43584e-54	DNAJC9
5465	1.37701	5.55542	2.02217e-55	6.43584e-54	PPARA
9915	-0.925189	6.26295	2.48909e-55	7.90386e-54	ARNT2
4790	-1.01836	6.00586	2.90395e-55	9.20023e-54	NFKB1
7851	-1.16176	5.4293	3.06788e-55	9.69757e-54	MALL
4854	3.09019	1.80828	3.88002e-55	1.2237e-53	NOTCH3
4898	0.603036	8.25915	4.78886e-55	1.50692e-53	NRDC
10657	-0.765663	7.73736	5.14138e-55	1.61421e-53	KHDRBS1
5216	-1.28199	9.88857	6.49356e-55	2.03416e-53	PFN1
1437	-2.04352	4.73168	6.55408e-55	2.04852e-53	CSF2
2760	0.940776	6.1193	8.37327e-55	2.61126e-53	GM2A
389136	2.11263	3.73053	8.98851e-55	2.79687e-53	VGLL3
333	1.81857	3.80177	1.22556e-54	3.80496e-53	APLP1
64115	1.40973	5.23982	1.58119e-54	4.89816e-53	VSIR
2146	-1.34914	6.4539	1.75546e-54	5.42598e-53	EZH2
7057	-0.825261	10.4017	1.90505e-54	5.87532e-53	THBS1
55388	-1.37689	5.86117	2.33399e-54	7.1823e-53	MCM10
29969	-1.41635	5.65352	2.38157e-54	7.31256e-53	MDFIC
3956	-1.11027	9.10325	2.59607e-54	7.95368e-53	LGALS1
9026	0.862472	6.73263	8.84712e-54	2.70458e-52	HIP1R
90417	-1.05305	5.85415	8.96779e-54	2.73547e-52	KNSTRN
302	-0.927308	9.04283	1.10624e-53	3.36702e-52	ANXA2
84916	-1.19622	6.22178	1.33201e-53	4.04537e-52	UTP4
285203	-1.82899	4.37899	1.84096e-53	5.57891e-52	EOGT
8318	-1.46737	5.2958	2.16965e-53	6.56071e-52	CDC45
2039	-2.38457	3.54421	2.79048e-53	8.41975e-52	DMTN
5901	-0.968969	8.11121	3.13168e-53	9.42886e-52	RAN
11198	-0.721239	8.24657	3.21591e-53	9.66159e-52	SUPT16H
6427	-0.978733	7.72939	3.66643e-53	1.09914e-51	SRSF2
631	1.86803	3.0412	4.40095e-53	1.31651e-51	BFSP1
5575	-1.88657	3.90265	4.94004e-53	1.47461e-51	PRKAR1B
5696	-1.04653	6.36355	7.89156e-53	2.35061e-51	PSMB8
22900	-1.406	4.74064	1.2229e-52	3.63481e-51	CARD8
7465	-1.0537	5.79084	1.58806e-52	4.71011e-51	WEE1
51056	-0.992939	6.33851	1.77756e-52	5.26097e-51	LAP3
64866	0.640166	9.12822	1.78445e-52	5.27017e-51	CDCP1
58476	0.827266	6.34323	1.85504e-52	5.46707e-51	TP53INP2
10396	1.47509	3.79215	1.88983e-52	5.55785e-51	ATP8A1
84678	-1.05601	5.34918	2.03287e-52	5.96594e-51	KDM2B
6525	-1.31589	6.61374	2.94797e-52	8.63333e-51	SMTN
6491	-1.06026	6.30892	3.14801e-52	9.19985e-51	STIL
55304	0.968393	5.52908	3.47675e-52	1.01393e-50	SPTLC3
64762	-1.35991	9.27307	3.77043e-52	1.09728e-50	GAREM1
63967	-1.25562	6.4188	4.26708e-52	1.23923e-50	CLSPN
54480	0.82472	6.88469	5.28613e-52	1.53199e-50	CHPF2
27063	0.765488	8.61847	5.64411e-52	1.63234e-50	ANKRD1
23392	-0.69063	7.68849	6.90014e-52	1.99147e-50	KIAA0368
51170	-0.881294	6.90391	7.82105e-52	2.25259e-50	HSD17B11
10768	0.709528	7.73488	8.41772e-52	2.41944e-50	AHCYL1
5885	-0.743434	8.99111	1.0145e-51	2.90991e-50	RAD21
4082	-0.811639	7.73775	1.17216e-51	3.35521e-50	MARCKS
84057	-1.5443	4.93055	1.86066e-51	5.31508e-50	MND1
7083	-1.27572	7.33477	2.07206e-51	5.89968e-50	TK1
80270	-1.38092	5.41474	2.07377e-51	5.89968e-50	HSD3B7
6947	2.09948	3.24352	2.19868e-51	6.24227e-50	TCN1
84866	1.13425	4.96369	3.81992e-51	1.08231e-49	TMEM25
151556	2.38615	2.94497	3.91374e-51	1.10664e-49	GPR155
5253	-1.10513	5.80233	4.14744e-51	1.17035e-49	PHF2
3177	1.53995	5.40701	4.55363e-51	1.28238e-49	SLC29A2
10189	-0.935423	6.38264	5.95313e-51	1.67312e-49	ALYREF
9649	2.16446	3.45983	1.0081e-50	2.82756e-49	RALGPS1
5355	-0.895181	9.07326	1.05816e-50	2.962e-49	PLP2
9429	1.98457	3.99258	1.23141e-50	3.44006e-49	ABCG2
1058	-1.61815	4.9798	1.362e-50	3.79725e-49	CENPA
8880	-0.978806	6.19257	1.47638e-50	4.10793e-49	FUBP1
2203	-1.10402	5.19849	2.09775e-50	5.82522e-49	FBP1
7726	-0.888789	6.32682	3.84098e-50	1.06448e-48	TRIM26
93185	1.13084	5.54319	4.38822e-50	1.21373e-48	IGSF8
22927	1.03703	5.28908	5.73079e-50	1.58193e-48	HABP4
5036	-0.816413	7.04424	5.7452e-50	1.58277e-48	PA2G4
956	1.78683	3.21724	5.85393e-50	1.60954e-48	ENTPD3
11059	0.931581	6.35808	6.01615e-50	1.65089e-48	WWP1
9319	-1.31004	5.38151	6.4869e-50	1.77657e-48	TRIP13
9076	1.93895	2.77875	7.28074e-50	1.99007e-48	CLDN1
793	2.05074	3.59513	8.14818e-50	2.22281e-48	CALB1
10410	-1.20526	7.88653	9.58704e-50	2.61022e-48	IFITM3
205	-0.79557	7.37406	9.6778e-50	2.6298e-48	AK4
54892	-0.831855	7.62841	1.05676e-49	2.866e-48	NCAPG2
29941	-1.41458	5.20961	1.13002e-49	3.05873e-48	PKN3
8436	-1.14394	5.39368	1.81387e-49	4.90027e-48	SDPR
3708	1.42625	4.32054	3.09542e-49	8.34626e-48	ITPR1
79770	-1.02725	5.71693	3.18561e-49	8.57286e-48	TXNDC15
56999	-1.25716	5.37195	3.73994e-49	1.00385e-47	ADAMTS9
79710	-0.80369	8.25663	3.74462e-49	1.00385e-47	MORC4
10714	-1.16855	5.88523	5.09756e-49	1.36391e-47	POLD3
219844	-1.05732	5.42359	5.44905e-49	1.45517e-47	HYLS1
59345	-1.09633	6.74284	5.93768e-49	1.58263e-47	GNB4
221416	2.21128	3.03894	5.99407e-49	1.59461e-47	C6orf223
9751	1.4138	4.85042	6.63505e-49	1.76176e-47	SNPH
8672	0.754656	7.15965	9.03142e-49	2.3935e-47	EIF4G3
3692	-0.974883	8.25746	1.05545e-48	2.79184e-47	EIF6
244	-0.929967	6.6472	1.09415e-48	2.88871e-47	NA
6941	-0.781939	7.35057	1.28618e-48	3.38928e-47	TCF19
27348	0.798296	6.53215	1.43571e-48	3.77619e-47	TOR1B
6203	-0.876193	8.30725	1.67552e-48	4.39864e-47	RPS9
83716	1.17672	5.18251	1.71329e-48	4.48933e-47	CRISPLD2
595	-0.832096	9.1597	1.7398e-48	4.55025e-47	CCND1
55227	0.991747	5.18598	1.90494e-48	4.97283e-47	LRRC1
84984	1.92879	4.00959	1.97572e-48	5.14796e-47	CEP19
4869	-0.828144	9.52225	2.00123e-48	5.20468e-47	NPM1
29015	-1.46372	5.41683	2.04758e-48	5.31532e-47	SLC43A3
3939	-0.753897	11.0369	2.2002e-48	5.70089e-47	LDHA
24139	0.882784	5.79113	2.74538e-48	7.1003e-47	EML2
23481	-0.989764	6.13482	2.9794e-48	7.69128e-47	PES1
1017	-0.930805	6.40756	3.06603e-48	7.90026e-47	CDK2
51512	-0.971319	6.12922	3.6473e-48	9.3807e-47	GTSE1
9633	-2.13653	3.47039	3.77911e-48	9.70181e-47	TESMIN
80003	1.26967	4.65265	3.96843e-48	1.01691e-46	PCNX2
203068	-0.651716	11.9351	4.63378e-48	1.18523e-46	TUBB
10982	1.04615	5.75309	5.75764e-48	1.46999e-46	MAPRE2
23576	0.653882	7.93206	7.04985e-48	1.79662e-46	DDAH1
23521	-0.894612	8.58778	8.24855e-48	2.09826e-46	RPL13A
54982	-1.65526	5.32098	1.03434e-47	2.62636e-46	CLN6
9768	-1.61911	4.39354	1.0466e-47	2.65264e-46	PCLAF
304	-0.776776	9.72868	1.13076e-47	2.86077e-46	ANXA2P2
8570	-0.753049	8.38449	1.25911e-47	3.17971e-46	KHSRP
117177	1.27286	4.59733	1.53846e-47	3.87816e-46	RAB3IP
3190	-0.687692	9.18029	1.69823e-47	4.27315e-46	HNRNPK
2791	1.05867	6.36816	1.74519e-47	4.3834e-46	GNG11
8536	-1.25317	5.01799	1.95649e-47	4.90531e-46	CAMK1
6837	-1.05559	5.74126	2.59387e-47	6.49167e-46	MED22
56666	2.17388	2.88906	2.77109e-47	6.92277e-46	PANX2
1605	0.744294	8.62276	3.77548e-47	9.41506e-46	DAG1
112495	-1.629	4.38243	3.88224e-47	9.66401e-46	GTF3C6
10733	-1.16271	6.12856	3.97702e-47	9.8823e-46	PLK4
55240	-0.762123	6.68923	4.16832e-47	1.03392e-45	STEAP3
9585	-1.34551	6.80085	4.84416e-47	1.19943e-45	KIF20B
1104	-0.829083	6.66469	5.22697e-47	1.29192e-45	RCC1
85329	-1.4512	5.72095	5.70847e-47	1.40842e-45	LGALS12
401233	1.30003	4.90694	6.55756e-47	1.61506e-45	HTATSF1P2
10465	-1.24194	5.56583	6.80574e-47	1.67323e-45	PPIH
9902	0.804852	6.36296	7.49383e-47	1.83916e-45	MRC2
55215	-0.966183	6.38748	8.24101e-47	2.01898e-45	FANCI
1316	-0.655257	8.13317	8.50194e-47	2.07925e-45	KLF6
1841	-1.09962	6.0545	8.53781e-47	2.08436e-45	DTYMK
57190	-0.823059	7.07653	8.94962e-47	2.18108e-45	SELENON
79711	-1.11881	5.95036	1.09053e-46	2.65305e-45	IPO4
114034	-1.63	4.24839	1.12791e-46	2.73921e-45	TOE1
6206	-1.1369	6.5388	1.16339e-46	2.82047e-45	RPS12
9632	0.639042	7.71177	1.34974e-46	3.26657e-45	SEC24C
3146	-1.21957	8.66462	1.51178e-46	3.65238e-45	HMGB1
125144	-0.90095	8.23382	1.55813e-46	3.75785e-45	LRRC75A-AS1
3015	-0.863648	8.49044	1.69273e-46	4.07542e-45	H2AFZ
7430	-0.587879	8.55888	1.98732e-46	4.77641e-45	EZR
1363	1.47896	4.76904	2.01325e-46	4.83041e-45	CPE
59307	-2.26128	3.1244	2.07595e-46	4.97229e-45	SIGIRR
2876	-1.52507	7.84228	2.09274e-46	5.00391e-45	GPX1
9928	-1.49693	6.14098	2.76646e-46	6.60349e-45	KIF14
81605	-1.13953	5.59643	3.44043e-46	8.19823e-45	URM1
55179	-2.557	3.3818	3.75444e-46	8.9312e-45	FAIM
10551	-1.47356	3.69375	3.82845e-46	9.09176e-45	AGR2
26586	-0.897533	7.16513	4.00284e-46	9.48973e-45	CKAP2
2936	0.786392	6.35233	4.22492e-46	9.99921e-45	GSR
1786	-0.611459	8.32009	6.45052e-46	1.52407e-44	DNMT1
6495	-1.15014	5.21344	6.55058e-46	1.54509e-44	SIX1
3295	0.772596	6.93133	6.6042e-46	1.55511e-44	HSD17B4
256302	1.18168	4.50811	7.34455e-46	1.72653e-44	NATD1
60	-0.977252	12.2292	9.30827e-46	2.18447e-44	ACTB
11161	1.2509	5.56602	1.19347e-45	2.79613e-44	C14orf1
5933	-1.27127	5.79023	1.67268e-45	3.91227e-44	RBL1
4904	-0.677557	9.46551	1.83725e-45	4.28999e-44	YBX1
5198	-1.2123	5.74468	1.94645e-45	4.53738e-44	PFAS
10949	-0.684249	7.21129	2.26642e-45	5.27445e-44	HNRNPA0
55212	0.922174	5.57592	2.81263e-45	6.53467e-44	BBS7
3191	-0.733468	7.6622	2.90212e-45	6.73138e-44	HNRNPL
7267	0.662178	7.48466	4.71077e-45	1.09083e-43	TTC3
2189	-0.933368	6.03655	8.25317e-45	1.90795e-43	FANCG
7272	-1.13206	6.26467	8.76038e-45	2.02185e-43	TTK
10489	-0.869477	6.31762	8.95354e-45	2.06301e-43	LRRC41
51154	-0.992476	6.05542	9.54076e-45	2.19469e-43	MRTO4
56915	-1.66733	4.72592	1.13018e-44	2.5955e-43	EXOSC5
10528	-1.18611	7.55962	1.22616e-44	2.8113e-43	NOP56
23479	0.645884	6.37719	1.45897e-44	3.33958e-43	ISCU
30833	-1.32198	4.76528	1.84007e-44	4.205e-43	NT5C
115201	1.24895	4.80249	2.1498e-44	4.90477e-43	ATG4A
81890	-1.96077	4.54248	2.20948e-44	5.0327e-43	QTRT1
6907	0.708153	6.6465	2.36415e-44	5.37623e-43	TBL1X
7056	-0.979702	6.51638	2.96734e-44	6.73692e-43	THBD
4814	1.16055	5.34459	3.04266e-44	6.89669e-43	NINJ1
65003	-1.24926	5.8057	3.32169e-44	7.51694e-43	MRPL11
3184	-0.771741	8.59222	4.07437e-44	9.20531e-43	HNRNPD
154091	1.43376	4.41924	4.10798e-44	9.26623e-43	SLC2A12
57648	0.831651	6.74088	4.37107e-44	9.84374e-43	KIAA1522
112464	-2.07289	5.93588	4.52836e-44	1.01815e-42	PRKCDBP
89891	-1.10729	6.97877	4.73886e-44	1.06376e-42	WDR34
145407	1.53513	3.84326	5.38399e-44	1.20664e-42	C14orf37
80201	1.07842	5.28788	5.96646e-44	1.33503e-42	HKDC1
523	0.843732	6.67436	6.86645e-44	1.53395e-42	ATP6V1A
25829	0.698841	7.25088	7.30909e-44	1.63022e-42	TMEM184B
604	1.00813	5.60797	7.44991e-44	1.65897e-42	BCL6
51659	-1.62598	4.39823	7.60247e-44	1.69025e-42	GINS2
7779	0.995791	4.9071	7.84289e-44	1.74092e-42	SLC30A1
134429	0.985064	5.84261	7.9033e-44	1.75154e-42	STARD4
10581	-1.29611	5.57345	8.09241e-44	1.79061e-42	IFITM2
10058	1.13421	4.46279	1.04364e-43	2.30561e-42	ABCB6
2110	1.14384	5.02989	1.0485e-43	2.31268e-42	ETFDH
27352	0.883233	5.72324	1.07323e-43	2.36348e-42	SGSM3
51491	-1.0389	5.2414	1.10044e-43	2.41959e-42	NOP16
55621	-1.25606	5.65634	1.1057e-43	2.42732e-42	TRMT1
4261	-1.86486	3.92527	1.41415e-43	3.09956e-42	CIITA
27134	4.26486	1.7004	1.80048e-43	3.94014e-42	TJP3
8828	1.2235	4.81936	1.84321e-43	4.02733e-42	NRP2
25805	1.39258	4.12393	1.90838e-43	4.16319e-42	BAMBI
100533955	-0.646527	9.91587	2.2089e-43	4.81125e-42	SENP3-EIF4A1
7389	-0.975171	6.73608	2.41747e-43	5.25734e-42	UROD
83986	1.01221	6.08925	2.67589e-43	5.81026e-42	FAM234A
91687	-1.2865	5.00118	2.70995e-43	5.87508e-42	CENPL
4154	-0.765241	7.49811	2.77252e-43	6.00139e-42	MBNL1
1774	1.1294	5.46414	2.84206e-43	6.14237e-42	DNASE1L1
7536	-0.900391	8.30691	3.46674e-43	7.48085e-42	SF1
7165	-0.629277	8.28742	5.53971e-43	1.19356e-41	TPD52L2
2766	1.00941	5.31663	6.04772e-43	1.30101e-41	GMPR
5780	-1.0259	5.53532	6.63226e-43	1.42456e-41	PTPN9
10514	-0.872746	6.46386	7.29758e-43	1.56428e-41	MYBBP1A
10291	-0.706092	7.09176	7.30523e-43	1.56428e-41	SF3A1
11078	-0.878827	6.34831	7.55341e-43	1.61495e-41	TRIOBP
10946	-0.745054	7.03474	8.35055e-43	1.78264e-41	SF3A3
2521	-0.784305	8.41519	8.62856e-43	1.83918e-41	FUS
3312	-0.664397	11.1218	8.87945e-43	1.88976e-41	HSPA8
1854	-1.03496	5.80932	8.91058e-43	1.8935e-41	DUT
790	-0.859995	6.96978	9.70976e-43	2.06018e-41	CAD
84918	0.738621	6.40061	1.0166e-42	2.15371e-41	LRP11
83990	-1.30499	5.67649	1.06942e-42	2.26218e-41	BRIP1
25886	-1.04137	5.53439	1.09741e-42	2.31785e-41	POC1A
5371	-0.931885	6.42795	1.16716e-42	2.46146e-41	PML
5211	-0.811489	7.33405	1.43295e-42	3.01743e-41	PFKL
1843	0.780362	6.44791	1.48972e-42	3.13224e-41	DUSP1
993	-1.29502	5.38835	1.71979e-42	3.61053e-41	CDC25A
6636	-0.942586	5.68449	1.88983e-42	3.96153e-41	SNRPF
151648	-1.2821	5.30404	2.12493e-42	4.44768e-41	SGO1
55841	0.645248	7.15198	2.37165e-42	4.95663e-41	WWC3
89853	-1.93522	3.6499	3.19482e-42	6.66703e-41	MVB12B
220134	-1.32407	5.64022	3.3135e-42	6.90435e-41	SKA1
57082	-1.37569	5.57811	3.46133e-42	7.20164e-41	KNL1
84837	1.61648	3.2021	3.53307e-42	7.33993e-41	ARHGAP5-AS1
149175	-1.48294	4.57895	4.58768e-42	9.51671e-41	MANEAL
3934	-2.91587	2.8071	4.8461e-42	1.00378e-40	LCN2
10615	-1.39774	5.36388	4.97646e-42	1.02926e-40	SPAG5
9647	-0.735613	6.61089	6.40469e-42	1.32269e-40	PPM1F
54749	-0.825073	6.16376	8.04808e-42	1.65962e-40	EPDR1
1999	1.17236	3.77655	8.77426e-42	1.80669e-40	ELF3
5094	-0.593683	8.37873	1.04882e-41	2.15643e-40	PCBP2
153830	-0.659652	6.91407	1.20544e-41	2.47479e-40	RNF145
4045	1.91952	3.67278	1.20998e-41	2.48045e-40	LSAMP
81930	-1.26291	5.89899	1.43954e-41	2.94672e-40	KIF18A
23089	0.828084	6.84593	1.482e-41	3.0292e-40	PEG10
23022	0.698812	7.85561	1.72177e-41	3.51413e-40	PALLD
58480	0.786419	9.44022	2.19418e-41	4.47177e-40	RHOU
55775	-0.931422	5.72069	2.40294e-41	4.89007e-40	TDP1
55789	-1.21051	5.04421	2.57733e-41	5.23731e-40	DEPDC1B
6778	-0.839437	6.80697	2.68374e-41	5.44561e-40	STAT6
1486	0.849517	6.01022	3.13457e-41	6.35115e-40	CTBS
153163	1.95871	2.88806	4.09055e-41	8.27609e-40	MGC32805
100505806	1.31534	3.87692	4.17759e-41	8.43995e-40	SNHG18
10293	-1.77412	4.17101	5.31099e-41	1.07142e-39	TRAIP
23130	0.733635	6.86809	6.82755e-41	1.37538e-39	ATG2A
10940	-1.52148	4.593	7.43389e-41	1.49536e-39	POP1
4085	-1.16216	6.23759	7.89096e-41	1.58501e-39	MAD2L1
83594	1.0981	4.40927	8.65492e-41	1.73596e-39	NUDT12
5583	1.56594	3.63113	9.56078e-41	1.9149e-39	PRKCH
1026	0.787787	7.67521	9.90329e-41	1.98066e-39	CDKN1A
7027	-0.692194	7.37388	1.02365e-40	2.04437e-39	TFDP1
135293	-1.1817	5.49429	1.15265e-40	2.2987e-39	PM20D2
1635	-0.697898	6.95989	1.4075e-40	2.80294e-39	DCTD
84617	-0.721874	8.02651	1.44682e-40	2.87713e-39	TUBB6
11100	-0.597067	8.8681	1.53435e-40	3.04684e-39	HNRNPUL1
5019	-1.64247	4.5858	1.5564e-40	3.08623e-39	OXCT1
6502	-1.16284	5.50598	1.56676e-40	3.10235e-39	SKP2
84171	-0.714106	6.8532	1.90331e-40	3.76343e-39	LOXL4
11091	-0.723834	6.62234	1.97472e-40	3.8991e-39	WDR5
427	0.81718	6.4549	2.95531e-40	5.82701e-39	ASAH1
26986	-0.458919	9.99564	2.99795e-40	5.90274e-39	PABPC1
152742	-1.98163	3.39485	3.02893e-40	5.95534e-39	LINC01085
140710	-0.955196	6.86557	3.75636e-40	7.37515e-39	SOGA1
8438	-1.23493	5.10688	4.14851e-40	8.13365e-39	RAD54L
1111	-0.872761	6.51599	4.18301e-40	8.18977e-39	CHEK1
84930	-0.786812	6.44131	4.54491e-40	8.88584e-39	MASTL
27131	-0.854917	6.48382	5.30113e-40	1.03498e-38	SNX5
4688	1.42722	3.58709	5.62144e-40	1.09598e-38	NCF2
23160	-0.785497	6.36238	6.0088e-40	1.16987e-38	WDR43
10592	-0.822791	7.33495	6.06071e-40	1.17833e-38	SMC2
113201	0.869556	6.93892	7.74267e-40	1.50324e-38	CASC4
55714	0.792466	5.63108	7.87811e-40	1.52741e-38	TENM3
689	-0.649467	9.03568	7.95886e-40	1.54092e-38	BTF3
84296	-1.04863	5.49713	8.27964e-40	1.60081e-38	GINS4
8555	0.852089	5.40332	9.09321e-40	1.75567e-38	CDC14B
115207	-0.852363	6.32838	9.52462e-40	1.83642e-38	KCTD12
9334	-0.671739	7.14959	1.25179e-39	2.41022e-38	B4GALT5
100505817	1.83671	3.09888	1.28584e-39	2.47236e-38	LOC100505817
221477	0.575634	7.53103	1.31242e-39	2.51999e-38	C6orf89
116238	2.05863	3.48182	1.47273e-39	2.82391e-38	TLCD1
91775	0.851844	6.31889	1.5833e-39	3.03175e-38	NXPE3
83463	-1.73068	4.73438	1.86353e-39	3.56346e-38	MXD3
5286	0.911905	6.49077	1.90888e-39	3.64517e-38	PIK3C2A
1374	0.746147	6.32431	1.93906e-39	3.69774e-38	CPT1A
130497	-1.63962	3.85388	1.99439e-39	3.79807e-38	OSR1
22856	-0.76724	6.22332	2.2806e-39	4.33719e-38	CHSY1
1956	0.756493	7.56683	2.37296e-39	4.50668e-38	EGFR
9837	-1.00198	5.45621	2.57134e-39	4.87679e-38	GINS1
57210	1.28713	3.97485	2.66933e-39	5.05576e-38	SLC45A4
23204	-0.837144	8.29401	3.16785e-39	5.99184e-38	ARL6IP1
100287314	-2.62016	2.78388	3.29065e-39	6.21567e-38	LINC00941
5420	-0.524658	8.62794	3.62171e-39	6.83176e-38	PODXL
11186	-1.36484	5.18534	3.76269e-39	7.0881e-38	RASSF1
254102	0.779947	7.78335	3.88211e-39	7.30319e-38	EHBP1L1
995	-1.43241	4.57774	4.80159e-39	9.02078e-38	CDC25C
813	0.69009	9.37572	4.96945e-39	9.32358e-38	CALU
6431	-0.77728	7.81034	5.03251e-39	9.4292e-38	SRSF6
23677	0.686682	6.88436	5.37554e-39	1.00584e-37	SH3BP4
92912	-1.02383	5.26286	5.57932e-39	1.04257e-37	UBE2Q2
2319	-0.875893	7.11991	5.8513e-39	1.09193e-37	FLOT2
4796	-1.36571	6.41389	6.10427e-39	1.13761e-37	TONSL
3014	-1.43368	6.98874	7.18246e-39	1.33676e-37	H2AFX
409	1.17962	4.73834	8.05484e-39	1.49713e-37	ARRB2
6446	-1.13324	5.42089	8.51211e-39	1.58001e-37	SGK1
6574	0.743703	8.92931	9.34032e-39	1.72933e-37	SLC20A1
147906	4.94369	0.845189	9.34136e-39	1.72933e-37	DACT3
5426	-1.27833	6.47518	9.8904e-39	1.82854e-37	POLE
266977	1.13413	4.34876	1.22761e-38	2.26661e-37	ADGRF1
10902	-0.855845	6.64904	1.3993e-38	2.58019e-37	BRD8
1272	2.95874	1.15427	1.40228e-38	2.58227e-37	CNTN1
55269	-0.821194	5.86288	1.42855e-38	2.62718e-37	PSPC1
50861	-1.30895	5.54835	1.50677e-38	2.76738e-37	STMN3
653145	-0.896101	7.66849	1.58379e-38	2.905e-37	ANXA8
84910	0.786573	6.13044	1.74085e-38	3.18889e-37	TMEM87B
286451	0.782106	6.43855	2.08744e-38	3.81875e-37	YIPF6
54107	-0.757224	6.89698	2.31082e-38	4.22186e-37	POLE3
7164	1.44386	3.34854	2.42683e-38	4.42801e-37	TPD52L1
6611	-0.658686	7.82368	2.54171e-38	4.63156e-37	SMS
79098	2.85127	1.82752	2.59083e-38	4.71491e-37	C1orf116
64284	2.56402	1.88461	2.62534e-38	4.77147e-37	RAB17
5928	-0.766291	6.67892	3.00463e-38	5.45372e-37	RBBP4
283987	0.979941	4.29522	3.05772e-38	5.53837e-37	HID1
9562	0.783509	5.92787	3.05922e-38	5.53837e-37	MINPP1
92675	-0.891125	5.81135	3.17405e-38	5.73882e-37	DTD1
57060	-1.04404	5.68099	3.19392e-38	5.76726e-37	PCBP4
65018	0.892085	7.29435	3.23646e-38	5.83651e-37	PINK1
1472	1.31205	6.96878	4.2599e-38	7.67222e-37	CST4
51109	0.619941	7.54355	4.37048e-38	7.86122e-37	RDH11
4673	-0.611092	9.55	5.08683e-38	9.13795e-37	NAP1L1
3837	-0.567006	9.3152	5.18211e-38	9.29711e-37	KPNB1
7355	0.825275	5.81398	7.28516e-38	1.30534e-36	SLC35A2
53838	0.717861	6.8064	7.92261e-38	1.41773e-36	C11orf24
2878	1.09172	7.37153	8.89e-38	1.5888e-36	GPX3
8125	-0.759521	6.2248	1.1243e-37	2.00676e-36	ANP32A
1902	-0.779541	6.27955	1.19357e-37	2.12767e-36	LPAR1
211	0.719913	6.70819	1.21164e-37	2.15712e-36	ALAS1
9031	-0.723265	7.45971	1.21527e-37	2.16083e-36	BAZ1B
50628	-0.947223	6.30106	1.22275e-37	2.17136e-36	GEMIN4
7520	-0.600781	8.75127	1.27611e-37	2.26324e-36	XRCC5
9213	0.825739	6.09219	1.29421e-37	2.29241e-36	XPR1
1870	-2.20476	3.41106	1.29896e-37	2.29791e-36	E2F2
23365	0.820718	8.51377	1.41638e-37	2.50245e-36	ARHGEF12
883	1.07195	4.37619	1.47214e-37	2.59768e-36	KYAT1
656	1.59733	2.81845	1.51752e-37	2.67436e-36	BMP8B
126382	-1.33721	4.64519	1.56174e-37	2.74881e-36	NR2C2AP
826	-0.842516	9.0198	1.78e-37	3.12903e-36	CAPNS1
10849	-1.39858	4.96594	2.63991e-37	4.6348e-36	CD3EAP
163	-0.65962	9.1431	2.71639e-37	4.76308e-36	AP2B1
22836	0.714625	8.11782	2.76702e-37	4.84576e-36	RHOBTB3
3704	-1.10413	5.20436	3.29545e-37	5.76394e-36	ITPA
950	0.719647	7.61721	3.30746e-37	5.77769e-36	SCARB2
54965	0.93874	5.46903	4.2611e-37	7.43426e-36	PIGX
7205	-1.08285	5.94735	4.29227e-37	7.47928e-36	TRIP6
1736	-0.600741	7.15321	4.4184e-37	7.68946e-36	DKC1
55033	0.987961	5.20526	5.49694e-37	9.55453e-36	FKBP14
23531	1.0957	5.19965	6.21341e-37	1.07864e-35	MMD
245812	1.19897	3.81475	6.25029e-37	1.08369e-35	CNPY4
5983	-1.10184	5.88384	6.483e-37	1.12265e-35	RFC3
30061	1.57996	3.85845	7.59741e-37	1.31399e-35	SLC40A1
57122	-0.756771	6.38951	8.66119e-37	1.49612e-35	NUP107
4303	1.28201	4.10016	9.63309e-37	1.66195e-35	FOXO4
23640	-1.19806	5.4517	9.77289e-37	1.68398e-35	HSPBP1
3690	1.1115	4.93331	1.0223e-36	1.75936e-35	ITGB3
3329	-0.721253	8.97771	1.07983e-36	1.85428e-35	HSPD1
7277	1.04894	5.9378	1.08011e-36	1.85428e-35	TUBA4A
535	0.903363	6.05312	1.08195e-36	1.85516e-35	ATP6V0A1
84875	-1.20147	5.70329	1.09471e-36	1.87473e-35	PARP10
201799	-1.08385	4.94627	1.17665e-36	2.01257e-35	TMEM154
158160	2.39622	3.161	1.20364e-36	2.05622e-35	HSD17B7P2
256979	1.3681	3.52053	1.24785e-36	2.12914e-35	SUN3
284403	-1.18919	6.05648	1.30103e-36	2.21716e-35	WDR62
26052	1.78352	2.98519	1.31456e-36	2.23749e-35	DNM3
55568	0.604656	8.0099	2.04177e-36	3.47102e-35	GALNT10
2677	0.714197	6.77188	2.47576e-36	4.20366e-35	GGCX
23326	-0.667388	8.39608	2.67041e-36	4.52864e-35	USP22
6382	-0.784444	6.90767	2.75525e-36	4.66685e-35	SDC1
1163	-0.957902	7.14419	2.77075e-36	4.6874e-35	CKS1B
79621	-1.21728	5.08652	2.78325e-36	4.70286e-35	RNASEH2B
3094	-0.787283	7.97684	3.67699e-36	6.20547e-35	HINT1
5033	0.704161	7.43571	5.39031e-36	9.08597e-35	P4HA1
56479	-1.16959	4.77737	5.50827e-36	9.27358e-35	KCNQ5
91754	0.653772	6.39047	5.76091e-36	9.68722e-35	NEK9
9397	0.642467	6.26498	5.98015e-36	1.00438e-34	NMT2
78996	-0.715615	6.48556	6.47409e-36	1.08603e-34	C7orf49
2743	0.81864	5.04096	7.24547e-36	1.21396e-34	GLRB
1033	-0.861793	6.13312	7.51574e-36	1.25774e-34	CDKN3
126133	-1.18662	5.5944	7.99269e-36	1.33595e-34	ALDH16A1
326625	0.939075	5.27699	8.10337e-36	1.35283e-34	MMAB
9404	0.922603	5.15286	1.05297e-35	1.75579e-34	LPXN
30000	-0.66499	7.42822	1.1166e-35	1.85967e-34	TNPO2
55159	-0.786833	6.31034	1.14637e-35	1.90697e-34	RFWD3
6282	-0.781896	8.87763	1.20675e-35	2.00501e-34	S100A11
6499	0.713743	7.02764	1.23521e-35	2.04986e-34	SKIV2L
7264	-0.885	5.91123	1.32203e-35	2.19082e-34	TSTA3
51602	-0.837845	6.07656	1.32329e-35	2.19082e-34	NOP58
10217	-0.747087	6.65256	1.53543e-35	2.53902e-34	CTDSPL
65264	-0.630748	7.49658	1.72693e-35	2.8523e-34	UBE2Z
9780	-1.11196	7.46412	1.95314e-35	3.2221e-34	PIEZO1
10492	-0.735045	7.73866	2.05625e-35	3.38819e-34	SYNCRIP
127262	0.803625	5.62965	2.12148e-35	3.49155e-34	TPRG1L
23321	0.777682	5.72222	2.18281e-35	3.58825e-34	TRIM2
29781	-0.957639	5.89332	2.35119e-35	3.86049e-34	NCAPH2
57509	0.935149	5.55169	2.40501e-35	3.94422e-34	MTUS1
57727	-0.877369	6.01967	2.41435e-35	3.95489e-34	NCOA5
752	-0.943825	7.04377	2.49534e-35	4.08276e-34	FMNL1
51253	-0.716343	6.75453	2.57979e-35	4.21597e-34	MRPL37
255394	1.23507	3.70704	2.74115e-35	4.47443e-34	TCP11L2
9879	-0.719066	7.28976	2.88918e-35	4.71054e-34	DDX46
11345	0.846008	5.44718	3.19501e-35	5.20309e-34	GABARAPL2
51114	0.735523	6.34064	3.74018e-35	6.0838e-34	ZDHHC9
55151	1.31385	5.14848	4.10247e-35	6.66532e-34	TMEM38B
10553	0.810005	5.8853	4.188e-35	6.79635e-34	HTATIP2
124565	0.938619	6.3859	4.59732e-35	7.45108e-34	SLC38A10
734	1.01994	5.60885	4.60214e-35	7.45108e-34	OSGIN2
79705	-1.1061	4.69261	5.84834e-35	9.45775e-34	LRRK1
2597	-0.80105	11.7446	6.14029e-35	9.91839e-34	GAPDH
122553	0.905458	5.95017	6.44775e-35	1.0403e-33	TRAPPC6B
50862	0.869897	5.10928	6.70636e-35	1.08077e-33	RNF141
9774	-0.841248	7.1363	7.04577e-35	1.13416e-33	BCLAF1
6776	-1.31263	4.42097	7.44509e-35	1.19705e-33	STAT5A
140576	-0.947771	8.28801	7.91781e-35	1.27159e-33	S100A16
10962	1.47947	3.60064	8.38102e-35	1.34443e-33	MLLT11
2064	-0.804714	6.50105	8.57955e-35	1.3747e-33	ERBB2
11073	-0.830006	6.32858	9.54508e-35	1.52765e-33	TOPBP1
8349	2.56859	2.65111	1.00275e-34	1.60302e-33	HIST2H2BE
384	1.37069	3.90522	1.02445e-34	1.63583e-33	ARG2
1831	0.821676	5.09697	1.05666e-34	1.68534e-33	TSC22D3
794	0.821476	6.28149	1.14122e-34	1.81813e-33	CALB2
4125	0.642063	6.96329	1.25281e-34	1.99363e-33	MAN2B1
51528	0.651542	6.65505	1.5958e-34	2.53654e-33	JKAMP
6171	-0.919718	9.17337	1.9762e-34	3.13761e-33	RPL41
27338	-1.17231	7.23348	2.15227e-34	3.41328e-33	UBE2S
9191	-0.79178	5.18748	2.44373e-34	3.87108e-33	DEDD
7443	-1.07539	5.71439	2.51566e-34	3.98051e-33	VRK1
2495	0.633749	11.1693	2.70106e-34	4.26902e-33	FTH1
10036	-0.867013	5.98665	2.78448e-34	4.39588e-33	CHAF1A
25902	-0.776737	6.32463	2.81277e-34	4.43553e-33	MTHFD1L
978	1.06999	5.65995	2.86677e-34	4.51556e-33	CDA
144110	2.31925	1.5694	2.98532e-34	4.69699e-33	TMEM86A
7161	-2.59289	2.98752	3.1271e-34	4.91452e-33	TP73
1312	-1.03542	5.61837	3.16437e-34	4.96748e-33	COMT
81887	-0.743315	6.30182	3.29104e-34	5.16054e-33	LAS1L
27290	1.56555	3.59232	3.46954e-34	5.43431e-33	SPINK4
23179	1.0569	4.44539	3.64234e-34	5.69857e-33	RGL1
84985	-0.885587	5.63438	3.72583e-34	5.82266e-33	FAM83A
7162	0.892828	5.74039	3.95905e-34	6.1802e-33	TPBG
54908	-0.878798	6.54676	4.23354e-34	6.60129e-33	SPDL1
79041	1.12837	4.61516	4.4432e-34	6.92048e-33	TMEM38A
158	-0.895969	6.50473	4.99445e-34	7.77038e-33	ADSL
5702	-0.638032	8.11811	5.52821e-34	8.59122e-33	PSMC3
23543	-0.721666	9.15296	6.93317e-34	1.07626e-32	RBFOX2
388	0.94318	5.66948	7.46889e-34	1.15813e-32	RHOB
51704	0.99402	4.30254	8.02074e-34	1.24232e-32	GPRC5B
8787	1.94945	2.85152	8.18499e-34	1.26636e-32	RGS9
396	-0.756332	9.08161	9.36221e-34	1.44689e-32	ARHGDIA
5763	-1.08755	6.08173	1.08443e-33	1.67408e-32	PTMS
23243	-0.636005	7.17475	1.16589e-33	1.79785e-32	ANKRD28
6775	2.98852	1.31905	1.17615e-33	1.81166e-32	STAT4
57462	1.2817	4.12607	1.3776e-33	2.11962e-32	KIAA1161
4015	-0.82181	6.86255	1.42822e-33	2.19507e-32	LOX
55622	-1.04623	4.88877	1.44218e-33	2.2141e-32	TTC27
8793	0.629351	6.16642	1.44756e-33	2.21991e-32	TNFRSF10D
8986	-0.876099	6.70968	1.46019e-33	2.23682e-32	RPS6KA4
114883	0.68995	7.21694	1.51284e-33	2.31493e-32	OSBPL9
10969	-0.615016	7.28297	1.65395e-33	2.52808e-32	EBNA1BP2
197259	-1.5719	4.00601	1.80355e-33	2.75372e-32	MLKL
83715	2.35337	2.33332	1.81883e-33	2.77401e-32	ESPN
871	-1.04408	8.23313	1.9134e-33	2.91507e-32	SERPINH1
3664	2.03704	1.89375	1.92634e-33	2.92841e-32	IRF6
3921	-0.908482	9.37306	1.92637e-33	2.92841e-32	RPSA
2678	1.01078	4.66795	2.07921e-33	3.15732e-32	GGT1
3033	-0.632648	6.2883	2.0926e-33	3.17419e-32	HADH
7148	1.49183	3.72337	2.37766e-33	3.60267e-32	TNXB
23468	-0.705292	6.53541	2.60611e-33	3.94454e-32	CBX5
9839	-1.37424	3.90873	2.92079e-33	4.41602e-32	ZEB2
6293	-0.760366	6.44365	2.96458e-33	4.47739e-32	VPS52
37	0.882138	8.32114	2.99422e-33	4.51726e-32	ACADVL
8974	0.703221	6.8023	3.49659e-33	5.26946e-32	P4HA2
7920	-0.886168	6.18476	3.59919e-33	5.41823e-32	ABHD16A
8519	-1.26249	5.68498	3.77251e-33	5.67301e-32	IFITM1
138429	2.14596	2.2645	3.8006e-33	5.70909e-32	PIP5KL1
1998	-0.792741	7.46527	3.8113e-33	5.71901e-32	ELF2
5478	-0.737434	10.2582	4.23698e-33	6.35092e-32	PPIA
80830	-0.842017	6.28431	4.29629e-33	6.43289e-32	APOL6
29896	-1.10425	6.08134	4.30841e-33	6.44413e-32	TRA2A
3091	0.597359	9.4215	4.39121e-33	6.56092e-32	HIF1A
4436	-0.719434	6.60275	4.70717e-33	7.02547e-32	MSH2
7167	-0.846684	9.07421	4.74698e-33	7.07732e-32	TPI1
3797	0.772503	6.01985	5.39013e-33	8.0276e-32	KIF3C
51053	-0.753096	6.41967	5.5086e-33	8.19529e-32	GMNN
440465	0.988562	4.12862	5.6626e-33	8.41542e-32	BAIAP2-AS1
27115	-0.910053	5.02841	6.64844e-33	9.86999e-32	PDE7B
56257	-0.905789	5.78488	6.91614e-33	1.02565e-31	MEPCE
79180	-0.871687	7.58042	7.18317e-33	1.06412e-31	EFHD2
1072	-0.62781	10.2372	7.38932e-33	1.09349e-31	CFL1
388524	-0.922558	9.49228	7.57297e-33	1.11948e-31	RPSAP58
4833	-1.20172	5.26966	7.98909e-33	1.17974e-31	NME4
1827	-0.770793	5.96989	8.31629e-33	1.22676e-31	RCAN1
9830	-0.945076	5.68022	8.37074e-33	1.23349e-31	TRIM14
558	-0.698363	9.78084	9.21238e-33	1.35608e-31	AXL
7042	-0.714574	7.25995	9.32556e-33	1.37129e-31	TGFB2
5091	0.762469	7.10532	9.52265e-33	1.3988e-31	PC
55706	-0.752435	6.85766	9.92852e-33	1.45688e-31	NDC1
3399	1.85844	3.87387	1.02765e-32	1.50635e-31	ID3
217	0.772557	6.7911	1.03389e-32	1.51392e-31	ALDH2
10048	0.577306	7.31062	1.04722e-32	1.53182e-31	RANBP9
55974	0.969641	5.82227	1.08322e-32	1.58282e-31	SLC50A1
57562	1.55647	3.26958	1.2339e-32	1.8011e-31	CEP126
200916	-1.24811	4.78903	1.43516e-32	2.09269e-31	RPL22L1
79080	-0.697747	5.97681	1.48904e-32	2.16899e-31	CCDC86
4249	0.699367	6.25046	1.72218e-32	2.50597e-31	MGAT5
23158	0.716691	6.58261	1.77491e-32	2.58001e-31	TBC1D9
79892	-0.682105	7.46431	1.86651e-32	2.71033e-31	MCMBP
55300	-0.795208	5.83112	1.96879e-32	2.85371e-31	PI4K2B
80232	0.613791	7.76426	1.96935e-32	2.85371e-31	WDR26
5909	1.95138	2.79897	2.09063e-32	3.02631e-31	RAP1GAP
307	-0.65263	6.16363	2.13431e-32	3.08634e-31	ANXA4
9274	-1.33529	5.05566	2.29449e-32	3.31453e-31	BCL7C
541471	-0.694554	7.2067	2.37176e-32	3.4226e-31	MIR4435-2HG
8470	-0.963849	5.13542	2.68093e-32	3.86475e-31	SORBS2
83743	-0.926991	5.97238	2.80064e-32	4.03315e-31	GRWD1
10184	0.734477	6.26217	2.995e-32	4.30859e-31	LHFPL2
100507297	1.93607	2.1436	3.28053e-32	4.71449e-31	TMEM44-AS1
84722	-0.987587	5.33817	3.40144e-32	4.88323e-31	PSRC1
85360	-1.27934	6.48859	3.66633e-32	5.2581e-31	SYDE1
3659	-0.683165	6.36092	3.77686e-32	5.41104e-31	IRF1
56243	-0.684284	6.99288	4.25003e-32	6.0827e-31	KIAA1217
9473	0.953125	3.73628	5.38637e-32	7.70113e-31	THEMIS2
83989	-0.751885	9.36762	5.41485e-32	7.73392e-31	FAM172A
8508	0.767018	5.72298	5.57505e-32	7.95457e-31	NIPSNAP1
53373	0.742462	6.84163	5.77241e-32	8.22775e-31	TPCN1
2065	1.28316	3.13116	6.25988e-32	8.91346e-31	ERBB3
4478	-0.540219	10.043	6.43411e-32	9.15219e-31	MSN
80853	1.56146	3.71285	7.5645e-32	1.07492e-30	KDM7A
23264	-0.667664	6.75176	7.72593e-32	1.09674e-30	ZC3H7B
55652	1.37274	3.56784	7.92797e-32	1.12427e-30	SLC48A1
10212	-0.77956	7.24109	7.96346e-32	1.12816e-30	DDX39A
83693	0.813348	5.33908	8.27063e-32	1.17048e-30	HSDL1
100506190	1.06238	3.9293	8.55364e-32	1.20931e-30	LINC00963
8514	1.4036	3.29937	9.05452e-32	1.27882e-30	KCNAB2
9663	0.656723	7.08361	9.45044e-32	1.33339e-30	LPIN2
1019	-0.906759	6.93561	9.85337e-32	1.38884e-30	CDK4
113791	1.3453	2.86484	9.98806e-32	1.4064e-30	PIK3IP1
93436	-1.05011	5.9365	1.04951e-31	1.4763e-30	ARMC6
51449	0.704998	7.48765	1.10881e-31	1.55815e-30	PCYOX1
51257	1.3125	4.54321	1.35723e-31	1.90532e-30	2002-03-01
7991	0.653569	6.44944	1.64358e-31	2.30498e-30	TUSC3
1503	-0.695811	6.6004	1.70559e-31	2.38953e-30	CTPS1
55125	-0.832061	5.81394	1.7373e-31	2.43152e-30	CEP192
112574	0.896229	5.62177	1.80424e-31	2.52269e-30	SNX18
26049	-1.70532	3.78158	1.96015e-31	2.73792e-30	FAM169A
129787	-0.965199	4.83714	2.11074e-31	2.94531e-30	TMEM18
55627	-0.579479	7.14852	2.15919e-31	3.00991e-30	SMPD4
1308	1.07472	4.59585	2.22107e-31	3.09308e-30	COL17A1
874	-1.35932	4.14556	2.39919e-31	3.3378e-30	CBR3
5093	-0.58095	8.24327	2.42546e-31	3.37097e-30	PCBP1
6175	-0.836483	10.2274	2.47599e-31	3.43777e-30	RPLP0
10163	-0.598694	7.63805	2.52029e-31	3.49581e-30	WASF2
23363	-1.06371	5.68222	2.60526e-31	3.61007e-30	OBSL1
4599	-1.03557	4.97043	2.70278e-31	3.74148e-30	MX1
89797	-0.796723	6.22753	2.72605e-31	3.76996e-30	NAV2
334	0.500696	10.717	2.78205e-31	3.84358e-30	APLP2
7754	1.48589	3.37231	2.80798e-31	3.87557e-30	ZNF204P
145567	-0.845261	5.42623	2.82054e-31	3.88906e-30	TTC7B
90381	-1.27432	4.70683	2.88263e-31	3.97002e-30	TICRR
80314	-1.05734	4.68076	2.88495e-31	3.97002e-30	EPC1
55038	-0.979764	6.21235	3.14541e-31	4.32416e-30	CDCA4
29767	1.31404	3.41392	3.49078e-31	4.79423e-30	TMOD2
55620	-1.30228	4.22944	3.65312e-31	5.01226e-30	STAP2
123036	2.51415	1.23767	3.72549e-31	5.10653e-30	TC2N
9410	-0.822226	5.90837	3.89848e-31	5.33839e-30	SNRNP40
84364	-0.778066	5.85423	4.07216e-31	5.57074e-30	ARFGAP2
92014	0.828262	5.39882	4.44067e-31	6.06891e-30	SLC25A51
164091	-1.09177	4.55548	4.64595e-31	6.34325e-30	PAQR7
2665	-0.560887	8.44322	4.67209e-31	6.37269e-30	GDI2
4751	-0.932294	6.31047	5.03414e-31	6.85981e-30	NEK2
375791	3.09185	1.54801	5.1145e-31	6.96252e-30	CYSRT1
8325	-1.6254	3.34692	5.16122e-31	7.01927e-30	FZD8
6723	-0.954285	6.81828	5.87997e-31	7.98897e-30	SRM
10452	-0.874132	7.12958	5.90266e-31	8.01198e-30	TOMM40
51435	-1.29265	4.59109	6.52617e-31	8.84968e-30	SCARA3
254295	-1.42959	4.14991	6.84047e-31	9.26688e-30	PHYHD1
54843	1.17703	3.98524	6.9314e-31	9.38094e-30	SYTL2
78990	0.835615	5.18491	7.21783e-31	9.75912e-30	OTUB2
1182	0.814409	7.09572	7.67107e-31	1.03619e-29	CLCN3
10444	0.6768	6.06645	7.79035e-31	1.05128e-29	ZER1
8815	-0.76221	7.5216	8.08727e-31	1.0903e-29	BANF1
115361	-1.50392	4.26778	8.11915e-31	1.09354e-29	GBP4
5329	-0.705729	6.92698	8.54521e-31	1.14981e-29	PLAUR
8638	-1.6462	3.8485	8.56911e-31	1.15191e-29	OASL
201161	-1.13867	4.60188	1.01301e-30	1.36044e-29	CENPV
23310	-0.576653	7.28799	1.09636e-30	1.47096e-29	NCAPD3
10855	1.08229	4.72931	1.09905e-30	1.47314e-29	HPSE
55055	-0.933622	5.81493	1.11969e-30	1.49937e-29	ZWILCH
100131089	4.95814	0.376736	1.17269e-30	1.56884e-29	SRP14-AS1
11340	-0.896957	5.54338	1.222e-30	1.63324e-29	EXOSC8
23037	-1.23577	3.67032	1.30088e-30	1.737e-29	PDZD2
171490	0.907827	6.34263	1.47948e-30	1.97358e-29	NA
78991	1.25558	3.88508	1.58465e-30	2.11185e-29	PCYOX1L
4691	-0.577535	9.50185	1.61955e-30	2.1563e-29	NCL
339894	2.45981	1.2189	1.65635e-30	2.20319e-29	LINC00880
255104	-1.00549	4.69541	1.65882e-30	2.20437e-29	TMCO4
54557	1.14736	5.05457	1.75406e-30	2.32873e-29	SGTB
26960	0.997093	4.13999	1.96039e-30	2.60018e-29	NBEA
56981	-1.61326	3.54887	1.99767e-30	2.6471e-29	PRDM11
25890	1.52237	2.58139	2.09943e-30	2.7793e-29	ABI3BP
9368	0.798636	6.29528	2.1477e-30	2.8405e-29	SLC9A3R1
6764	-0.825194	5.85333	2.18239e-30	2.88365e-29	ST5
55454	0.787435	6.65044	2.23463e-30	2.94989e-29	CSGALNACT2
5436	-0.774117	6.05118	2.23925e-30	2.95318e-29	POLR2G
143098	2.00282	2.30557	2.30516e-30	3.03723e-29	MPP7
2744	0.901756	7.53531	2.54447e-30	3.34938e-29	GLS
5690	-0.49632	7.76952	2.67527e-30	3.51823e-29	PSMB2
55601	-1.10043	4.76589	2.82403e-30	3.71036e-29	DDX60
64837	0.725165	7.10865	2.99433e-30	3.93041e-29	KLC2
84102	0.795125	5.25654	3.4697e-30	4.5501e-29	SLC41A2
57506	-0.627714	7.51013	3.47679e-30	4.55512e-29	MAVS
9019	0.587584	7.7973	3.53463e-30	4.62655e-29	MPZL1
28970	0.837772	5.03702	3.82506e-30	5.002e-29	C11orf54
10906	0.777458	5.923	3.98304e-30	5.2037e-29	TRAFD1
8869	0.827725	4.57876	4.01843e-30	5.24503e-29	ST3GAL5
55749	-0.747291	7.02779	4.04137e-30	5.27004e-29	CCAR1
1763	-1.18963	5.08934	4.15459e-30	5.41262e-29	DNA2
100506178	1.26792	3.78654	4.34852e-30	5.65997e-29	LOC100506178
6158	-0.786148	8.78626	4.41725e-30	5.74407e-29	RPL28
84909	0.817386	6.27631	4.75709e-30	6.18023e-29	C9orf3
4804	-1.09721	4.96996	5.2321e-30	6.79101e-29	NGFR
10146	-0.667441	7.7877	5.3526e-30	6.94096e-29	G3BP1
9898	-0.542754	7.91975	5.39915e-30	6.99481e-29	UBAP2L
54821	-1.11303	5.721	5.41297e-30	7.0062e-29	ERCC6L
6624	0.971227	5.9746	5.47405e-30	7.07869e-29	FSCN1
54475	-1.26031	4.71516	5.56982e-30	7.19586e-29	NLE1
10158	-2.49713	2.3499	5.73936e-30	7.40802e-29	PDZK1IP1
29919	0.80413	5.73129	6.93493e-30	8.94292e-29	C18orf8
9581	0.772721	5.31165	6.94592e-30	8.9488e-29	PREPL
50814	0.770789	6.12748	7.19289e-30	9.25844e-29	NSDHL
6143	-0.583225	9.36477	8.40203e-30	1.08048e-28	RPL19
3070	-1.21267	5.09014	9.16938e-30	1.17808e-28	HELLS
3420	-0.629626	6.1579	9.18832e-30	1.17942e-28	IDH3B
11261	0.637797	6.829	9.25411e-30	1.18677e-28	CHP1
3309	-0.504987	10.4346	1.08563e-29	1.39096e-28	HSPA5
56477	-1.60728	3.36655	1.10959e-29	1.42036e-28	CCL28
3843	-0.589891	8.26585	1.15994e-29	1.48345e-28	IPO5
23355	0.8668	5.01572	1.22139e-29	1.5606e-28	VPS8
286826	-1.24244	4.28726	1.25899e-29	1.60717e-28	LIN9
2802	0.634285	6.52321	1.30513e-29	1.66413e-28	GOLGA3
8932	-0.642949	6.14338	1.306e-29	1.66413e-28	MBD2
333926	3.22704	1.62853	1.32476e-29	1.6865e-28	PPM1J
79085	0.720507	7.10816	1.54721e-29	1.96789e-28	SLC25A23
115708	-1.25373	4.73948	1.5705e-29	1.9957e-28	TRMT61A
3615	-0.470538	8.22335	1.77728e-29	2.2564e-28	IMPDH2
9950	0.671172	6.40797	1.91602e-29	2.43033e-28	GOLGA5
79738	1.04537	5.28266	2.02793e-29	2.56994e-28	BBS10
6117	-0.532392	7.73197	2.088e-29	2.64366e-28	RPA1
3219	-1.05791	4.46864	2.13627e-29	2.70233e-28	HOXB9
1655	-0.507453	9.46309	2.15864e-29	2.72814e-28	DDX5
51256	0.952848	4.49325	2.17753e-29	2.74952e-28	TBC1D7
200081	-0.548281	7.10535	2.19113e-29	2.7642e-28	TXLNA
26010	-0.536113	7.73269	2.27341e-29	2.8654e-28	SPATS2L
57787	0.733887	5.30311	2.27904e-29	2.86991e-28	MARK4
5480	1.01476	5.04324	2.29152e-29	2.88301e-28	PPIC
9276	0.647076	7.84483	2.51636e-29	3.16303e-28	COPB2
2794	0.616106	6.56122	3.04547e-29	3.82467e-28	GNL1
84547	-0.911813	5.31154	3.2244e-29	4.04573e-28	PGBD1
7172	1.09526	5.23128	3.40383e-29	4.26704e-28	TPMT
22858	-0.795344	6.15704	3.5423e-29	4.43663e-28	ICK
4076	-0.485705	8.73968	3.93166e-29	4.91986e-28	CAPRIN1
643339	-0.880699	8.48916	4.05704e-29	5.07221e-28	LOC643339
10572	-1.03086	5.87901	4.20556e-29	5.25318e-28	SIVA1
9518	1.20205	4.89092	4.21352e-29	5.25841e-28	GDF15
112616	-0.855077	6.21329	4.2589e-29	5.30688e-28	CMTM7
389741	-2.1131	3.25051	4.25997e-29	5.30688e-28	GLIDR
1656	-0.586431	7.56261	4.53846e-29	5.64876e-28	DDX6
55596	-0.712215	5.58383	5.12056e-29	6.36758e-28	ZCCHC8
2355	-0.506945	7.90919	5.46485e-29	6.78966e-28	FOSL2
726	0.872175	4.8179	5.62875e-29	6.98707e-28	CAPN5
55669	0.830148	6.09696	6.44624e-29	7.99472e-28	MFN1
11169	-0.818069	6.44408	6.6093e-29	8.18966e-28	WDHD1
100129034	-0.666386	5.99249	6.63971e-29	8.22003e-28	LOC100129034
8202	0.717267	6.49278	6.93043e-29	8.57233e-28	NCOA3
9782	-0.595047	8.66658	7.11232e-29	8.78951e-28	MATR3
71	-0.683982	11.5557	7.40696e-29	9.14553e-28	ACTG1
84699	4.55022	0.886766	7.45057e-29	9.19123e-28	CREB3L3
58517	-0.972194	6.94669	8.07712e-29	9.95535e-28	RBM25
829	-0.516793	8.12989	8.16789e-29	1.00583e-27	CAPZA1
137835	-1.23886	3.74699	8.50451e-29	1.04636e-27	TMEM71
59277	0.856392	4.68321	8.74158e-29	1.07458e-27	NTN4
59338	0.971463	5.24369	8.76219e-29	1.07617e-27	PLEKHA1
3606	1.05542	4.35585	9.56709e-29	1.17399e-27	IL18
2583	1.88131	2.38723	1.02813e-28	1.26052e-27	B4GALNT1
7087	1.29191	3.91013	1.0659e-28	1.30568e-27	ICAM5
57447	2.67396	1.30883	1.20248e-28	1.47169e-27	NDRG2
8710	2.95726	0.825361	1.22392e-28	1.49662e-27	SERPINB7
10155	-0.71388	8.77404	1.23115e-28	1.50414e-27	TRIM28
54432	0.723413	5.16082	1.29274e-28	1.57801e-27	YIPF1
5915	3.00883	1.444	1.39502e-28	1.70136e-27	RARB
116254	0.681263	5.67169	1.5876e-28	1.93454e-27	GINM1
157570	-1.32652	5.15704	1.61638e-28	1.96788e-27	ESCO2
1519	-1.00355	3.63687	1.66423e-28	2.02438e-27	CTSO
285154	2.59224	1.93405	1.76572e-28	2.14595e-27	CYP1B1-AS1
6578	-3.6419	0.564589	1.77827e-28	2.15932e-27	SLCO2A1
81035	2.14673	2.1449	1.83698e-28	2.22774e-27	COLEC12
6720	-0.960531	7.4534	1.8378e-28	2.22774e-27	SREBF1
2868	1.11318	3.90835	1.8707e-28	2.26498e-27	GRK4
55013	-0.755137	5.69329	1.87178e-28	2.26498e-27	MCUB
641	-1.27907	4.51374	1.94999e-28	2.35758e-27	BLM
55226	-0.587645	6.41414	2.13687e-28	2.58128e-27	NAT10
151195	0.807686	4.87296	2.20234e-28	2.65807e-27	CCNYL1
55856	1.02873	4.85307	2.29717e-28	2.77012e-27	ACOT13
10250	-0.587446	6.92236	2.76123e-28	3.32683e-27	SRRM1
56829	-0.703884	6.41423	2.99095e-28	3.6005e-27	ZC3HAV1
554202	1.64279	3.33138	3.05629e-28	3.67599e-27	MIR31HG
2934	0.707886	7.85785	3.09031e-28	3.7137e-27	GSN
22929	-0.666771	6.62582	3.11206e-28	3.73662e-27	SEPHS1
3185	-0.501655	8.36453	3.25895e-28	3.90962e-27	HNRNPF
92840	1.23529	3.53621	3.4026e-28	4.07844e-27	REEP6
3691	-0.723402	7.85156	3.55901e-28	4.26225e-27	ITGB4
55740	0.707916	6.63562	3.92137e-28	4.69218e-27	ENAH
1793	-0.614908	6.24868	4.37749e-28	5.23347e-27	DOCK1
57185	0.660893	6.64082	4.48508e-28	5.3575e-27	NIPAL3
23308	-1.25129	3.81767	4.54265e-28	5.42163e-27	ICOSLG
1994	-0.495951	7.34947	4.69377e-28	5.59719e-27	ELAVL1
6187	-0.80201	9.97074	4.72472e-28	5.62929e-27	RPS2
56927	0.679928	6.50369	5.25841e-28	6.2598e-27	GPR108
9343	-0.491317	7.73721	5.32089e-28	6.32878e-27	EFTUD2
5271	-0.98522	4.78431	5.59373e-28	6.64762e-27	SERPINB8
4218	-0.496708	7.24969	5.76069e-28	6.84021e-27	RAB8A
9819	0.63879	5.55956	5.80323e-28	6.88486e-27	TSC22D2
5672	1.61851	2.87478	6.09077e-28	7.21984e-27	PSG4
5393	-0.681159	6.47959	6.15566e-28	7.29057e-27	EXOSC9
5357	0.980321	5.4931	6.37288e-28	7.54142e-27	PLS1
57670	0.716088	5.42373	6.46168e-28	7.64002e-27	KIAA1549
54877	1.11263	4.09443	6.49594e-28	7.67402e-27	ZCCHC2
10053	-1.05636	4.63541	6.79329e-28	8.0185e-27	AP1M2
23287	0.654436	6.26368	7.19579e-28	8.4864e-27	AGTPBP1
2673	0.727798	7.16941	7.28773e-28	8.58757e-27	GFPT1
4907	-0.5821	9.00734	7.76598e-28	9.14339e-27	NT5E
399959	1.59983	6.76806	8.18106e-28	9.62396e-27	MIR100HG
8175	-0.960441	6.23924	8.2085e-28	9.6481e-27	SF3A2
59349	0.756709	5.47077	8.23782e-28	9.6744e-27	KLHL12
11051	-0.627186	7.11413	8.42969e-28	9.89141e-27	NUDT21
54780	-0.855567	5.07819	8.60246e-28	1.00856e-26	NSMCE4A
6142	-0.956087	6.9292	8.64004e-28	1.01212e-26	RPL18A
865	-0.859779	5.95826	8.72857e-28	1.02163e-26	CBFB
129685	0.564674	6.57921	8.73757e-28	1.02183e-26	TAF8
9045	-0.594873	8.2574	8.96285e-28	1.04729e-26	RPL14
51706	0.818825	5.9364	9.76549e-28	1.14013e-26	CYB5R1
165215	1.54904	3.68916	1.00058e-27	1.1672e-26	FAM171B
4891	0.640131	5.29798	1.04445e-27	1.21736e-26	SLC11A2
124512	0.751952	5.0416	1.09628e-27	1.27671e-26	METTL23
3678	0.585684	8.09775	1.21358e-27	1.41213e-26	ITGA5
5159	1.19322	3.6816	1.24769e-27	1.45061e-26	PDGFRB
23165	-0.543803	7.69357	1.25765e-27	1.46097e-26	NUP205
9453	0.848548	5.57712	1.43674e-27	1.66762e-26	GGPS1
64105	-1.16605	5.53798	1.48692e-27	1.72444e-26	CENPK
1317	0.663229	6.4857	1.48838e-27	1.72468e-26	SLC31A1
389677	-1.09912	4.81401	1.5443e-27	1.788e-26	RBM12B
1164	-0.685323	7.02823	1.55637e-27	1.80048e-26	CKS2
79650	0.65145	6.54069	1.61449e-27	1.86616e-26	USB1
207063	-0.852328	5.92067	1.63031e-27	1.8829e-26	DHRSX
25873	-0.580852	8.42638	1.77512e-27	2.04844e-26	RPL36
23382	0.780763	4.80497	1.86406e-27	2.14929e-26	AHCYL2
84418	0.775657	5.18736	1.86628e-27	2.15008e-26	CYSTM1
1794	-1.4384	4.23489	1.89253e-27	2.17852e-26	DOCK2
25894	-1.21433	5.19	1.95005e-27	2.24288e-26	PLEKHG4
3005	0.468361	8.14598	1.97824e-27	2.27342e-26	H1F0
26284	-0.764381	6.34382	1.98431e-27	2.27853e-26	ERAL1
55011	-0.67728	6.34714	2.01696e-27	2.31411e-26	PIH1D1
283358	2.0844	1.32113	2.04931e-27	2.34929e-26	B4GALNT3
4835	0.739617	6.2411	2.16268e-27	2.47722e-26	NQO2
10659	-0.970319	4.68726	2.32094e-27	2.65631e-26	CELF2
51400	-0.602306	6.9949	2.34843e-27	2.68354e-26	PPME1
7079	2.47943	2.14513	2.34858e-27	2.68354e-26	TIMP4
6510	-0.621034	8.11914	2.40145e-27	2.74171e-26	SLC1A5
57636	-0.648475	7.03205	2.52077e-27	2.87557e-26	ARHGAP23
283130	2.2924	2.39989	2.64317e-27	3.01274e-26	SLC25A45
257194	1.01197	4.40893	2.66994e-27	3.04076e-26	NEGR1
11182	0.947262	4.98937	2.69707e-27	3.06916e-26	SLC2A6
5998	-0.586371	5.99422	2.99872e-27	3.40964e-26	RGS3
84747	-0.69382	5.3935	3.02708e-27	3.43908e-26	UNC119B
80119	-2.14768	3.41881	3.17366e-27	3.60267e-26	PIF1
6242	-1.12047	4.56375	3.34257e-27	3.79133e-26	RTKN
286077	-1.03441	4.80669	3.47545e-27	3.93885e-26	FAM83H
9689	-0.770857	8.78063	3.55095e-27	4.02115e-26	BZW1
127281	-0.941251	5.79537	3.88519e-27	4.39607e-26	FAM213B
5698	-0.970314	5.32998	4.18394e-27	4.73026e-26	PSMB9
100130311	2.08181	1.16023	4.2432e-27	4.79337e-26	C17orf107
3998	0.663834	8.15755	4.63316e-27	5.22965e-26	LMAN1
54739	-1.18935	3.97186	4.66694e-27	5.26353e-26	XAF1
23768	-1.02588	5.12759	4.74728e-27	5.34981e-26	FLRT2
23291	0.608855	6.68663	5.39927e-27	6.07963e-26	FBXW11
4666	-0.547467	8.35427	5.53663e-27	6.22927e-26	NACA
728130	1.26714	4.26806	6.03036e-27	6.77929e-26	NUTM2D
5287	1.14787	3.78918	6.22177e-27	6.98884e-26	PIK3C2B
6194	-0.523238	9.37364	6.3646e-27	7.14352e-26	RPS6
134285	1.02107	3.78324	6.82768e-27	7.65711e-26	TMEM171
5412	0.881855	5.51616	7.09946e-27	7.95551e-26	UBL3
2182	0.687231	8.10147	7.4864e-27	8.38236e-26	ACSL4
1491	0.89533	4.67462	7.69975e-27	8.61433e-26	CTH
55893	-0.596756	6.66354	7.82588e-27	8.74842e-26	ZNF395
2745	0.755464	5.38674	8.45285e-27	9.44173e-26	GLRX
79777	1.31486	4.13105	8.56674e-27	9.56127e-26	ACBD4
410	1.39303	3.74506	8.5979e-27	9.58838e-26	ARSA
9764	1.45688	3.84725	8.98575e-27	1.00129e-25	KIAA0513
26504	0.844486	5.00117	9.45938e-27	1.05322e-25	CNNM4
5274	1.82469	2.27134	9.85722e-27	1.09664e-25	SERPINI1
57493	0.621781	8.40666	9.99315e-27	1.11088e-25	HEG1
59084	4.26692	0.19739	1.00751e-26	1.1191e-25	ENPP5
5865	2.97044	1.64142	1.01108e-26	1.12173e-25	RAB3B
9853	0.598931	6.46099	1.01149e-26	1.12173e-25	RUSC2
81555	0.657273	6.59766	1.04958e-26	1.16305e-25	YIPF5
79629	0.877712	4.84037	1.06039e-26	1.1741e-25	OCEL1
56180	0.796827	5.78371	1.1426e-26	1.26411e-25	MOSPD1
25904	-0.858446	5.30633	1.14577e-26	1.26661e-25	CNOT10
9817	-0.778137	6.68587	1.22372e-26	1.35171e-25	KEAP1
5725	-0.623675	8.69107	1.245e-26	1.37413e-25	PTBP1
54039	1.29943	3.54857	1.25172e-26	1.38046e-25	PCBP3
1959	2.5414	1.55435	1.27037e-26	1.39992e-25	EGR2
586	-0.649156	6.91368	1.4476e-26	1.59396e-25	BCAT1
57546	0.880093	4.84444	1.54129e-26	1.69578e-25	PDP2
29121	-0.814783	6.22226	1.61232e-26	1.77253e-25	CLEC2D
152815	0.99894	4.42189	1.69303e-26	1.8598e-25	THAP6
6868	0.613009	6.16724	1.80641e-26	1.98279e-25	ADAM17
100113407	1.08562	4.47039	1.83451e-26	2.01205e-25	TMEM170B
22905	0.664675	5.95281	2.06818e-26	2.26654e-25	EPN2
27101	-0.621909	7.28223	2.20574e-26	2.41539e-25	CACYBP
64077	0.997349	3.41351	2.24754e-26	2.45924e-25	LHPP
375056	0.699615	6.74135	2.32323e-26	2.54006e-25	MIA3
3189	-0.880277	7.47015	2.37484e-26	2.59445e-25	HNRNPH3
23473	0.787425	5.95087	2.48805e-26	2.71601e-25	CAPN7
80315	0.801643	6.08929	2.57295e-26	2.80649e-25	CPEB4
54606	-0.640677	6.51705	2.65642e-26	2.89527e-25	DDX56
6494	0.965086	6.21526	2.72858e-26	2.9716e-25	SIPA1
387263	0.649457	5.77402	2.82095e-26	3.06979e-25	C6orf120
10019	0.499122	7.8031	2.8408e-26	3.08899e-25	SH2B3
158401	2.71027	1.50758	2.88863e-26	3.13854e-25	C9orf84
5339	-0.715701	10.3279	2.90255e-26	3.15121e-25	PLEC
2077	-0.752283	5.87687	3.04892e-26	3.30755e-25	ERF
131601	1.02445	5.2234	3.28613e-26	3.56211e-25	TPRA1
100499466	-0.638363	6.03486	3.44595e-26	3.73244e-25	LINC00674
25797	1.91933	2.29004	3.47875e-26	3.76504e-25	QPCT
4170	-0.67746	8.78174	3.53981e-26	3.82815e-25	MCL1
55884	-0.749871	7.29563	3.67093e-26	3.96689e-25	WSB2
26499	-0.955998	5.1215	3.67745e-26	3.97085e-25	PLEK2
7494	-0.668673	6.539	4.08647e-26	4.40908e-25	XBP1
3475	0.664456	6.5985	4.29315e-26	4.6285e-25	IFRD1
6838	-0.672816	5.51069	4.46034e-26	4.80503e-25	SURF6
6721	0.617949	7.67549	4.58149e-26	4.93173e-25	SREBF2
9875	-0.746609	5.65661	4.61616e-26	4.96175e-25	URB1
283991	-0.969306	5.50678	4.61649e-26	4.96175e-25	UBALD2
723790	1.73946	4.13293	4.73439e-26	5.08454e-25	HIST2H2AA4
120114	-1.86705	3.1977	4.81194e-26	5.16385e-25	FAT3
10345	1.52402	3.65155	5.0349e-26	5.39896e-25	TRDN
3655	-0.511619	9.1306	5.35481e-26	5.73759e-25	ITGA6
23596	1.14034	3.86952	5.57259e-26	5.96636e-25	OPN3
10399	-0.650279	10.0851	5.79141e-26	6.19587e-25	RACK1
219285	-1.03483	5.32585	5.83398e-26	6.23664e-25	SAMD9L
10766	-0.731608	5.57364	6.16532e-26	6.58579e-25	TOB2
3021	-0.489781	8.64433	6.58947e-26	7.03347e-25	H3F3B
3140	0.850199	4.70786	6.69442e-26	7.14003e-25	MR1
163590	0.668088	7.10495	6.77414e-26	7.21953e-25	TOR1AIP2
79745	0.606346	6.98589	6.83192e-26	7.27555e-25	CLIP4
157769	0.718863	7.35498	6.89698e-26	7.33923e-25	FAM91A1
5859	-0.502222	7.72499	6.91075e-26	7.34828e-25	QARS
10220	1.29052	4.09496	7.01448e-26	7.45289e-25	GDF11
65062	-0.877127	4.99139	7.37323e-26	7.8281e-25	TMEM237
92558	2.99801	1.42539	7.40396e-26	7.85473e-25	BICDL1
2962	-0.537649	6.97844	7.44087e-26	7.88788e-25	GTF2F1
51092	0.687854	5.33762	7.65396e-26	8.10761e-25	SIDT2
4591	0.60539	6.4521	7.79376e-26	8.24865e-25	TRIM37
28986	1.2663	2.80786	7.79894e-26	8.24865e-25	MAGEH1
347240	-0.764433	5.54759	7.83086e-26	8.27613e-25	KIF24
23211	-0.830635	5.37666	8.19788e-26	8.65746e-25	ZC3H4
50810	-1.05191	4.85029	8.83796e-26	9.32635e-25	HDGFRP3
84951	1.3353	3.17716	9.1284e-26	9.62556e-25	TNS4
326624	1.81789	1.53225	9.6175e-26	1.01336e-24	RAB37
9467	0.838575	4.80954	1.02522e-25	1.07942e-24	SH3BP5
9781	-0.888261	5.01756	1.12679e-25	1.18547e-24	RNF144A
23174	0.763593	5.20737	1.18037e-25	1.2409e-24	ZCCHC14
203228	0.997122	3.75629	1.36913e-25	1.43825e-24	C9orf72
3267	0.499369	6.47283	1.43904e-25	1.51056e-24	AGFG1
9793	-0.52211	8.67938	1.52718e-25	1.60188e-24	CKAP5
10128	-0.540346	7.87596	1.60423e-25	1.68143e-24	LRPPRC
55008	-1.30624	4.01639	1.62279e-25	1.6996e-24	HERC6
5394	-0.6918	7.37087	1.70597e-25	1.78538e-24	EXOSC10
7461	0.698873	6.36141	1.79031e-25	1.87224e-24	CLIP2
54901	-0.85925	4.96357	1.84987e-25	1.93307e-24	CDKAL1
873	0.716815	6.9452	2.12401e-25	2.21788e-24	CBR1
79616	0.599031	5.89092	2.12572e-25	2.21801e-24	CCNJL
55616	0.631807	5.93409	2.13172e-25	2.22261e-24	ASAP3
23590	-1.43263	3.92005	2.24921e-25	2.34335e-24	PDSS1
79949	-1.47651	3.21011	2.26449e-25	2.3575e-24	PLEKHS1
23371	-0.855059	6.0234	2.29776e-25	2.39035e-24	TNS2
147912	-0.909341	4.73603	2.35176e-25	2.44471e-24	SIX5
1259	1.25291	3.25029	2.87085e-25	2.98209e-24	CNGA1
51510	0.613169	6.76743	2.9047e-25	3.015e-24	CHMP5
9129	-0.668421	6.05395	2.93447e-25	3.04364e-24	PRPF3
5238	0.592618	6.59467	2.93898e-25	3.04605e-24	PGM3
8624	-0.728159	6.03463	3.08555e-25	3.19558e-24	PSMG1
5985	-0.645079	5.98246	3.12928e-25	3.23846e-24	RFC5
83696	0.856931	4.62963	3.15087e-25	3.2584e-24	TRAPPC9
80833	-1.17302	3.7885	3.16241e-25	3.2679e-24	APOL3
80024	0.563957	6.20179	3.52475e-25	3.63963e-24	SLC8B1
11335	-0.526737	7.9717	3.5819e-25	3.6959e-24	CBX3
2799	0.438314	8.0356	3.83971e-25	3.95899e-24	GNS
26286	0.567559	6.07639	3.86908e-25	3.98633e-24	ARFGAP3
2769	-0.869221	5.89859	4.17368e-25	4.29698e-24	GNA15
146664	-1.62216	3.49709	4.50909e-25	4.63887e-24	MGAT5B
57088	0.881148	4.20515	4.81553e-25	4.95048e-24	PLSCR4
3386	1.62206	2.10682	5.16115e-25	5.30187e-24	ICAM4
3912	-0.48626	7.27847	5.37663e-25	5.51916e-24	LAMB1
1277	1.28395	3.92466	5.46178e-25	5.60245e-24	COL1A1
79837	0.663187	5.13099	5.81633e-25	5.96174e-24	PIP4K2C
8443	-0.577253	6.32629	5.94004e-25	6.08407e-24	GNPAT
359948	0.488617	7.39392	6.05517e-25	6.19744e-24	IRF2BP2
2810	-0.751547	6.72275	6.12791e-25	6.26728e-24	SFN
374654	1.48926	3.15442	6.41856e-25	6.55973e-24	KIF7
153090	-0.580211	7.10175	6.75086e-25	6.89429e-24	DAB2IP
57333	1.02246	3.82839	6.85903e-25	6.99963e-24	RCN3
9446	-0.813108	7.15776	6.92925e-25	7.06611e-24	GSTO1
89839	-1.56566	3.79776	7.20214e-25	7.33903e-24	ARHGAP11B
8914	-0.660749	5.879	7.36394e-25	7.49842e-24	TIMELESS
3161	-1.32401	4.02797	7.73038e-25	7.8658e-24	HMMR
5984	-0.763908	6.03871	8.23367e-25	8.3718e-24	RFC4
6418	-0.519035	8.94703	8.48528e-25	8.62134e-24	SET
10424	0.57081	7.31802	9.06539e-25	9.19794e-24	PGRMC2
100505641	-0.577956	7.37793	9.06598e-25	9.19794e-24	FGD5-AS1
10695	-0.634121	6.84336	9.42425e-25	9.55447e-24	CNPY3
5283	1.09975	4.01258	1.02278e-24	1.03616e-23	PIGH
83999	1.31559	3.83115	1.0657e-24	1.07886e-23	KREMEN1
6612	-0.659397	7.76711	1.06815e-24	1.08055e-23	SUMO3
10473	-0.495051	7.48719	1.08698e-24	1.0988e-23	HMGN4
92667	-0.763374	5.64306	1.10931e-24	1.12056e-23	MGME1
317671	1.81642	2.293	1.14034e-24	1.15107e-23	RFESD
27293	2.07496	1.58665	1.25899e-24	1.26992e-23	SMPDL3B
2941	0.885799	4.32326	1.27364e-24	1.28377e-23	GSTA4
8614	2.73344	0.649972	1.28118e-24	1.29044e-23	STC2
6228	-0.661792	8.76525	1.32858e-24	1.33721e-23	RPS23
6202	-0.607764	9.08012	1.34526e-24	1.35303e-23	RPS8
8321	-0.788644	5.34037	1.41492e-24	1.42206e-23	FZD1
387103	-1.28561	4.05614	1.49759e-24	1.50406e-23	CENPW
163071	1.48902	4.31553	1.52376e-24	1.52924e-23	ZNF114
4259	0.56902	6.05629	1.53603e-24	1.54045e-23	MGST3
5888	-1.20244	4.47883	1.55548e-24	1.55884e-23	RAD51
26035	0.695675	5.68891	1.645e-24	1.64736e-23	GLCE
26353	1.07497	4.12845	1.66885e-24	1.67005e-23	HSPB8
4286	0.827653	4.69113	1.70185e-24	1.70185e-23	MITF
118	-0.417481	8.24482	1.72892e-24	1.72768e-23	ADD1
57597	-0.809939	5.7002	1.77836e-24	1.77581e-23	BAHCC1
7466	0.665539	6.23098	1.82137e-24	1.81746e-23	WFS1
8985	-0.61512	7.06586	1.83631e-24	1.83105e-23	PLOD3
3707	-1.46096	3.35251	1.90193e-24	1.89513e-23	ITPKB
1047	0.606014	5.65869	1.94695e-24	1.93861e-23	CLGN
348262	-1.05707	5.65777	1.98316e-24	1.97325e-23	MCRIP1
4897	2.24564	1.74303	2.03444e-24	2.02283e-23	NRCAM
2109	0.708623	5.24156	2.05281e-24	2.03964e-23	ETFB
80145	-0.679855	6.07784	2.10117e-24	2.0862e-23	THOC7
352909	1.66723	2.59953	2.14015e-24	2.1234e-23	DNAAF3
192670	-1.07917	4.34636	2.29439e-24	2.2748e-23	AGO4
54491	1.29669	3.67867	2.32505e-24	2.30357e-23	FAM105A
81	-0.489363	10.21	2.32857e-24	2.30541e-23	ACTN4
1478	-0.774921	5.48075	2.37839e-24	2.35307e-23	CSTF2
26156	-0.535213	7.28007	2.54682e-24	2.51792e-23	RSL1D1
80179	-1.14387	7.07274	2.57136e-24	2.54038e-23	MYO19
9451	0.72151	5.16171	2.64025e-24	2.60659e-23	EIF2AK3
29775	-0.689401	6.54683	2.73521e-24	2.69843e-23	CARD10
123920	-0.896594	4.56079	2.82915e-24	2.78913e-23	CMTM3
26519	-1.05978	4.64094	3.23878e-24	3.19072e-23	TIMM10
5058	-0.650114	5.55461	3.58487e-24	3.52917e-23	PAK1
2491	-0.878728	5.33706	3.58762e-24	3.52939e-23	CENPI
7318	-1.077	5.17273	3.62746e-24	3.56606e-23	UBA7
9156	-0.881812	5.59537	3.69331e-24	3.62824e-23	EXO1
11018	0.887964	5.42687	3.79656e-24	3.72704e-23	TMED1
92689	0.486956	7.22369	4.12973e-24	4.05126e-23	FAM114A1
286101	0.747507	4.88694	4.17089e-24	4.08877e-23	ZNF252P
132864	-0.700016	5.53669	4.72722e-24	4.63088e-23	CPEB2
1469	0.848	8.52838	4.88332e-24	4.78044e-23	CST1
7171	-0.442795	9.77914	4.91111e-24	4.80427e-23	TPM4
54620	-0.915228	4.71148	5.08577e-24	4.97164e-23	FBXL19
2312	1.25521	4.80873	5.15902e-24	5.03971e-23	FLG
100313884	-1.31204	3.19954	5.43922e-24	5.30971e-23	MIR548H4
23386	-0.531078	6.94905	5.5724e-24	5.43591e-23	NUDCD3
9871	0.528618	7.11425	5.70933e-24	5.5656e-23	SEC24D
9256	-1.39535	4.37691	5.71706e-24	5.56924e-23	TSPOAP1
9828	-0.814371	5.66846	5.98521e-24	5.82639e-23	ARHGEF17
987	0.692891	6.37106	6.2473e-24	6.07727e-23	LRBA
11331	-0.623346	7.01834	6.44109e-24	6.26143e-23	PHB2
4693	-2.57122	1.44454	6.86373e-24	6.66762e-23	NDP
9972	-0.511429	7.81979	6.90368e-24	6.70176e-23	NUP153
4756	0.764044	4.55734	7.05759e-24	6.8464e-23	NEO1
84904	-1.69475	3.22043	7.08837e-24	6.87148e-23	ARHGEF39
91782	0.58194	6.22194	7.44563e-24	7.21279e-23	CHMP7
9238	-0.626	6.32051	7.54437e-24	7.30337e-23	TBRG4
8662	-0.44102	8.47196	7.57404e-24	7.327e-23	EIF3B
100506710	0.578764	6.3544	8.26202e-24	7.987e-23	EBLN3P
730091	2.5379	1.19608	8.91607e-24	8.6133e-23	LINC00886
64425	-0.719723	5.57923	9.04869e-24	8.73537e-23	POLR1E
166	-0.874412	7.57747	9.18354e-24	8.85942e-23	AES
220213	0.768969	5.21723	9.66732e-24	9.31967e-23	OTUD1
7307	-0.593245	6.70522	9.90829e-24	9.54537e-23	U2AF1
221481	2.45859	1.09572	1.07341e-23	1.03338e-22	ARMC12
25	-0.553852	7.26792	1.10494e-23	1.063e-22	ABL1
2181	0.559645	7.35534	1.11874e-23	1.07553e-22	ACSL3
9555	-0.444127	8.26236	1.24517e-23	1.19626e-22	H2AFY
5753	-1.26736	4.17783	1.25075e-23	1.20079e-22	PTK6
9821	0.730174	6.54601	1.319e-23	1.26545e-22	RB1CC1
9811	0.888413	5.83327	1.45765e-23	1.3975e-22	CTIF
122769	-0.742596	5.90349	1.54858e-23	1.48365e-22	LRR1
6615	1.15344	4.25657	1.56284e-23	1.49629e-22	SNAI1
1832	-0.530479	8.09406	1.57716e-23	1.50896e-22	DSP
25946	1.22591	3.53966	1.6153e-23	1.5444e-22	ZNF385A
9064	-1.01183	5.17784	1.65812e-23	1.58425e-22	MAP3K6
147	1.02872	3.62292	1.84231e-23	1.75903e-22	ADRA1B
91107	-0.994178	5.40063	1.85904e-23	1.77379e-22	TRIM47
5721	-0.607784	6.66342	1.87998e-23	1.79254e-22	PSME2
352954	1.00104	4.13871	1.96659e-23	1.87384e-22	GATS
27085	-1.25807	5.01759	1.99291e-23	1.89762e-22	MTBP
100128191	-1.63239	2.89032	2.05913e-23	1.95933e-22	TMPO-AS1
220988	-0.781836	7.83953	2.10099e-23	1.9978e-22	HNRNPA3
5864	1.56016	2.83532	2.14897e-23	2.04204e-22	RAB3A
6512	2.72346	1.0294	2.24873e-23	2.13537e-22	SLC1A7
11226	0.777656	5.35647	2.25729e-23	2.14204e-22	GALNT6
143686	1.1189	4.08945	2.26898e-23	2.15167e-22	SESN3
23594	-1.12259	4.82595	2.30322e-23	2.18266e-22	ORC6
5557	-1.06349	4.6405	2.33059e-23	2.20709e-22	PRIM1
340061	-0.951771	5.06214	2.35168e-23	2.22556e-22	TMEM173
285643	-1.67108	3.09297	2.35692e-23	2.229e-22	KIF4B
79866	-1.07765	4.51874	2.41376e-23	2.28121e-22	BORA
23258	-0.483881	6.42141	2.4293e-23	2.29433e-22	DENND5A
283643	-1.18202	4.62868	2.49326e-23	2.35315e-22	C14orf80
51655	0.919735	5.05139	2.61699e-23	2.46826e-22	RASD1
3783	-0.990582	5.86147	2.70687e-23	2.5513e-22	KCNN4
117153	2.77551	1.11167	2.71593e-23	2.55811e-22	NA
51313	-1.096	3.75323	2.76855e-23	2.60592e-22	FAM198B
4600	-1.68849	2.79358	2.83568e-23	2.6673e-22	MX2
675	-1.33388	4.78426	2.8623e-23	2.69052e-22	BRCA2
23361	-0.951203	4.67459	2.9646e-23	2.78481e-22	ZNF629
2752	-0.459647	7.12035	3.1409e-23	2.94843e-22	GLUL
2313	2.60321	0.54403	3.22483e-23	3.02517e-22	FLI1
928	0.656819	7.30698	3.26687e-23	3.06255e-22	CD9
51085	2.20228	2.8493	3.36935e-23	3.1565e-22	MLXIPL
8208	-0.777203	5.5548	3.38521e-23	3.16923e-22	CHAF1B
84274	0.902991	4.32835	3.65886e-23	3.42312e-22	COQ5
799	1.72059	2.54862	3.75532e-23	3.51101e-22	CALCR
11022	0.882434	4.81455	3.76154e-23	3.51447e-22	TDRKH
79792	-0.904483	5.83809	3.88063e-23	3.62331e-22	GSDMD
11052	-0.555286	6.53151	3.90882e-23	3.64719e-22	CPSF6
9989	-0.437085	7.59434	4.00056e-23	3.73029e-22	PPP4R1
5331	-0.669666	6.91313	4.02747e-23	3.75287e-22	PLCB3
2625	-1.15118	3.83276	4.13697e-23	3.85233e-22	GATA3
286343	1.33236	2.51051	4.19235e-23	3.90129e-22	LURAP1L
57619	0.545187	6.68306	4.28329e-23	3.98326e-22	SHROOM3
54566	0.764827	5.08182	4.39322e-23	4.08276e-22	EPB41L4B
6603	-0.56665	6.2102	4.84828e-23	4.50267e-22	SMARCD2
4802	-0.698716	5.80505	4.859e-23	4.50961e-22	NFYC
64921	-1.45846	3.73788	5.10112e-23	4.73117e-22	CASD1
9644	-0.615617	7.02193	5.23324e-23	4.85049e-22	SH3PXD2A
54462	0.645549	6.65405	5.42271e-23	5.02277e-22	CCSER2
118980	-1.34974	3.5382	5.72623e-23	5.30037e-22	SFXN2
4257	0.53985	7.13801	5.81821e-23	5.38194e-22	MGST1
84255	0.594926	6.36233	6.06273e-23	5.6044e-22	SLC37A3
1525	0.995582	4.82917	6.16746e-23	5.69744e-22	CXADR
7804	0.701092	6.23446	6.20853e-23	5.73158e-22	LRP8
115752	-0.819476	4.88852	6.3331e-23	5.84271e-22	DIS3L
94056	0.486854	6.9883	6.50789e-23	5.99999e-22	SYAP1
1633	-0.840824	6.0343	6.65737e-23	6.13376e-22	DCK
283899	-0.888158	5.44332	6.94726e-23	6.39662e-22	INO80E
9219	-0.430713	7.42978	6.95359e-23	6.39822e-22	MTA2
204	-0.521038	7.31582	7.02925e-23	6.46357e-22	AK2
79627	0.655113	7.09678	7.05747e-23	6.48524e-22	OGFRL1
[truncated: 7,265 more rows]

## Sheet: 5. DE analysis summary
CELL LINES	NO. DE GENE	UP REG.	DOWN REG.
[truncated: 5 more rows]
