# Supplementary material for: The effect of compound kushen injection on cancer cells: Integrated identification of candidate molecular mechanisms
Source: PLoS One. 2020 Jul 30;15(7):e0236395. doi: 10.1371/journal.pone.0236395 (PMC7392229; doi:10.1371/journal.pone.0236395)
Supplement: S4 Table — Sheet 1-4: GO enrichment of each cell line at two time points. Selection standard: cut off p value<0.01, cut off q value<0.01. Sheet 5-8: KEGG enrichment of each cell line at two time points. Selection standard: cut off p value<0.01, cut off q value<0.01. Sheet 9-12: DO enrichment of each cell line at two time points. Selection standard: cut off p value<0.01, cut off q value<0.01. Sheet 13: GO enrichment of shared genes by both cell lines. Selection standard: cut off p value<0.01. Sheet 14: KEGG enrichment of shared genes by both cell lines. Selection standard: cut off p value<0.01. (XLSX) [file pone.0236395.s008.xlsx]

## Sheet: 1. 24_HepG2_GO
term_goid	term_name	term_category/level	members_input_overlap	set_size	effective_size	p-value	q-value
GO:0044260	cellular macromolecule metabolic process	BP 3	2; 12; 19; 21; 23; 25; 34; 43; 52; 53; 27316; 11173; 81; 86; 87; 90; 92; 93; 101; 102; 103; 104; 109; 113; 115; 118; 128; 133; 142; 143; 147; 152; 154; 157; 166; 175; 177; 178; 182; 27338; 27339; 207; 208; 242; 267; 268; 291; 292; 293; 301; 302; 306; 307; 313; 317; 324; 328; 329; 330; 331; 332; 334; 348; 351; 358; 367; 369; 373; 374; 387; 391; 405; 406; 408; 409; 410; 411; 412; 414; 415; 435; 659…	8310	4672	1.43648e-81	1.18653e-78
GO:0006996	organelle organization	BP 3	19; 25; 29; 131118; 51; 53; 71; 11173; 81; 86; 87; 109; 118; 142; 154; 164; 27338; 207; 208; 211; 215; 274; 288; 291; 292; 293; 23191; 301; 302; 308; 324; 328; 329; 330; 331; 332; 348; 357; 358; 374; 382; 387; 391; 393; 396; 397; 400; 403; 408; 409; 411; 65979; 65991; 65993; 481; 487; 488; 491; 506; 528; 533; 535; 538; 545; 546; 572; 578; 581; 585; 596; 598; 604; 613; 617; 636; 637; 641; 652; 662…	3214	2023	4.50373e-74	1.86004e-71
GO:0034641	cellular nitrogen compound metabolic process	BP 3	18; 19; 23; 25; 31; 32; 34; 43; 27316; 81; 86; 87; 90; 92; 93; 100; 101; 103; 104; 109; 113; 115; 132; 133; 142; 143; 153; 154; 158; 159; 166; 177; 182; 191; 27339; 203; 204; 207; 208; 210; 211; 223; 242; 268; 271; 272; 291; 292; 293; 301; 306; 307; 316; 317; 318; 324; 328; 329; 331; 332; 333; 348; 351; 353; 358; 367; 374; 384; 391; 405; 406; 408; 409; 427; 435; 440; 65986; 65993; 463; 467; 471; …	6467	3718	3.01075e-73	8.2896e-71
GO:0043170	macromolecule metabolic process	BP 3	2; 12; 19; 21; 23; 25; 31; 32; 34; 43; 52; 53; 27316; 60; 11173; 81; 86; 87; 90; 92; 93; 101; 102; 103; 104; 109; 113; 115; 118; 128; 132; 133; 142; 143; 147; 152; 154; 157; 166; 175; 177; 178; 182; 27338; 27339; 207; 208; 242; 267; 268; 287; 288; 291; 292; 293; 301; 302; 306; 307; 313; 317; 321; 324; 328; 329; 330; 331; 332; 334; 341; 348; 351; 358; 367; 369; 373; 374; 387; 391; 405; 406; 408; 4…	9047	4942	3.89455e-61	8.04226e-59
GO:0007049	cell cycle	BP 3	25; 90; 104; 109; 27338; 203; 207; 208; 274; 288; 301; 311; 324; 328; 329; 330; 331; 332; 351; 382; 387; 389; 403; 406; 440; 65979; 463; 493; 131601; 545; 546; 572; 578; 580; 581; 585; 586; 595; 596; 598; 613; 637; 641; 652; 667; 672; 675; 685; 699; 701; 131870; 808; 811; 815; 818; 831; 835; 836; 858; 890; 891; 892; 896; 898; 899; 900; 901; 902; 905; 983; 984; 988; 989; 990; 991; 993; 994; 995; 9…	1697	1140	3.02821e-60	5.00261e-58
GO:1903047	mitotic cell cycle process	BP 3	25; 90; 27338; 207; 288; 301; 324; 328; 329; 330; 331; 332; 351; 387; 131601; 546; 581; 585; 586; 595; 596; 598; 637; 641; 652; 685; 699; 701; 808; 815; 818; 835; 858; 890; 891; 898; 899; 900; 901; 902; 983; 984; 989; 990; 991; 993; 994; 995; 996; 997; 998; 1017; 1019; 1021; 1022; 1026; 1027; 1031; 1032; 1033; 1058; 1060; 1062; 1063; 1104; 1111; 54801; 1213; 1386; 1387; 1457; 1543; 5719; 1613; 16…	879	653	9.14237e-58	1.2586e-55
GO:0006139	nucleobase-containing compound metabolic process	BP 3	19; 25; 43; 27316; 81; 86; 87; 90; 92; 93; 100; 101; 103; 104; 109; 113; 115; 132; 133; 142; 143; 153; 154; 158; 159; 166; 177; 182; 191; 27339; 203; 204; 207; 208; 268; 271; 272; 301; 306; 307; 316; 317; 318; 328; 329; 331; 332; 333; 348; 351; 353; 358; 367; 374; 391; 405; 406; 408; 409; 65986; 463; 467; 471; 473; 481; 491; 493; 506; 509; 100532735; 513; 514; 515; 516; 517; 522; 535; 538; 539; 5…	5731	3273	1.02333e-56	1.20753e-54
GO:0044249	cellular biosynthetic process	BP 3	18; 19; 23; 25; 31; 32; 34; 37; 38; 43; 47; 27316; 11173; 81; 86; 87; 90; 92; 93; 100; 101; 109; 113; 115; 132; 133; 142; 143; 153; 154; 158; 159; 166; 177; 178; 182; 191; 203; 204; 207; 208; 210; 211; 220; 221; 223; 224; 231; 240; 241; 242; 268; 271; 272; 291; 292; 293; 301; 306; 307; 328; 329; 331; 332; 333; 341; 348; 351; 353; 358; 367; 374; 384; 391; 405; 406; 408; 409; 435; 440; 65986; 65993…	6068	3437	3.1711e-55	3.27416e-53
GO:0046483	heterocycle metabolic process	BP 3	19; 25; 31; 32; 43; 27316; 81; 86; 87; 90; 92; 93; 100; 101; 103; 104; 109; 113; 115; 132; 133; 142; 143; 153; 154; 158; 159; 166; 177; 182; 191; 27339; 203; 204; 207; 208; 210; 211; 268; 271; 272; 301; 306; 307; 316; 317; 318; 328; 329; 331; 332; 333; 348; 351; 353; 358; 367; 374; 391; 405; 406; 408; 409; 65986; 463; 467; 471; 473; 481; 491; 493; 506; 509; 100532735; 513; 514; 515; 516; 517; 522…	5900	3350	8.23454e-55	7.55748e-53
GO:0006725	cellular aromatic compound metabolic process	BP 3	18; 19; 25; 43; 27316; 81; 86; 87; 90; 92; 93; 100; 101; 103; 104; 109; 113; 115; 132; 133; 142; 143; 153; 154; 158; 159; 166; 177; 182; 191; 27339; 203; 204; 207; 208; 210; 211; 231; 268; 271; 272; 301; 306; 307; 314; 316; 317; 318; 328; 329; 331; 332; 333; 348; 351; 353; 358; 367; 374; 391; 405; 406; 408; 409; 65986; 463; 467; 471; 473; 481; 491; 493; 506; 509; 100532735; 513; 514; 515; 516; 51…	5934	3366	1.5047e-54	1.24288e-52
GO:1901576	organic substance biosynthetic process	BP 3	18; 19; 23; 25; 31; 32; 34; 37; 38; 43; 47; 27316; 11173; 81; 86; 87; 90; 92; 93; 100; 101; 109; 113; 115; 132; 133; 142; 143; 153; 154; 158; 159; 166; 177; 178; 182; 191; 27339; 203; 204; 207; 208; 210; 211; 220; 221; 223; 224; 231; 240; 241; 242; 268; 271; 272; 291; 292; 293; 301; 306; 307; 328; 329; 331; 332; 333; 341; 348; 351; 353; 358; 367; 374; 384; 391; 405; 406; 408; 409; 435; 440; 65986…	6162	3479	4.58148e-54	3.44027e-52
GO:1901360	organic cyclic compound metabolic process	BP 3	18; 19; 25; 30; 31; 32; 37; 43; 47; 27316; 81; 86; 87; 90; 92; 93; 100; 101; 103; 104; 109; 113; 115; 132; 133; 142; 143; 153; 154; 158; 159; 166; 177; 182; 191; 27339; 203; 204; 207; 208; 210; 211; 231; 268; 271; 272; 301; 306; 307; 314; 316; 317; 318; 328; 329; 331; 332; 333; 341; 348; 351; 353; 358; 367; 374; 391; 405; 406; 408; 409; 412; 65986; 463; 467; 471; 473; 476; 481; 491; 493; 506; 509…	6122	3454	4.61912e-53	3.17949e-51
GO:0070727	cellular macromolecule localization	BP 3	163882; 131118; 86; 103; 142; 162; 163; 164; 27339; 207; 208; 287; 288; 293; 302; 348; 367; 372; 382; 387; 391; 400; 403; 406; 473; 481; 483; 545; 546; 572; 580; 581; 585; 596; 598; 604; 636; 637; 652; 654; 657; 672; 675; 701; 706; 754; 784; 799; 811; 857; 868; 908; 950; 967; 972; 975; 983; 998; 999; 1000; 1020; 1026; 1058; 1174; 1175; 1176; 1211; 1213; 10952; 1277; 1315; 1363; 1432; 1434; 1445; …	1571	1030	1.36805e-46	8.69237e-45
GO:0046907	intracellular transport	BP 3	19; 31; 32; 131118; 81; 86; 103; 142; 154; 162; 163; 164; 207; 208; 287; 288; 293; 302; 348; 351; 372; 374; 387; 400; 403; 406; 473; 481; 488; 506; 509; 513; 514; 515; 516; 517; 522; 539; 540; 580; 585; 604; 636; 637; 652; 654; 657; 672; 706; 738; 754; 788; 811; 821; 868; 950; 966; 972; 983; 998; 999; 1020; 1026; 1075; 1130; 1174; 1175; 1176; 1211; 1213; 10952; 1315; 1374; 1376; 1432; 1434; 1499;…	1663	1081	1.50516e-46	8.88042e-45
GO:0033554	cellular response to stress	BP 3	25; 37; 11173; 86; 101; 118; 133; 142; 143; 154; 177; 27339; 207; 221; 231; 267; 301; 308; 317; 324; 328; 331; 348; 358; 405; 406; 440; 467; 481; 487; 488; 538; 545; 546; 572; 573; 578; 580; 581; 595; 596; 598; 604; 637; 641; 652; 657; 659; 664; 666; 672; 675; 706; 727; 197342; 90441; 754; 197370; 131870; 811; 815; 818; 835; 836; 842; 349667; 857; 890; 891; 902; 947; 960; 972; 983; 988; 995; 998;…	1857	1185	4.19667e-45	2.31097e-43
GO:0008104	protein localization	BP 3	18; 19; 25; 163882; 43; 131118; 81; 86; 93; 101; 103; 142; 152; 162; 163; 164; 27339; 207; 208; 287; 288; 291; 292; 293; 301; 302; 307; 308; 321; 332; 348; 357; 367; 372; 379; 381; 382; 387; 391; 396; 400; 403; 406; 408; 409; 473; 481; 483; 528; 533; 535; 545; 546; 572; 580; 581; 585; 596; 598; 604; 636; 637; 652; 654; 657; 672; 675; 689; 701; 706; 727; 738; 754; 784; 799; 811; 818; 821; 857; 868…	2411	1482	1.79037e-43	9.24277e-42
GO:0022613	ribonucleoprotein complex biogenesis	BP 3	23; 103; 27339; 545; 636; 705; 708; 90441; 131870; 1153; 1207; 1653; 1654; 1656; 1736; 1939; 1968; 1975; 2091; 2197; 55011; 55015; 6628; 55052; 2794; 2886; 134430; 3646; 3669; 3692; 3921; 55794; 4736; 4848; 4931; 5036; 5303; 5393; 5394; 5433; 5728; 5901; 6041; 6122; 6124; 6125; 6128; 6129; 6130; 6132; 6133; 6134; 6136; 6137; 6138; 6141; 6142; 6143; 6144; 6146; 6147; 6152; 6155; 6156; 6157; 6158; …	465	365	1.52567e-41	7.41298e-40
GO:0043933	macromolecular complex subunit organization	BP 3	19; 25; 31; 32; 34; 38; 41; 43; 27316; 60; 86; 103; 118; 142; 154; 158; 163; 27338; 27339; 210; 241; 267; 274; 23191; 302; 308; 309; 317; 324; 329; 330; 341; 348; 367; 374; 382; 408; 435; 65987; 65993; 473; 100532735; 535; 538; 545; 546; 572; 581; 585; 604; 607; 617; 636; 637; 641; 197259; 664; 672; 675; 708; 740; 811; 818; 822; 829; 832; 847; 857; 858; 871; 891; 902; 949; 966; 972; 978; 983; 989…	2332	1428	1.68693e-40	7.74115e-39
GO:0051649	establishment of localization in cell	BP 3	19; 25; 31; 32; 41; 131118; 81; 86; 103; 142; 154; 162; 163; 164; 207; 208; 287; 288; 293; 302; 332; 348; 351; 357; 372; 374; 387; 400; 403; 406; 408; 473; 481; 488; 493; 506; 509; 513; 514; 515; 516; 517; 522; 539; 540; 572; 578; 580; 581; 585; 596; 604; 623; 636; 637; 652; 654; 657; 672; 675; 706; 738; 754; 781; 784; 788; 808; 811; 815; 821; 857; 868; 891; 950; 966; 972; 983; 998; 999; 1000; 10…	1982	1237	2.19726e-40	9.55229e-39
GO:0045184	establishment of protein localization	BP 3	18; 19; 25; 163882; 43; 131118; 81; 86; 93; 101; 103; 142; 152; 162; 163; 164; 207; 208; 287; 288; 291; 292; 293; 301; 302; 307; 308; 321; 332; 348; 367; 372; 379; 381; 382; 387; 391; 403; 406; 408; 409; 473; 481; 528; 533; 535; 572; 580; 581; 585; 596; 598; 604; 637; 652; 654; 657; 672; 675; 689; 706; 727; 738; 754; 799; 811; 818; 821; 868; 908; 929; 947; 950; 952; 965; 967; 972; 983; 998; 999; …	2001	1243	4.9587e-39	2.04794e-37
GO:1902589	single-organism organelle organization	BP 3	25; 29; 71; 11173; 81; 86; 87; 118; 154; 208; 288; 292; 23191; 301; 302; 308; 324; 329; 330; 331; 332; 357; 358; 382; 387; 391; 396; 397; 403; 408; 65979; 65991; 481; 546; 572; 578; 581; 585; 596; 598; 604; 613; 636; 637; 662; 663; 664; 667; 672; 675; 699; 701; 706; 727; 752; 755; 811; 815; 822; 829; 832; 857; 858; 891; 899; 983; 989; 990; 991; 996; 998; 1017; 1020; 1027; 1058; 1060; 1062; 1063; …	1719	1082	3.42083e-37	1.34553e-35
GO:0019538	protein metabolic process	BP 3	2; 12; 19; 21; 23; 25; 31; 43; 52; 53; 27316; 11173; 86; 90; 92; 93; 101; 102; 103; 104; 109; 113; 115; 128; 142; 143; 147; 152; 154; 157; 175; 177; 182; 27338; 27339; 207; 208; 242; 267; 291; 292; 293; 301; 302; 317; 324; 329; 330; 331; 332; 334; 348; 351; 358; 369; 373; 387; 405; 406; 408; 409; 410; 411; 412; 414; 415; 435; 65993; 467; 493; 197131; 538; 545; 558; 567; 572; 578; 338699; 580; 581…	5403	2992	2.75853e-34	1.0357e-32
GO:0044248	cellular catabolic process	BP 3	18; 30; 32; 34; 37; 38; 43; 51; 11173; 100; 101; 128; 154; 178; 27338; 191; 27339; 207; 208; 215; 221; 224; 267; 272; 302; 316; 317; 324; 329; 341; 348; 369; 405; 406; 408; 409; 411; 435; 493; 501; 197131; 549; 581; 586; 587; 622; 644; 645; 664; 669; 678; 701; 754; 131870; 808; 823; 824; 836; 847; 857; 867; 891; 899; 949; 956; 975; 978; 983; 991; 996; 997; 1020; 1075; 1191; 10952; 1267; 1312; 111…	1540	973	3.10956e-34	1.11674e-32
GO:1901575	organic substance catabolic process	BP 3	18; 30; 32; 34; 37; 38; 43; 51; 11173; 100; 101; 128; 154; 178; 27338; 191; 27339; 207; 208; 215; 217; 219; 221; 224; 267; 272; 302; 316; 317; 324; 329; 341; 348; 369; 405; 406; 408; 409; 411; 412; 435; 493; 501; 197131; 549; 572; 580; 581; 586; 587; 622; 644; 645; 664; 669; 678; 701; 725; 754; 131870; 808; 823; 824; 836; 847; 857; 867; 891; 899; 949; 956; 960; 975; 978; 983; 991; 996; 997; 998; …	1819	1119	2.05561e-32	7.07472e-31
GO:0022607	cellular component assembly	BP 3	19; 25; 31; 32; 34; 38; 41; 43; 27316; 60; 71; 81; 87; 103; 118; 142; 154; 158; 163; 27338; 27339; 210; 241; 267; 274; 287; 288; 23191; 302; 308; 309; 317; 324; 329; 330; 331; 332; 341; 348; 351; 357; 367; 374; 382; 387; 389; 391; 403; 408; 435; 65987; 535; 538; 545; 546; 572; 576; 577; 581; 585; 596; 607; 617; 636; 637; 641; 197259; 667; 672; 688; 708; 755; 811; 818; 822; 829; 832; 847; 857; 858…	2485	1476	2.43928e-32	8.05939e-31
GO:0044770	cell cycle phase transition	BP 3	90; 27338; 207; 301; 324; 328; 332; 351; 493; 131601; 581; 586; 595; 596; 637; 641; 699; 701; 808; 815; 818; 835; 890; 891; 898; 902; 983; 990; 993; 994; 995; 996; 997; 1017; 1019; 1021; 1022; 1026; 1027; 1031; 1032; 1033; 1062; 1063; 1104; 1111; 54801; 1387; 1457; 1543; 1639; 1642; 1647; 1654; 1719; 1781; 1785; 1820; 1843; 1869; 1874; 1876; 1956; 1978; 2068; 2071; 2146; 2273; 2305; 55031; 246184…	473	353	4.38413e-32	1.3928e-30
GO:0016032	viral process	BP 3	103; 104; 274; 291; 292; 293; 348; 373; 387; 558; 572; 581; 596; 598; 636; 664; 699; 708; 819; 857; 858; 890; 905; 949; 950; 975; 995; 1025; 1058; 1072; 1104; 1105; 1232; 1315; 1385; 1387; 1487; 1488; 1508; 1525; 1605; 1616; 1642; 1654; 1655; 1656; 1663; 51510; 1739; 1781; 1803; 1948; 1974; 2040; 2068; 2071; 2192; 2197; 2224; 2332; 5870; 2534; 2547; 2621; 2648; 5933; 2934; 2956; 2958; 2959; 2962;…	748	515	6.58788e-31	2.0154e-29
GO:1902580	single-organism cellular localization	BP 3	19; 31; 32; 163882; 81; 103; 142; 207; 208; 287; 288; 302; 348; 351; 367; 382; 387; 391; 403; 406; 473; 481; 483; 487; 488; 506; 509; 513; 514; 515; 516; 517; 522; 539; 572; 581; 585; 596; 598; 604; 636; 637; 652; 654; 657; 672; 754; 784; 788; 799; 821; 857; 868; 983; 998; 999; 1000; 1020; 1026; 1058; 1062; 1176; 1213; 10952; 1363; 1374; 1376; 1432; 1434; 1445; 1499; 1540; 1601; 1605; 1639; 1739;…	1101	712	2.96286e-29	8.74045e-28
GO:0019222	regulation of metabolic process	BP 3	2; 12; 18; 19; 23; 25; 31; 32; 34; 37; 163882; 43; 47; 27316; 60; 81; 86; 87; 90; 92; 93; 101; 103; 104; 109; 113; 115; 132; 133; 142; 147; 152; 153; 154; 166; 177; 182; 27338; 27339; 207; 208; 242; 268; 287; 288; 301; 302; 306; 307; 317; 321; 324; 328; 329; 330; 331; 332; 333; 334; 341; 348; 351; 358; 367; 369; 374; 387; 391; 405; 406; 408; 409; 65986; 463; 467; 473; 476; 481; 493; 100532735; 53…	6121	3319	5.4124e-29	1.5416e-27
GO:0044403	symbiosis, encompassing mutualism through parasitism	BP 3	103; 104; 274; 291; 292; 293; 348; 358; 373; 387; 558; 572; 581; 596; 598; 636; 664; 699; 708; 819; 857; 858; 890; 905; 949; 950; 975; 995; 1025; 1058; 1072; 1104; 1105; 1232; 1315; 1385; 1387; 1487; 1488; 1508; 1525; 1605; 1616; 1642; 1654; 1655; 1656; 1663; 51510; 1739; 1781; 1803; 1948; 1974; 2040; 2068; 2071; 2150; 2192; 2197; 2224; 2332; 5870; 2519; 2534; 2547; 2621; 2648; 5933; 2876; 2934; …	784	529	2.52835e-28	6.96138e-27
GO:0044802	single-organism membrane organization	BP 3	19; 24; 163882; 207; 208; 287; 288; 292; 301; 302; 348; 367; 382; 391; 481; 483; 488; 572; 578; 581; 596; 598; 637; 662; 664; 745; 784; 799; 815; 857; 858; 891; 928; 983; 999; 1000; 1020; 1191; 1213; 1267; 1289; 1363; 1386; 1445; 165324; 1601; 1739; 1740; 1741; 1760; 1785; 1794; 1804; 1855; 1861; 1869; 1956; 2010; 2013; 2039; 2040; 2054; 2055; 2064; 2119; 2197; 2316; 2319; 2621; 2664; 2743; 2773;…	874	573	8.91314e-26	2.37492e-24
GO:0061024	membrane organization	BP 3	19; 24; 163882; 177; 207; 208; 287; 288; 292; 301; 302; 348; 367; 374; 382; 387; 391; 481; 483; 488; 572; 578; 581; 596; 598; 637; 662; 664; 745; 784; 799; 815; 857; 858; 891; 928; 966; 983; 999; 1000; 1020; 1075; 1191; 1213; 1267; 1289; 1363; 1386; 1445; 165324; 1522; 1601; 51510; 1718; 1739; 1740; 1741; 1760; 1785; 1793; 1794; 1804; 1855; 1861; 1869; 1956; 2010; 2013; 2039; 2040; 2054; 2055; 20…	1042	666	2.4578e-25	6.34419e-24
GO:1901564	organonitrogen compound metabolic process	BP 3	18; 19; 23; 31; 32; 34; 38; 43; 100; 109; 113; 115; 132; 133; 153; 154; 158; 159; 191; 203; 204; 207; 208; 210; 211; 221; 223; 224; 231; 242; 271; 272; 291; 292; 293; 314; 316; 324; 333; 341; 348; 351; 353; 358; 384; 405; 410; 411; 412; 414; 415; 427; 435; 440; 65993; 471; 481; 491; 493; 501; 506; 509; 513; 514; 515; 516; 517; 522; 535; 538; 539; 549; 572; 338699; 581; 586; 587; 644; 645; 669; 67…	2273	1329	6.23356e-25	1.56028e-23
GO:0006793	phosphorus metabolic process	BP 3	19; 25; 31; 32; 163882; 43; 47; 52; 53; 90; 92; 93; 98; 100; 101; 102; 103; 104; 109; 113; 115; 132; 133; 147; 152; 153; 154; 157; 158; 159; 177; 203; 204; 207; 208; 242; 250; 271; 272; 302; 324; 328; 332; 333; 341; 348; 351; 353; 358; 367; 369; 374; 387; 405; 408; 409; 467; 471; 476; 481; 491; 493; 506; 509; 513; 514; 515; 516; 517; 522; 535; 538; 539; 545; 558; 572; 578; 580; 581; 595; 596; 613…	3174	1793	7.55911e-24	1.83642e-22
GO:0035556	intracellular signal transduction	BP 3	2; 19; 25; 29; 81; 100; 101; 109; 113; 115; 133; 147; 152; 153; 154; 177; 27339; 207; 208; 231; 242; 287; 23191; 317; 329; 330; 331; 348; 369; 373; 379; 381; 382; 387; 389; 391; 392; 393; 394; 396; 397; 400; 403; 406; 408; 409; 65979; 467; 481; 487; 488; 493; 197131; 545; 546; 558; 572; 578; 580; 581; 596; 598; 604; 613; 637; 641; 649; 652; 654; 656; 660; 663; 664; 666; 672; 675; 685; 708; 718; 7…	2634	1508	4.54303e-23	1.07215e-21
GO:0006413	translational initiation	BP 3	23; 1653; 1654; 1939; 1964; 1965; 1968; 1974; 1975; 1978; 1982; 1983; 2197; 2332; 55024; 468; 2972; 3315; 3646; 3692; 3921; 4528; 4686; 4736; 5094; 5433; 5436; 5499; 5610; 5611; 5725; 5914; 6122; 6124; 6125; 6128; 6129; 6130; 6132; 6133; 6134; 6136; 6137; 6138; 6141; 6142; 6143; 6144; 6146; 6147; 6152; 6155; 6156; 6157; 6158; 6159; 6160; 6161; 6164; 6165; 6167; 6168; 6169; 6170; 6171; 6175; 6176;…	196	160	3.79963e-22	8.71805e-21
GO:0048518	positive regulation of biological process	BP 3	2; 14; 18; 19; 23; 25; 29; 31; 32; 163882; 43; 47; 51; 27316; 60; 71; 81; 86; 90; 92; 93; 100; 101; 102; 103; 104; 109; 113; 115; 132; 133; 142; 147; 152; 153; 154; 164; 166; 177; 182; 27338; 27339; 207; 208; 218; 220; 231; 240; 241; 242; 268; 274; 287; 288; 292; 293; 23191; 301; 302; 306; 308; 317; 324; 328; 329; 330; 331; 332; 341; 348; 351; 358; 360; 367; 369; 374; 382; 387; 389; 391; 392; 393…	5198	2807	1.06915e-21	2.3868e-20
GO:0048519	negative regulation of biological process	BP 3	2; 12; 18; 19; 25; 29; 32; 37; 41; 163882; 43; 27316; 11173; 81; 87; 90; 93; 100; 101; 102; 103; 104; 118; 133; 142; 152; 153; 154; 163; 166; 177; 182; 27339; 203; 207; 208; 268; 274; 287; 288; 291; 292; 301; 302; 307; 308; 313; 324; 328; 329; 330; 331; 332; 333; 334; 341; 348; 351; 358; 367; 369; 374; 382; 387; 393; 396; 397; 406; 408; 409; 440; 65979; 65989; 463; 467; 473; 476; 487; 488; 493; 1…	4596	2499	4.97473e-21	1.08135e-19
GO:0010256	endomembrane system organization	BP 3	19; 163882; 207; 208; 287; 288; 302; 367; 382; 391; 400; 481; 483; 488; 598; 662; 745; 784; 799; 857; 858; 891; 983; 998; 999; 1000; 1130; 54808; 1182; 1191; 1213; 1289; 1385; 1445; 165324; 1601; 51510; 1739; 1759; 1760; 1785; 1804; 1861; 2010; 2013; 2054; 2319; 2580; 2621; 2801; 2803; 2804; 2852; 3064; 3267; 3551; 3675; 3728; 3799; 3801; 3875; 4000; 4218; 4628; 4644; 4905; 5048; 5064; 5119; 5270…	541	368	6.43016e-21	1.36187e-19
GO:0019080	viral gene expression	BP 3	905; 1025; 1105; 2197; 2962; 3725; 3921; 4736; 4851; 5045; 5094; 5216; 5431; 5433; 5436; 5438; 5439; 5440; 5725; 5987; 6122; 6124; 6125; 6128; 6129; 6130; 6132; 6133; 6134; 6136; 6137; 6138; 6141; 6142; 6143; 6144; 6146; 6147; 6152; 6155; 6156; 6157; 6158; 6159; 6160; 6161; 6164; 6165; 6167; 6168; 6169; 6170; 6171; 6175; 6176; 6181; 6187; 6188; 6189; 6191; 6193; 6194; 6201; 6202; 6203; 6205; 6206…	189	152	6.91537e-20	1.42802e-18
GO:0051301	cell division	BP 3	27338; 288; 311; 324; 332; 382; 387; 389; 403; 131601; 585; 595; 598; 641; 675; 678; 699; 701; 808; 847; 890; 891; 896; 898; 899; 900; 901; 905; 983; 984; 989; 990; 991; 993; 994; 995; 996; 998; 1017; 1019; 1020; 1021; 1022; 1060; 1062; 1063; 1104; 54801; 1163; 1613; 51510; 1730; 1894; 2068; 2119; 2250; 2260; 2277; 246184; 2770; 2773; 2801; 2810; 93323; 2908; 3070; 3619; 3832; 3833; 3925; 3978; 3…	553	371	1.66705e-19	3.35849e-18
GO:0022411	cellular component disassembly	BP 3	2; 11173; 86; 101; 102; 118; 154; 308; 317; 324; 329; 65991; 65993; 481; 581; 649; 660; 664; 706; 727; 740; 780; 822; 823; 824; 826; 829; 832; 836; 839; 857; 891; 960; 983; 999; 1072; 1499; 1513; 1514; 1515; 1520; 6602; 1676; 51510; 1803; 1855; 1856; 116541; 1939; 1965; 1984; 2010; 2011; 2017; 2021; 2039; 2040; 2107; 2113; 2150; 2176; 2188; 2200; 2264; 2335; 493856; 6628; 2535; 2542; 55052; 2648;…	645	418	9.78696e-18	1.92477e-16
GO:0007059	chromosome segregation	BP 3	292; 324; 332; 546; 672; 675; 699; 701; 891; 990; 991; 996; 998; 1058; 1060; 1062; 1063; 1104; 1457; 1499; 1654; 1663; 51510; 1843; 1894; 2068; 2072; 2177; 2491; 246184; 2669; 2908; 3619; 3832; 3833; 3834; 3835; 3837; 4085; 4292; 4361; 201254; 23383; 5048; 5119; 5347; 5510; 5518; 5885; 5905; 5925; 6188; 6232; 6249; 6396; 6421; 22933; 6732; 55746; 55755; 7150; 7153; 7155; 7175; 7272; 7320; 7329; 7…	319	228	2.77748e-17	5.33534e-16
GO:0070271	protein complex biogenesis	BP 3	25; 31; 32; 34; 38; 41; 43; 27316; 118; 142; 154; 158; 163; 27338; 210; 241; 267; 23191; 302; 308; 309; 317; 324; 329; 330; 367; 374; 382; 435; 65987; 535; 572; 581; 585; 607; 617; 637; 641; 197259; 811; 818; 822; 829; 832; 847; 857; 858; 891; 966; 972; 978; 983; 989; 998; 1000; 1027; 1058; 1060; 1062; 1063; 1075; 1175; 1191; 1277; 1278; 1291; 1292; 1307; 1352; 1355; 1365; 1374; 1385; 1387; 1491;…	1281	762	1.0389e-16	1.9503e-15
GO:0008219	cell death	BP 3	25; 29; 53; 81; 87; 90; 100; 101; 103; 133; 143; 154; 166; 177; 207; 208; 220; 274; 291; 292; 293; 301; 307; 308; 309; 317; 318; 324; 329; 330; 331; 332; 333; 348; 351; 358; 367; 369; 382; 393; 396; 408; 409; 440; 467; 487; 558; 572; 573; 578; 580; 581; 596; 598; 604; 637; 649; 197259; 652; 654; 656; 659; 660; 662; 663; 664; 666; 672; 675; 685; 694; 699; 701; 706; 708; 90441; 754; 811; 815; 831; …	1947	1114	1.06874e-16	1.96172e-15
GO:0044093	positive regulation of molecular function	BP 3	2; 25; 29; 81; 93; 101; 109; 113; 115; 118; 142; 152; 153; 154; 177; 27338; 207; 208; 241; 267; 268; 287; 288; 302; 306; 317; 341; 348; 351; 367; 369; 373; 387; 389; 391; 392; 393; 394; 396; 397; 400; 408; 65979; 481; 483; 493; 538; 567; 572; 577; 578; 581; 595; 596; 613; 637; 648; 652; 663; 666; 685; 701; 727; 90441; 781; 799; 808; 815; 818; 835; 836; 842; 847; 857; 858; 5606; 889; 891; 892; 896…	1820	1043	6.58487e-16	1.18241e-14
GO:0007093	mitotic cell cycle checkpoint	BP 3	324; 581; 595; 598; 641; 699; 701; 835; 890; 891; 983; 995; 1017; 1026; 1027; 1063; 1386; 1457; 1647; 1739; 1820; 1843; 1869; 1874; 2810; 3265; 3276; 3364; 4085; 4193; 4303; 4361; 4436; 4582; 4683; 4848; 4849; 4850; 5111; 5347; 5371; 5527; 5546; 5591; 5883; 5884; 5925; 5934; 6118; 6194; 6233; 6419; 6659; 6790; 7027; 7029; 7153; 7155; 7157; 7161; 7175; 7272; 7311; 7314; 7517; 7756; 7832; 8091; 824…	148	119	7.44829e-16	1.309e-14
GO:0007017	microtubule-based process	BP 3	25; 163; 324; 329; 330; 331; 332; 351; 387; 403; 585; 636; 663; 667; 672; 675; 832; 857; 891; 899; 983; 998; 1017; 1027; 1058; 1062; 1104; 1107; 1108; 1111; 54801; 1175; 1176; 1211; 1267; 1499; 1540; 1605; 1639; 1647; 51510; 1739; 1767; 1781; 1783; 1855; 1874; 1962; 2064; 2241; 2288; 2316; 5870; 166379; 2597; 2801; 93323; 3064; 199953; 3476; 3797; 3799; 3801; 3832; 3833; 3834; 3835; 3837; 3895; 3…	612	393	8.34862e-16	1.43666e-14
GO:0050790	regulation of catalytic activity	BP 3	2; 12; 25; 29; 32; 163882; 92; 93; 101; 103; 104; 109; 113; 115; 152; 153; 154; 27338; 207; 208; 241; 301; 302; 306; 307; 308; 317; 324; 329; 330; 331; 332; 334; 341; 348; 351; 358; 369; 373; 387; 389; 391; 392; 393; 394; 396; 397; 400; 408; 409; 65979; 481; 483; 493; 538; 572; 573; 577; 578; 581; 585; 595; 596; 604; 613; 636; 637; 641; 648; 652; 663; 666; 685; 701; 718; 721; 727; 90441; 799; 808…	2338	1301	3.61237e-14	6.08943e-13
GO:0098813	nuclear chromosome segregation	BP 3	324; 332; 546; 675; 699; 701; 891; 990; 991; 996; 998; 1058; 1060; 1062; 1063; 1457; 1499; 1663; 51510; 1843; 1894; 2072; 2177; 2491; 246184; 2669; 3619; 3833; 3834; 3835; 3837; 4085; 4292; 4361; 201254; 23383; 5048; 5119; 5347; 5518; 5885; 5905; 5925; 6232; 6249; 6396; 6421; 22933; 55746; 7153; 7155; 7175; 7272; 7320; 7514; 7517; 23122; 23137; 7756; 55920; 8243; 8313; 401541; 23244; 8452; 8556; …	273	193	4.40194e-14	7.27201e-13
GO:0007062	sister chromatid cohesion	BP 3	332; 546; 699; 701; 991; 1058; 1060; 1062; 1063; 1499; 1663; 2491; 3619; 3835; 4085; 4361; 23383; 5048; 5347; 5518; 5885; 5905; 5925; 6232; 6249; 6396; 6421; 55746; 7514; 23122; 23137; 55920; 8243; 8313; 401541; 23244; 8658; 9126; 9183; 9184; 9212; 9555; 9700; 9735; 9793; 220134; 10274; 10403; 10664; 10726; 10735; 54921; 11004; 11044; 11130; 11331; 83903; 57082; 79023; 79075; 79172; 79682; 79892;…	126	101	1.67039e-13	2.70538e-12
GO:0031570	DNA integrity checkpoint	BP 3	27339; 545; 581; 595; 641; 672; 835; 890; 891; 983; 988; 990; 995; 1017; 1026; 1027; 1111; 1386; 1407; 1432; 1647; 1763; 1820; 1869; 1874; 2810; 3014; 3276; 3364; 4193; 4303; 4361; 4436; 4582; 4683; 4848; 4849; 4850; 5111; 5347; 5371; 5527; 5591; 5781; 5810; 5883; 5884; 5932; 5934; 6118; 6233; 6419; 6659; 6790; 7027; 7029; 7153; 7155; 7157; 7158; 7161; 7311; 7314; 7832; 8091; 8318; 8451; 8555; 86…	156	120	2.24142e-13	3.56042e-12
GO:0044711	single-organism biosynthetic process	BP 3	18; 19; 31; 32; 34; 37; 38; 43; 47; 100; 109; 113; 115; 132; 133; 153; 154; 158; 159; 177; 178; 191; 27339; 203; 204; 207; 208; 210; 211; 220; 221; 224; 231; 240; 241; 242; 271; 272; 301; 333; 341; 348; 353; 358; 384; 435; 440; 467; 471; 476; 493; 506; 509; 513; 514; 515; 516; 517; 522; 535; 539; 586; 587; 622; 80765; 652; 654; 669; 672; 706; 718; 790; 799; 808; 871; 873; 949; 972; 978; 1213; 205…	1415	809	3.58993e-12	5.59487e-11
GO:0023051	regulation of signaling	BP 3	2; 18; 19; 25; 29; 41; 43; 81; 90; 92; 93; 100; 101; 103; 133; 142; 147; 152; 153; 154; 163; 166; 182; 207; 208; 231; 242; 287; 291; 292; 293; 301; 302; 308; 317; 324; 329; 330; 331; 332; 348; 351; 367; 369; 382; 387; 389; 391; 392; 393; 394; 396; 397; 405; 406; 408; 409; 65979; 65989; 467; 476; 478; 481; 483; 487; 488; 489; 491; 493; 197131; 545; 558; 572; 578; 580; 581; 595; 596; 598; 604; 607;…	3048	1646	7.11699e-12	1.08864e-10
GO:0048583	regulation of response to stimulus	BP 3	2; 18; 19; 25; 29; 60; 71; 81; 90; 92; 93; 100; 101; 102; 103; 132; 133; 142; 147; 152; 153; 154; 162; 163; 164; 166; 177; 182; 207; 208; 231; 241; 242; 292; 293; 23191; 301; 302; 308; 313; 317; 324; 328; 329; 330; 331; 332; 348; 351; 367; 369; 382; 387; 389; 391; 392; 393; 394; 396; 397; 405; 406; 408; 409; 65979; 65989; 467; 481; 488; 493; 197131; 545; 558; 567; 572; 573; 578; 580; 581; 585; 59…	3683	1965	1.01514e-11	1.50942e-10
GO:0007050	cell cycle arrest	BP 3	25; 203; 208; 274; 324; 463; 580; 581; 595; 667; 672; 811; 831; 835; 891; 983; 995; 1017; 1019; 1020; 1021; 1022; 1025; 1026; 1027; 1028; 1031; 1032; 1033; 1647; 1649; 1718; 1820; 1843; 1869; 1874; 1982; 2081; 2305; 2621; 2627; 2810; 2852; 166793; 3265; 3276; 3398; 3576; 3592; 3624; 3659; 3664; 4088; 4193; 4291; 4303; 4436; 4582; 4609; 4683; 4824; 4848; 4849; 4850; 4853; 5036; 5111; 5371; 5494; 5…	244	170	1.02334e-11	1.50942e-10
GO:0097190	apoptotic signaling pathway	BP 3	25; 90; 207; 292; 309; 317; 367; 409; 467; 487; 572; 578; 581; 596; 598; 637; 664; 666; 672; 675; 90441; 754; 835; 836; 842; 843; 857; 929; 952; 960; 972; 1026; 1032; 1051; 1075; 1191; 1491; 1495; 1499; 1512; 1540; 1545; 1613; 1616; 1649; 1654; 1655; 1687; 1869; 1870; 2017; 2065; 2074; 2081; 2260; 2261; 2272; 55011; 2395; 55031; 2534; 2537; 2729; 2730; 468; 2810; 2852; 2872; 2876; 2907; 2923; 293…	574	355	3.26238e-11	4.72759e-10
GO:0035966	response to topologically incorrect protein	BP 3	37; 118; 267; 440; 467; 578; 581; 595; 811; 871; 1191; 10952; 1388; 1491; 1639; 1649; 1663; 1861; 1965; 2081; 2137; 2673; 468; 2931; 3068; 3300; 3301; 3305; 3306; 3308; 3309; 3312; 3315; 3320; 3326; 3329; 3337; 3338; 3484; 3576; 4000; 4189; 4287; 4780; 5071; 5295; 5526; 5610; 5611; 5770; 5771; 6347; 6388; 6464; 6734; 6745; 7057; 7094; 7095; 7184; 7353; 7415; 7466; 7494; 7709; 7873; 8614; 8720; 91…	183	131	1.3254e-10	1.88755e-09
GO:0007051	spindle organization	BP 3	329; 330; 331; 332; 387; 891; 1104; 1107; 1108; 54801; 51510; 1739; 2316; 2801; 93323; 3832; 3833; 3837; 3925; 4134; 4292; 4605; 4627; 5116; 5119; 5347; 5518; 5524; 5901; 5902; 6188; 203068; 6491; 6683; 6790; 7175; 7272; 7405; 7430; 23122; 7756; 8243; 8556; 8658; 8766; 8841; 9055; 9126; 9212; 9371; 9493; 9611; 9639; 9700; 9793; 9897; 10015; 10039; 10403; 10426; 10464; 10540; 10769; 10783; 10844; …	139	104	1.62122e-10	2.26971e-09
GO:0071166	ribonucleoprotein complex localization	BP 3	1984; 3087; 3181; 3267; 3692; 3921; 4116; 4686; 5433; 5901; 5976; 6209; 6234; 6426; 6427; 6428; 6429; 6430; 6432; 55746; 7175; 7248; 7514; 8021; 8086; 8106; 56000; 8480; 8683; 9631; 9688; 9775; 6830; 9883; 9887; 9939; 9972; 9984; 54890; 10189; 10212; 10250; 10569; 10762; 10772; 10921; 11097; 11260; 11338; 23293; 55706; 79023; 79228; 55677; 79902; 7884; 80145; 81929; 84811; 51068; 51362; 84248; 84…	123	94	1.67181e-10	2.30153e-09
GO:0006403	RNA localization	BP 3	545; 636; 908; 1736; 1984; 2091; 2332; 55011; 3064; 3087; 3178; 3181; 3267; 3921; 4116; 4600; 4641; 4686; 5394; 5433; 5901; 5902; 5976; 6234; 6311; 6396; 6426; 6427; 6428; 6429; 6430; 6432; 55746; 6950; 7175; 7203; 7248; 7514; 8021; 8086; 8106; 56000; 8480; 8559; 8570; 8607; 8658; 8683; 8888; 399664; 9444; 9631; 9688; 9775; 9793; 6830; 9804; 9883; 9887; 9939; 9961; 9972; 9984; 54890; 10128; 10189…	210	146	3.69618e-10	5.00499e-09
GO:0051640	organelle localization	BP 3	81; 332; 357; 374; 487; 488; 585; 636; 675; 821; 891; 966; 998; 1000; 1020; 1058; 1062; 1063; 1075; 1176; 1499; 1522; 1600; 1639; 51510; 1739; 1756; 1759; 1783; 1785; 1808; 1861; 2011; 2054; 2157; 2241; 2332; 2348; 5870; 5874; 2624; 2648; 2669; 2801; 2896; 3064; 3087; 3162; 199953; 3566; 3692; 3797; 3799; 3833; 3835; 3837; 3916; 3965; 3993; 4067; 4131; 4134; 4137; 4292; 4627; 4628; 4644; 4647; 46…	483	300	5.6978e-10	7.52076e-09
GO:0051186	cofactor metabolic process	BP 3	31; 32; 47; 191; 210; 211; 231; 405; 471; 644; 645; 669; 686; 706; 873; 1352; 1355; 1543; 1645; 1646; 1719; 1737; 1738; 1743; 1757; 1786; 2023; 2027; 2180; 2194; 2203; 2232; 2235; 2348; 2356; 2395; 2584; 2597; 133686; 2618; 2639; 2643; 2821; 10058; 3098; 3099; 3141; 3156; 3162; 3163; 3295; 3417; 3643; 3692; 27304; 3939; 3945; 4144; 4191; 4199; 4200; 197322; 4337; 4338; 4522; 4524; 4597; 4598; 468…	375	240	5.73618e-10	7.52076e-09
GO:0006810	transport	BP 3	2; 12; 18; 19; 21; 22; 23; 24; 25; 29; 31; 32; 41; 163882; 43; 131118; 60; 71; 81; 86; 87; 93; 100; 101; 103; 118; 120; 133; 142; 143; 152; 154; 157; 162; 163; 164; 177; 207; 208; 215; 242; 274; 287; 288; 291; 292; 293; 23191; 301; 302; 306; 307; 308; 309; 311; 321; 332; 333; 334; 341; 348; 351; 353; 357; 358; 360; 367; 372; 374; 379; 381; 382; 387; 400; 403; 406; 408; 409; 411; 432; 473; 476; 47…	4614	2406	2.08586e-09	2.69206e-08
GO:0055114	oxidation-reduction process	BP 3	30; 32; 34; 37; 51; 128; 178; 207; 208; 215; 217; 218; 219; 220; 221; 223; 224; 231; 240; 241; 242; 314; 316; 328; 501; 581; 622; 644; 645; 664; 808; 847; 873; 1327; 1340; 79697; 1345; 1349; 1350; 1352; 1355; 1373; 1374; 1376; 1384; 1431; 1432; 1468; 1487; 1488; 1528; 1534; 1535; 1537; 1543; 1545; 1564; 1571; 1573; 1591; 1593; 1594; 1595; 1632; 1645; 1646; 1666; 284273; 1717; 1718; 1719; 1723; 17…	979	562	3.93292e-09	4.99784e-08
GO:0030968	endoplasmic reticulum unfolded protein response	BP 3	37; 118; 267; 440; 467; 578; 581; 595; 811; 10952; 1388; 1491; 1639; 1649; 1663; 1965; 2081; 2137; 2673; 468; 2931; 3068; 3309; 3484; 3576; 4000; 4189; 4780; 5295; 5526; 5610; 5611; 5770; 5771; 6347; 6388; 6464; 6734; 6745; 7094; 7095; 7184; 7415; 7466; 7494; 7709; 8614; 8720; 9114; 9217; 9451; 9797; 9820; 10018; 10106; 10113; 10130; 10399; 10488; 10525; 10551; 23645; 10954; 11231; 26608; 79139; …	133	97	6.68525e-09	8.36669e-08
GO:0070887	cellular response to chemical stimulus	BP 3	9; 19; 25; 31; 37; 27316; 11173; 90; 92; 93; 101; 102; 103; 109; 113; 115; 118; 142; 154; 177; 207; 208; 210; 218; 221; 231; 241; 267; 288; 301; 308; 314; 317; 324; 328; 329; 330; 331; 332; 333; 351; 353; 358; 367; 387; 391; 396; 405; 406; 408; 409; 440; 467; 476; 478; 488; 493; 197131; 528; 533; 535; 538; 546; 558; 567; 572; 578; 581; 585; 595; 596; 598; 607; 610; 639; 641; 649; 652; 654; 656; 6…	2626	1404	1.12324e-08	1.38476e-07
GO:0051656	establishment of organelle localization	BP 3	81; 332; 357; 374; 488; 585; 636; 675; 821; 891; 966; 998; 1020; 1058; 1062; 1063; 1075; 1176; 1499; 1522; 1639; 51510; 1739; 1759; 1785; 1808; 1861; 2054; 2157; 2241; 2332; 2348; 5870; 5874; 2624; 2669; 2801; 2896; 3064; 3162; 199953; 3566; 3692; 3797; 3799; 3833; 3835; 3837; 3916; 3965; 3993; 4067; 4131; 4134; 4137; 4292; 4627; 4628; 4644; 4647; 4905; 4926; 4976; 4983; 27445; 5048; 5071; 5119; …	420	260	1.24159e-08	1.50817e-07
GO:0010033	response to organic substance	BP 3	18; 19; 21; 25; 29; 31; 34; 37; 38; 53; 27316; 11173; 90; 92; 93; 100; 102; 103; 109; 113; 115; 118; 128; 133; 142; 154; 159; 166; 177; 178; 182; 204; 207; 208; 210; 218; 231; 267; 268; 287; 301; 302; 306; 308; 317; 324; 328; 329; 330; 331; 332; 333; 351; 353; 358; 360; 367; 374; 387; 396; 405; 406; 408; 409; 410; 411; 412; 440; 463; 467; 476; 478; 488; 493; 197131; 528; 533; 535; 540; 546; 558; …	2850	1512	3.53877e-08	4.23626e-07
GO:0042769	DNA damage response, detection of DNA damage	BP 3	142; 1642; 3301; 5111; 5424; 5425; 5982; 5983; 5984; 5985; 6117; 6118; 6119; 6188; 6233; 6659; 7311; 7314; 7320; 7398; 8091; 8450; 8451; 9978; 10714; 11284; 51514; 56852; 57804; 60488; 64949; 64963; 64965	36	33	4.10003e-08	4.83803e-07
GO:0006091	generation of precursor metabolites and energy	BP 3	34; 37; 51; 178; 204; 207; 208; 291; 405; 506; 509; 513; 538; 581; 664; 669; 808; 847; 1327; 1340; 1345; 1349; 1350; 1352; 1355; 1373; 1431; 1534; 1537; 1737; 1738; 1743; 2023; 2027; 2109; 2110; 2203; 2232; 2235; 2271; 2395; 2542; 2584; 2597; 2631; 2632; 2673; 2696; 2778; 2821; 2887; 2931; 2992; 2997; 3098; 3099; 3146; 3417; 3418; 3419; 3481; 3572; 3643; 3667; 3692; 3939; 3953; 4191; 4436; 4609; …	373	232	4.23726e-08	4.92955e-07
GO:0016236	macroautophagy	BP 3	11173; 154; 308; 481; 528; 533; 535; 664; 727; 823; 826; 836; 1020; 1965; 2040; 2081; 2176; 2188; 6628; 2542; 2597; 2629; 3099; 523; 529; 200081; 3791; 3866; 3964; 200576; 4077; 4130; 4638; 4864; 4913; 4943; 828; 64601; 5071; 5163; 5166; 5194; 5289; 5290; 5305; 5352; 5563; 5564; 5565; 5599; 5604; 5663; 202374; 5861; 5868; 5899; 6233; 6509; 6507; 6581; 6629; 6632; 6636; 6829; 7004; 7182; 7248; 725…	383	237	5.68481e-08	6.52174e-07
GO:0006979	response to oxidative stress	BP 3	25; 100; 142; 177; 207; 210; 221; 224; 231; 301; 318; 328; 348; 351; 358; 374; 405; 406; 488; 538; 572; 578; 596; 652; 664; 90441; 836; 847; 890; 952; 983; 1017; 1147; 1244; 1277; 1316; 54840; 1535; 1545; 1571; 1649; 1718; 1719; 1785; 132864; 1843; 1861; 1894; 1906; 1938; 2021; 2054; 2055; 2057; 2067; 2068; 2071; 2074; 2110; 2113; 2119; 2146; 2152; 2185; 2241; 2281; 2308; 2335; 493869; 2353; 2395…	394	243	5.82553e-08	6.59162e-07
GO:0051236	establishment of RNA localization	BP 3	545; 1984; 2332; 3064; 3087; 3178; 3181; 3267; 3921; 4116; 4600; 4641; 4686; 5433; 5901; 5902; 5976; 6234; 6311; 6396; 6426; 6427; 6428; 6429; 6430; 6432; 55746; 7175; 7248; 7514; 8021; 8086; 8106; 56000; 8480; 8570; 8658; 8683; 8888; 9444; 9631; 9688; 9775; 9793; 6830; 9804; 9883; 9887; 9939; 9961; 9972; 9984; 54890; 10128; 10189; 10211; 10212; 10250; 10569; 10644; 10657; 10762; 10772; 10921; 11…	180	122	1.00656e-07	1.12354e-06
GO:0000422	mitophagy	BP 3	11173; 86; 154; 308; 65991; 481; 664; 706; 727; 1513; 1965; 2011; 2017; 2040; 2176; 2188; 493856; 6628; 2542; 2648; 2931; 3099; 200081; 3866; 4130; 4638; 4913; 828; 5071; 5163; 5194; 5290; 5352; 5604; 202374; 6158; 6509; 6507; 6581; 6632; 6636; 6720; 7182; 7416; 7709; 7786; 7855; 8110; 8200; 8208; 8464; 8607; 8678; 8736; 8878; 9469; 9688; 9798; 9982; 10013; 10059; 10456; 10533; 11128; 11140; 1131…	205	136	1.40148e-07	1.54349e-06
GO:0044092	negative regulation of molecular function	BP 3	2; 12; 25; 32; 163882; 103; 104; 154; 166; 207; 208; 288; 301; 302; 306; 307; 308; 324; 329; 330; 331; 332; 334; 341; 348; 351; 358; 408; 409; 65979; 493; 538; 567; 581; 585; 636; 652; 701; 718; 721; 727; 808; 831; 836; 847; 349667; 857; 871; 891; 960; 983; 991; 996; 1017; 1026; 1027; 1028; 1031; 1032; 1054; 1154; 1240; 1266; 1293; 1445; 1457; 1472; 1474; 1540; 1545; 5719; 1594; 1601; 1647; 1649;…	1095	611	2.47764e-07	2.69281e-06
GO:0006984	ER-nucleus signaling pathway	BP 3	440; 467; 488; 811; 1388; 1649; 1965; 468; 3309; 3484; 3576; 3638; 4000; 4780; 5770; 5771; 6347; 7157; 7184; 7466; 7494; 8720; 9451; 10551; 10613; 23645; 11160; 83734; 51141; 51360; 84919; 55160; 55161; 55294; 22926; 22937; 57003	43	37	2.82711e-07	3.03271e-06
GO:0019637	organophosphate metabolic process	BP 3	19; 43; 100; 109; 113; 115; 132; 133; 153; 154; 158; 159; 203; 204; 271; 272; 333; 341; 348; 353; 358; 405; 471; 481; 491; 506; 509; 513; 514; 515; 516; 517; 522; 535; 538; 539; 572; 669; 685; 706; 785; 790; 131870; 799; 808; 847; 949; 956; 975; 978; 998; 132158; 205; 1267; 1327; 1340; 1345; 1349; 1350; 1352; 1355; 1373; 1497; 1503; 1537; 1622; 1633; 1635; 1716; 1719; 1723; 1738; 1739; 1740; 1741…	1118	621	4.5696e-07	4.83908e-06
GO:0043487	regulation of RNA stability	BP 3	207; 328; 678; 799; 1153; 1432; 5719; 1660; 1736; 1869; 1994; 2332; 3183; 3184; 3192; 3312; 3315; 4615; 4904; 5073; 5393; 5578; 5682; 5688; 5690; 5693; 5694; 5695; 5696; 5698; 5699; 5700; 5702; 5704; 5705; 5706; 5707; 5709; 5713; 5714; 5715; 5717; 5720; 5721; 5976; 22849; 6041; 6233; 6418; 7311; 7314; 7514; 7529; 7534; 7538; 8021; 8125; 8241; 8313; 8531; 8570; 23369; 9261; 399664; 9444; 9491; 969…	142	98	4.81638e-07	5.03586e-06
GO:0051098	regulation of binding	BP 3	25; 118; 142; 154; 166; 267; 302; 351; 408; 409; 567; 578; 581; 596; 652; 808; 857; 889; 998; 1020; 1025; 1054; 1488; 1499; 1601; 1649; 1855; 1869; 1950; 23394; 2023; 2035; 2068; 2332; 2625; 2648; 2801; 3066; 3077; 3084; 3146; 3148; 3162; 3190; 3280; 3309; 3326; 3397; 3398; 3428; 3433; 3434; 3673; 3717; 3725; 3955; 3976; 4043; 4088; 4089; 4208; 4221; 4488; 4792; 801; 4824; 5071; 5092; 5155; 5300;…	289	181	6.46891e-07	6.67915e-06
GO:0030030	cell projection organization	BP 3	25; 133; 177; 207; 288; 23191; 324; 348; 351; 374; 382; 387; 391; 393; 396; 403; 411; 473; 491; 538; 567; 577; 585; 596; 652; 659; 688; 706; 755; 832; 349667; 857; 989; 991; 998; 999; 1000; 1002; 1009; 1012; 1020; 1072; 1191; 1267; 1270; 1382; 1385; 1495; 1523; 1540; 1600; 1605; 1716; 1719; 5753; 1756; 1767; 1785; 1808; 1826; 1855; 1861; 1874; 1902; 1944; 1947; 1948; 1951; 1952; 1954; 1959; 23394…	1203	663	8.10755e-07	8.2677e-06
GO:0031647	regulation of protein stability	BP 3	287; 481; 483; 596; 811; 908; 975; 998; 1026; 1191; 54840; 1385; 1389; 1512; 1855; 2316; 2319; 2597; 2648; 2776; 2934; 3054; 3312; 3320; 3326; 3329; 3397; 3916; 55278; 4047; 4092; 4193; 4771; 5071; 5216; 5217; 5295; 5300; 5347; 5371; 5591; 5594; 5714; 5728; 5828; 22848; 6659; 6714; 6720; 6737; 6789; 6790; 6812; 6871; 6950; 7015; 7175; 7203; 7248; 7320; 7375; 7466; 7494; 7756; 7874; 8613; 26224; 8…	222	143	9.54564e-07	9.61549e-06
GO:0015980	energy derivation by oxidation of organic compounds	BP 3	34; 37; 178; 207; 208; 581; 664; 808; 847; 1327; 1340; 1345; 1349; 1350; 1352; 1355; 1373; 1431; 1537; 1737; 1738; 1743; 2109; 2110; 2271; 2395; 2542; 2632; 2673; 2778; 2887; 2931; 2992; 2997; 3146; 3417; 3418; 3419; 3481; 3572; 3643; 3667; 3953; 4191; 4609; 4694; 4695; 4696; 4697; 4700; 4702; 4704; 4705; 4707; 4708; 4710; 4711; 4713; 4716; 4717; 4719; 4720; 4722; 4723; 4724; 4725; 4728; 801; 496…	274	172	9.82521e-07	9.77786e-06
GO:0044087	regulation of cellular component biogenesis	BP 3	25; 118; 142; 23191; 324; 329; 348; 382; 387; 391; 545; 576; 577; 581; 585; 637; 672; 688; 131870; 822; 829; 832; 857; 989; 997; 998; 1027; 1191; 1307; 1385; 1490; 1499; 1540; 1605; 1613; 1642; 1643; 1654; 51510; 1739; 1785; 1902; 1906; 23394; 1978; 2017; 2039; 2048; 2067; 2068; 2071; 2072; 2150; 2185; 2241; 2288; 2332; 55011; 80823; 116985; 2670; 2764; 2889; 2934; 2967; 3038; 3054; 3059; 3064; 3…	783	443	1.65327e-06	1.62571e-05
GO:0044766	multi-organism transport	BP 3	857; 858; 2332; 3434; 3836; 3837; 3838; 3841; 137492; 5901; 6233; 55746; 6891; 6950; 6993; 7175; 7251; 7311; 7314; 7514; 8021; 8086; 8480; 9631; 9688; 9883; 9972; 9984; 10189; 10762; 11097; 55706; 79023; 79139; 79228; 79720; 79902; 80145; 155382; 81929; 84321; 53371; 55048; 23165; 23225; 23279; 23511; 9397; 57122; 9818; 100101267; 348995; 402569; 129401	71	54	1.70841e-06	1.66017e-05
GO:1902581	multi-organism cellular localization	BP 3	2332; 3434; 3836; 3837; 3838; 3841; 137492; 5901; 6233; 55746; 6891; 6993; 7175; 7251; 7311; 7314; 7514; 8021; 8086; 8480; 9631; 9688; 9883; 9972; 9984; 10189; 10762; 11097; 55706; 79023; 79139; 79228; 79720; 79902; 80145; 155382; 81929; 84321; 53371; 55048; 23165; 23225; 23279; 23511; 9397; 57122; 9818; 100101267; 348995; 402569; 129401	67	51	3.17663e-06	3.05105e-05
GO:0044281	small molecule metabolic process	BP 3	18; 19; 30; 31; 32; 34; 37; 38; 47; 51; 100; 109; 113; 115; 128; 132; 133; 153; 154; 158; 159; 191; 203; 204; 207; 208; 215; 217; 219; 220; 221; 224; 231; 240; 241; 242; 271; 272; 301; 316; 324; 333; 341; 348; 351; 353; 358; 384; 405; 411; 435; 440; 467; 471; 481; 491; 493; 501; 506; 509; 513; 514; 515; 516; 517; 522; 535; 538; 539; 549; 572; 586; 587; 622; 654; 669; 670; 672; 686; 706; 718; 785;…	2049	1088	3.43394e-06	3.26027e-05
GO:0034330	cell junction organization	BP 3	60; 71; 81; 87; 287; 324; 387; 389; 596; 667; 857; 928; 977; 998; 999; 1000; 1002; 1009; 1012; 1307; 1365; 1445; 1495; 1499; 1500; 1525; 1613; 1739; 1829; 1832; 1894; 2017; 2039; 2185; 2316; 2318; 2335; 2706; 2889; 3551; 3655; 3673; 3678; 3690; 3691; 3728; 3791; 3801; 3914; 3915; 3918; 3987; 4088; 4092; 4323; 201163; 4641; 4771; 5318; 5339; 5566; 5578; 5583; 5586; 5728; 5747; 5783; 5795; 5796; 58…	246	154	4.45287e-06	4.17962e-05
GO:0040012	regulation of locomotion	BP 3	14; 25; 29; 81; 90; 100; 101; 102; 104; 177; 182; 207; 208; 301; 306; 308; 324; 328; 348; 387; 393; 396; 397; 411; 585; 596; 613; 623; 652; 659; 685; 708; 719; 727; 811; 858; 889; 949; 967; 972; 975; 1012; 1020; 1021; 1230; 1240; 1265; 1277; 1432; 1435; 1495; 1512; 1545; 1601; 1602; 1605; 1613; 1642; 1826; 1893; 1902; 1906; 1948; 1950; 1954; 1956; 2013; 2039; 2064; 2065; 2069; 2113; 2150; 2152; 2…	783	440	4.6878e-06	4.3507e-05
GO:0050794	regulation of cellular process	BP 3	2; 12; 14; 18; 19; 23; 24; 25; 29; 31; 32; 34; 37; 41; 163882; 43; 47; 27316; 60; 71; 11173; 81; 86; 87; 90; 92; 93; 100; 101; 102; 103; 104; 109; 113; 115; 118; 132; 133; 142; 147; 152; 153; 154; 157; 163; 164; 166; 177; 182; 27338; 27339; 203; 207; 208; 218; 220; 231; 242; 267; 268; 274; 287; 288; 291; 292; 293; 23191; 301; 302; 306; 307; 308; 309; 317; 324; 328; 329; 330; 331; 332; 333; 334; 3…	10290	5130	5.05017e-06	4.63494e-05
GO:0040008	regulation of growth	BP 3	25; 32; 86; 102; 153; 154; 207; 348; 351; 393; 131566; 585; 596; 604; 623; 652; 659; 694; 718; 780; 891; 952; 975; 978; 983; 984; 998; 1002; 1020; 1026; 1027; 1031; 1032; 1154; 1382; 1385; 1432; 1435; 1457; 1490; 1535; 1594; 1654; 5753; 1785; 1808; 1826; 1848; 1954; 1956; 23394; 2017; 2023; 2036; 2064; 2100; 2137; 2185; 2203; 2260; 2261; 2273; 2305; 2335; 2395; 55031; 2621; 2627; 2661; 2778; 2803…	644	367	5.23358e-06	4.75048e-05
GO:0032879	regulation of localization	BP 3	14; 18; 19; 25; 29; 32; 41; 163882; 43; 81; 86; 87; 90; 100; 101; 102; 104; 142; 152; 154; 164; 177; 182; 207; 208; 242; 274; 287; 288; 291; 292; 293; 301; 302; 306; 307; 308; 324; 328; 332; 341; 348; 358; 367; 382; 387; 391; 393; 396; 397; 406; 408; 409; 411; 476; 481; 483; 488; 491; 493; 558; 567; 572; 578; 580; 581; 585; 596; 598; 604; 610; 613; 623; 636; 637; 652; 654; 657; 659; 672; 685; 706…	2448	1286	5.97207e-06	5.36188e-05
GO:0000910	cytokinesis	BP 3	288; 324; 332; 387; 389; 403; 585; 598; 675; 808; 989; 990; 994; 998; 1613; 1730; 1894; 3619; 3925; 201161; 201163; 4627; 4628; 801; 5289; 5300; 5347; 5581; 5586; 5898; 5899; 5921; 6651; 6683; 6711; 6790; 6840; 7405; 8452; 8502; 8678; 8766; 9055; 9212; 9371; 9475; 9493; 9585; 9700; 9798; 9820; 9826; 9897; 9928; 10096; 10097; 10112; 10617; 56155; 10755; 10783; 10807; 11113; 11258; 388; 144455; 797…	139	93	7.4367e-06	6.60507e-05
GO:0031577	spindle checkpoint	BP 3	324; 332; 699; 701; 891; 1063; 1457; 1843; 4085; 5347; 55755; 7175; 7272; 7517; 7756; 9183; 9184; 9212; 10397; 56155; 83903; 57082; 51451; 51143; 84101; 84861; 348654; 54908; 55795; 56984; 25906	37	31	8.74496e-06	7.6844e-05
GO:0051701	interaction with host	BP 3	293; 558; 572; 598; 857; 858; 949; 950; 975; 1508; 1525; 1605; 1642; 1803; 1948; 2192; 2519; 2621; 2934; 3123; 3416; 3434; 3643; 3673; 3678; 3685; 3690; 3693; 3836; 3837; 3838; 3841; 3916; 3921; 3949; 3956; 3965; 4088; 4361; 4864; 5071; 5091; 5272; 5371; 5478; 5481; 5610; 5806; 5817; 5818; 5987; 6256; 6404; 6510; 6575; 6584; 6737; 6891; 6950; 6993; 7037; 7113; 7251; 7298; 7405; 7706; 7726; 7852; …	186	119	1.21404e-05	0.000105557
GO:0051304	chromosome separation	BP 3	324; 699; 701; 891; 990; 996; 1062; 1063; 1457; 1843; 2072; 246184; 4085; 4292; 201254; 5347; 5518; 5925; 7153; 7155; 7175; 7272; 7517; 23137; 7756; 8452; 8697; 9183; 9184; 9700; 9787; 9918; 56155; 10783; 11065; 51451; 56916; 51143; 84101; 84861; 348654; 55795; 23310; 56984; 57697; 25906; 29945; 129563	64	48	1.25464e-05	0.000107951
GO:1901700	response to oxygen-containing compound	BP 3	18; 19; 25; 29; 31; 93; 100; 109; 113; 115; 128; 133; 142; 154; 177; 182; 207; 208; 210; 218; 224; 231; 301; 308; 318; 324; 328; 329; 332; 333; 348; 351; 353; 358; 360; 374; 408; 410; 412; 440; 476; 478; 488; 493; 197131; 528; 533; 535; 538; 540; 558; 567; 572; 578; 581; 595; 596; 598; 610; 613; 622; 623; 637; 639; 641; 652; 654; 664; 672; 675; 687; 705; 706; 718; 790; 808; 811; 815; 824; 836; 84…	1504	806	1.4381e-05	0.000122461
GO:0022406	membrane docking	BP 3	858; 2054; 4218; 4478; 4905; 5194; 5830; 5872; 5899; 6093; 203062; 6616; 6804; 6809; 6811; 6812; 6813; 7412; 7430; 8417; 8615; 8676; 8724; 9341; 9409; 9482; 9751; 10228; 10244; 10497; 10640; 10652; 11261; 149371; 112755; 51762; 51134; 55770; 152579; 54536; 54843; 55014; 23025; 55823; 23233; 23256; 23673; 26276; 57617; 60412; 65009; 65082	71	52	1.746e-05	0.000147162
GO:0071495	cellular response to endogenous stimulus	BP 3	25; 31; 11173; 90; 92; 93; 109; 113; 115; 142; 207; 208; 231; 301; 308; 317; 324; 328; 331; 333; 351; 353; 358; 367; 387; 406; 409; 440; 476; 478; 493; 197131; 528; 533; 535; 572; 585; 598; 607; 610; 641; 649; 652; 654; 656; 657; 659; 672; 687; 790; 811; 815; 824; 842; 857; 858; 860; 867; 890; 898; 928; 960; 975; 988; 990; 999; 1012; 1017; 1022; 1028; 1051; 1154; 1176; 1277; 1278; 1282; 1284; 128…	1188	644	1.90322e-05	0.000158794
GO:0009725	response to hormone	BP 3	21; 31; 34; 38; 90; 109; 113; 115; 133; 142; 154; 178; 204; 207; 208; 210; 218; 231; 301; 302; 306; 308; 328; 353; 358; 367; 374; 406; 409; 412; 440; 476; 478; 488; 528; 533; 535; 572; 581; 585; 595; 596; 622; 652; 654; 672; 687; 706; 718; 790; 799; 808; 811; 815; 836; 842; 847; 857; 858; 868; 890; 898; 952; 988; 990; 1017; 1022; 1026; 1027; 1154; 1176; 1277; 1364; 1373; 1385; 1407; 1445; 1490; 1…	864	477	2.31081e-05	0.000190873
GO:1901135	carbohydrate derivative metabolic process	BP 3	19; 11173; 100; 109; 113; 115; 132; 133; 142; 143; 153; 154; 158; 159; 177; 191; 203; 204; 207; 231; 271; 272; 313; 333; 348; 353; 358; 405; 410; 411; 412; 414; 415; 427; 471; 481; 491; 506; 509; 513; 514; 515; 516; 517; 522; 535; 538; 539; 572; 581; 596; 659; 669; 706; 785; 790; 131870; 799; 808; 960; 978; 132158; 1117; 1213; 205; 1327; 1340; 1345; 1349; 1350; 1352; 1355; 1390; 1464; 1486; 1497;…	1239	669	2.47477e-05	0.000202392
GO:1901657	glycosyl compound metabolic process	BP 3	100; 132; 158; 159; 191; 203; 204; 231; 271; 272; 353; 405; 471; 481; 506; 509; 513; 514; 515; 516; 517; 522; 535; 538; 539; 572; 669; 706; 790; 978; 205; 1327; 1340; 1345; 1349; 1350; 1352; 1355; 1497; 1503; 1537; 1633; 1635; 1645; 1646; 1716; 1723; 1738; 1739; 1740; 1741; 1786; 1806; 1854; 2023; 2027; 2079; 2203; 2395; 197021; 2517; 2519; 2584; 2597; 2631; 2773; 2821; 2987; 3098; 3099; 521; 523…	417	243	2.6654e-05	0.000215845
GO:0009314	response to radiation	BP 3	24; 207; 210; 301; 351; 358; 408; 440; 478; 545; 578; 581; 595; 596; 598; 641; 672; 675; 785; 808; 836; 842; 847; 857; 993; 1020; 1026; 1032; 1111; 1153; 1191; 1259; 1385; 1387; 1407; 1432; 1497; 1535; 1642; 1643; 1647; 1785; 1786; 1843; 1894; 1936; 1956; 1958; 1965; 2063; 2067; 2068; 2071; 2072; 2074; 2140; 2177; 2189; 2235; 2237; 2332; 2342; 2353; 55031; 2547; 2625; 2776; 2782; 2792; 468; 2868;…	440	255	2.9129e-05	0.000233597
GO:0043414	macromolecule methylation	BP 3	546; 672; 1499; 1786; 2091; 2107; 2122; 2145; 2146; 2353; 55011; 6628; 5870; 2625; 2778; 2935; 3006; 3008; 3028; 3070; 3275; 3276; 3720; 200424; 4089; 4152; 4221; 4234; 4524; 51531; 201164; 4602; 5110; 5252; 5290; 5865; 5926; 5929; 115708; 6419; 6598; 6634; 51504; 55783; 7403; 7468; 7494; 55904; 7799; 7832; 55929; 6839; 8473; 8726; 9070; 9219; 9555; 9589; 9646; 9739; 9757; 6830; 9869; 10155; 1019…	258	157	3.42734e-05	0.00027221
GO:0006520	cellular amino acid metabolic process	BP 3	18; 38; 159; 191; 324; 384; 435; 440; 493; 501; 538; 549; 586; 587; 670; 790; 833; 1152; 1312; 1373; 1491; 1497; 1503; 5719; 1615; 1719; 1738; 1743; 1786; 1806; 2184; 2193; 2356; 2571; 2617; 2618; 2639; 2673; 2678; 2687; 2729; 2730; 2744; 2746; 2747; 2752; 2805; 2806; 468; 2937; 2954; 3028; 3035; 3176; 3376; 3712; 3735; 55278; 4329; 4482; 4522; 4524; 4548; 4594; 4846; 4942; 4947; 4967; 152926; 50…	375	220	3.4915e-05	0.000274665
GO:0007098	centrosome cycle	BP 3	672; 675; 899; 983; 1017; 1111; 1499; 1647; 51510; 3832; 4591; 4682; 5119; 5902; 6491; 6790; 55755; 7514; 7517; 9371; 9475; 9639; 9662; 10015; 10426; 10733; 10769; 10844; 11190; 79648; 153241; 4869; 81565; 114791; 51175; 51652; 84446; 85378; 348654; 54820; 284403; 55125; 22809; 22994; 22995; 56890; 91147; 25978; 26005; 92421; 26973; 27229; 100526767; 152185; 128866; 163786	79	56	4.05542e-05	0.000316017
GO:0008608	attachment of spindle microtubules to kinetochore	BP 3	324; 675; 891; 998; 1062; 1894; 5925; 22933; 7756; 55920; 8678; 9184; 9212; 10403; 56155; 57082; 81929; 283489; 23172; 151648; 90417; 29127	25	22	4.10365e-05	0.000316787
GO:0044255	cellular lipid metabolic process	BP 3	24; 30; 31; 32; 34; 37; 43; 47; 51; 128; 154; 207; 208; 215; 220; 221; 224; 240; 241; 242; 301; 313; 341; 348; 410; 411; 412; 414; 415; 427; 581; 672; 685; 718; 847; 857; 873; 892; 949; 972; 975; 998; 1373; 1374; 1376; 1382; 1384; 1387; 1390; 1432; 1455; 1543; 1545; 1571; 1573; 1622; 1632; 1645; 1646; 1666; 1737; 1738; 1892; 1906; 1950; 1956; 1962; 2055; 2064; 2065; 2069; 2109; 2110; 2171; 2180; …	1034	562	4.4853e-05	0.000343042
GO:0034101	erythrocyte homeostasis	BP 3	92; 103; 118; 272; 405; 558; 604; 652; 836; 1021; 1054; 1432; 2039; 2068; 2113; 2116; 2624; 2625; 2821; 3059; 3148; 3162; 3276; 3398; 3624; 3717; 4067; 4090; 4151; 4779; 4891; 5052; 5316; 5469; 5600; 5771; 5925; 5926; 6194; 6208; 6218; 6223; 6229; 6670; 6777; 7049; 7067; 7564; 55904; 8444; 9636; 10296; 10365; 7422; 2539; 51621; 84456; 54977; 55553; 22985; 23210; 23543; 100133941; 93974; 94081; 28…	104	70	7.21235e-05	0.00054655
GO:0006082	organic acid metabolic process	BP 3	18; 30; 31; 32; 34; 37; 38; 47; 51; 159; 191; 207; 208; 215; 220; 224; 240; 241; 242; 301; 324; 341; 384; 405; 411; 435; 440; 471; 493; 501; 538; 549; 586; 587; 669; 670; 672; 686; 718; 790; 833; 857; 873; 972; 1152; 1312; 1373; 1374; 1376; 1382; 1384; 1390; 1431; 1432; 1464; 1491; 1497; 1499; 1503; 1528; 1543; 1545; 5719; 1571; 1573; 1593; 1615; 1632; 1645; 1646; 1666; 1719; 1737; 1738; 1743; 17…	1087	587	7.6723e-05	0.00057612
GO:0070482	response to oxygen levels	BP 3	18; 81; 100; 101; 133; 154; 177; 191; 207; 210; 218; 240; 317; 329; 358; 405; 481; 572; 596; 664; 824; 836; 847; 857; 890; 891; 947; 952; 1019; 1026; 1027; 1139; 1277; 1365; 1385; 1387; 1490; 1543; 1616; 132864; 1803; 1869; 1889; 1902; 1906; 1958; 1978; 2021; 2030; 2068; 2071; 2113; 2185; 2277; 2308; 2627; 2782; 2792; 3066; 3162; 3163; 3291; 3553; 3654; 3673; 3708; 3776; 3939; 4000; 4017; 4088; 4…	330	194	8.358e-05	0.000621955
GO:0016477	cell migration	BP 3	14; 29; 81; 90; 100; 101; 102; 104; 177; 182; 207; 208; 301; 306; 324; 328; 348; 357; 387; 389; 391; 393; 396; 397; 409; 411; 65979; 473; 481; 483; 506; 558; 581; 585; 596; 613; 623; 652; 659; 694; 706; 708; 719; 727; 752; 780; 811; 857; 889; 947; 949; 960; 961; 965; 967; 972; 977; 983; 998; 1000; 1012; 1020; 1130; 1230; 1240; 1265; 1277; 1278; 1289; 1432; 1435; 1445; 1464; 1490; 1499; 1512; 1525…	1193	639	0.000122913	0.000906482
GO:0044786	cell cycle DNA replication	BP 3	546; 1602; 1763; 3978; 4361; 5111; 5976; 8243; 8318; 8882; 9126; 9837; 10735; 11200; 51659; 144455; 79733; 7884; 80174; 81620; 51507; 54617; 54962; 55294; 91603; 59343	32	26	0.00013414	0.000980527
GO:0044712	single-organism catabolic process	BP 3	18; 30; 32; 34; 37; 38; 43; 51; 100; 128; 154; 178; 191; 207; 208; 215; 217; 219; 221; 224; 267; 272; 316; 341; 348; 405; 411; 412; 435; 493; 501; 549; 572; 586; 587; 622; 644; 645; 669; 131870; 808; 847; 857; 949; 956; 978; 132158; 10952; 1267; 1277; 1278; 1282; 1284; 1286; 1287; 1288; 1289; 1290; 1291; 1292; 1293; 1295; 1296; 1302; 1305; 1306; 1373; 1374; 1376; 1384; 1464; 1486; 1491; 1508; 150…	849	463	0.000139621	0.00101164
GO:0097435	supramolecular fiber organization	BP 3	25; 71; 81; 87; 118; 23191; 302; 324; 351; 357; 382; 387; 408; 538; 585; 596; 822; 829; 832; 857; 871; 998; 1027; 1072; 1277; 1278; 1289; 1290; 1302; 1490; 1495; 1545; 140766; 1730; 1739; 1832; 1855; 1902; 1906; 2013; 2017; 2039; 2150; 2185; 2195; 2241; 2288; 2316; 116985; 2670; 2764; 2801; 2876; 2934; 3059; 3267; 3312; 3326; 3397; 55761; 134549; 3636; 3693; 3717; 3837; 3856; 3880; 3925; 3936; 39…	521	293	0.000162727	0.00116881
GO:0007163	establishment or maintenance of cell polarity	BP 3	324; 358; 382; 667; 889; 998; 1058; 1495; 1739; 1740; 1741; 1794; 2011; 2185; 2195; 2319; 2625; 2934; 3064; 3280; 3993; 4000; 4131; 4134; 4478; 4627; 4926; 5048; 5590; 5747; 5754; 5908; 5911; 6093; 6469; 399687; 6548; 6624; 6794; 55755; 6993; 7430; 7477; 7481; 23122; 8729; 9053; 9183; 9265; 9368; 9475; 9585; 9793; 9826; 10096; 10097; 10193; 10253; 10399; 10403; 10486; 10494; 10806; 10890; 11004; …	161	101	0.000164427	0.00117083
GO:0001568	blood vessel development	BP 3	14; 90; 93; 101; 133; 154; 163; 182; 207; 302; 306; 348; 358; 387; 506; 538; 576; 577; 578; 581; 639; 652; 659; 672; 688; 694; 718; 719; 727; 857; 861; 889; 947; 998; 1000; 1012; 1139; 1232; 1277; 1278; 1282; 1284; 1289; 1295; 1296; 1306; 11146; 1399; 1432; 1464; 1490; 1499; 1512; 1545; 1649; 1717; 1747; 1785; 1893; 1906; 1948; 1950; 1954; 5787; 1958; 2004; 2013; 2048; 2050; 2064; 2069; 2113; 211…	581	324	0.000175285	0.00123748
GO:0031589	cell-substrate adhesion	BP 3	25; 81; 87; 558; 596; 604; 708; 780; 811; 947; 960; 967; 998; 1012; 1020; 1021; 1277; 1295; 1305; 1307; 1435; 1490; 1499; 1605; 1613; 1756; 1785; 1896; 2013; 2017; 2039; 2185; 2192; 2241; 2316; 2335; 2621; 3232; 3397; 3491; 3655; 3673; 3675; 3678; 3679; 3685; 3690; 3691; 3693; 3717; 3791; 3912; 3915; 3956; 3987; 4070; 4082; 4088; 4091; 4221; 4241; 4287; 4289; 4323; 4585; 4763; 4771; 4851; 5054; 5…	307	180	0.000179308	0.00125516
GO:0071559	response to transforming growth factor beta	BP 3	90; 142; 317; 387; 409; 463; 607; 657; 857; 858; 867; 1028; 1277; 1278; 1284; 1385; 1601; 1785; 1786; 1906; 2122; 2200; 2335; 2348; 2353; 2530; 2534; 2661; 2734; 3066; 3248; 3309; 3397; 3554; 3675; 3693; 3725; 3987; 4052; 4053; 4086; 4088; 4089; 4090; 4091; 4092; 135228; 4208; 4221; 4435; 201163; 5045; 5139; 5154; 5155; 5300; 5371; 5494; 5590; 5654; 5747; 5796; 5829; 6497; 6233; 6347; 6498; 6662;…	216	131	0.000181007	0.0012564
GO:0006928	movement of cell or subcellular component	BP 3	14; 25; 29; 60; 71; 81; 87; 90; 100; 101; 102; 104; 109; 163; 177; 182; 207; 208; 267; 287; 288; 301; 306; 308; 324; 328; 348; 351; 357; 382; 387; 389; 391; 393; 396; 397; 403; 409; 411; 65979; 473; 476; 481; 483; 493; 506; 558; 581; 585; 596; 604; 613; 623; 636; 652; 659; 667; 685; 694; 706; 708; 719; 727; 752; 780; 781; 800; 811; 829; 832; 857; 889; 928; 947; 949; 960; 961; 965; 967; 972; 975; …	1739	912	0.000208918	0.00143805
GO:0071214	cellular response to abiotic stimulus	BP 3	41; 159; 207; 358; 396; 476; 545; 572; 578; 581; 598; 641; 652; 654; 664; 706; 808; 835; 842; 857; 993; 1026; 1111; 1259; 1265; 1277; 1387; 1407; 1432; 1499; 1508; 1535; 1642; 1643; 1647; 1654; 1785; 1894; 1936; 1958; 1965; 2072; 2100; 2332; 2342; 55031; 2547; 2625; 2782; 2792; 468; 2822; 2868; 2979; 3000; 3014; 3364; 3373; 3428; 3481; 3553; 3659; 3673; 4193; 4214; 4261; 4609; 4615; 4638; 4790; 8…	293	172	0.000226463	0.00154594
GO:0032989	cellular component morphogenesis	BP 3	25; 71; 81; 87; 101; 118; 287; 288; 23191; 301; 348; 351; 357; 387; 393; 396; 473; 491; 538; 558; 577; 581; 596; 598; 604; 659; 708; 752; 755; 811; 832; 836; 842; 928; 989; 998; 1000; 1002; 1009; 1020; 1072; 1191; 1267; 1365; 1382; 1385; 103910; 1432; 1455; 1456; 1523; 1600; 1605; 1613; 1690; 1739; 1785; 1808; 1826; 1855; 1894; 1902; 1906; 1944; 1947; 1948; 1951; 1952; 1954; 1956; 1959; 23394; 20…	978	527	0.00023124	0.00156561
GO:1901698	response to nitrogen compound	BP 3	18; 25; 100; 103; 109; 113; 115; 133; 142; 154; 159; 182; 207; 208; 210; 218; 231; 301; 308; 328; 329; 333; 351; 353; 358; 374; 412; 440; 488; 493; 197131; 528; 533; 535; 540; 546; 572; 581; 595; 596; 598; 610; 622; 641; 652; 672; 706; 790; 808; 815; 824; 836; 847; 857; 858; 890; 898; 983; 988; 990; 999; 1017; 1020; 1026; 1027; 1051; 1139; 1147; 1154; 1176; 1244; 1277; 1278; 1282; 1288; 1290; 129…	922	498	0.000258165	0.0017337
GO:0050673	epithelial cell proliferation	BP 3	92; 132; 177; 207; 332; 348; 374; 405; 572; 581; 595; 652; 654; 657; 659; 675; 687; 857; 858; 889; 947; 949; 998; 1012; 1021; 1027; 1028; 1051; 1232; 1295; 1296; 1386; 1499; 1515; 1535; 1739; 1893; 1910; 1948; 1956; 2064; 2069; 2081; 2100; 2152; 2625; 2683; 2752; 2810; 2876; 3146; 3148; 3162; 3164; 3265; 3280; 3373; 3397; 3398; 3486; 3487; 3569; 3664; 3690; 3725; 3791; 3912; 3915; 3987; 4017; 407…	356	205	0.000274613	0.00182928
GO:0030029	actin filament-based process	BP 3	25; 29; 71; 81; 87; 118; 287; 23191; 301; 357; 358; 382; 387; 391; 396; 397; 408; 65979; 476; 585; 596; 604; 613; 752; 781; 811; 822; 829; 832; 857; 998; 1020; 1072; 1265; 1266; 1398; 1490; 1495; 1515; 1525; 1613; 1730; 1739; 1756; 1794; 1824; 1829; 1832; 1902; 1906; 2013; 2017; 2035; 2036; 2037; 2039; 2044; 2150; 2185; 2195; 2241; 2245; 2275; 2314; 2316; 2317; 116985; 2764; 2919; 2934; 3059; 326…	631	348	0.000314458	0.00207794
GO:0009266	response to temperature stimulus	BP 3	34; 133; 153; 154; 207; 409; 545; 573; 815; 818; 929; 947; 1026; 1153; 1244; 1387; 1786; 1965; 2063; 2152; 2288; 2308; 2353; 2710; 2729; 2766; 3066; 3162; 3301; 3305; 3306; 3312; 3320; 3326; 3329; 3337; 3552; 3553; 3554; 3569; 3614; 3654; 4067; 4287; 4288; 4763; 4792; 4846; 4923; 5074; 5321; 5433; 5468; 5594; 5609; 5611; 5931; 6117; 6118; 6119; 6198; 6347; 6769; 55746; 7041; 7057; 7067; 7175; 726…	222	133	0.000343444	0.00225146
GO:0006790	sulfur compound metabolic process	BP 3	31; 32; 47; 191; 411; 686; 1192; 1312; 1373; 1464; 1468; 1491; 1497; 1499; 1737; 1738; 1743; 1786; 1937; 2098; 2131; 2135; 2137; 2180; 2194; 2395; 2639; 2678; 2683; 2686; 2687; 2720; 2729; 2730; 2739; 2799; 2876; 2936; 2937; 2941; 2946; 2947; 2948; 2954; 3029; 3074; 3141; 3295; 3340; 3373; 3417; 3423; 4060; 4144; 4166; 4257; 4258; 4259; 197322; 4482; 4522; 4524; 4548; 266722; 4594; 4597; 4598; 46…	390	222	0.00038967	0.00253439
GO:0036119	response to platelet-derived growth factor	BP 3	890; 1385; 1786; 2241; 2335; 2534; 3373; 5159; 5764; 6347; 6714; 8826; 80310; 54206; 57175; 3037	18	16	0.000408231	0.00263437
GO:0042594	response to starvation	BP 3	34; 38; 133; 440; 467; 596; 622; 659; 857; 1026; 1312; 1373; 1515; 1649; 1723; 1824; 1965; 2308; 2621; 2629; 2752; 468; 3077; 3309; 3312; 3428; 3625; 3725; 3992; 4780; 4925; 5019; 5166; 5207; 5289; 5366; 5468; 5563; 5610; 5899; 6715; 6720; 7157; 7351; 7378; 7436; 7494; 7538; 8131; 8408; 8443; 8493; 8644; 8678; 8877; 8897; 9451; 9706; 10325; 10514; 10533; 10670; 29103; 23645; 11167; 11345; 7482; 2…	155	96	0.000452901	0.00289997
GO:0044262	cellular carbohydrate metabolic process	BP 3	32; 34; 178; 207; 208; 231; 313; 572; 669; 808; 1373; 2131; 2185; 2203; 2308; 2542; 2584; 2585; 2595; 2632; 2646; 2648; 2673; 2683; 2710; 2720; 2805; 2820; 2822; 2852; 2887; 2931; 2992; 2997; 3038; 3098; 3099; 3146; 3269; 3417; 3418; 3481; 3486; 3487; 3569; 3572; 3612; 3613; 3628; 3643; 3667; 3795; 3953; 55347; 801; 4923; 5071; 5163; 5166; 5167; 5207; 5209; 5210; 5213; 5223; 5226; 5236; 5255; 525…	266	156	0.000458501	0.00291324
GO:0032922	circadian regulation of gene expression	BP 3	132; 406; 463; 1390; 1407; 2673; 468; 3066; 3192; 3398; 4804; 4862; 5371; 5465; 5499; 5927; 5971; 102800317; 7150; 8204; 8473; 8553; 8863; 8864; 9099; 9112; 9572; 9575; 10135; 10499; 10514; 10743; 79365; 112464; 148523; 83759; 3065; 25819; 23411; 5187; 10891	58	41	0.000472321	0.00297814
GO:0048002	antigen processing and presentation of peptide antigen	BP 3	162; 163; 164; 567; 811; 821; 972; 1062; 1174; 1175; 1211; 1213; 1509; 1514; 1515; 1520; 1535; 5719; 1639; 1781; 1783; 1785; 2923; 3077; 3106; 3107; 3108; 3109; 3111; 3113; 3119; 3122; 3123; 3134; 3135; 3140; 3685; 3693; 3797; 3832; 3835; 4012; 4688; 5641; 5682; 5688; 5690; 5693; 5694; 5695; 5696; 5698; 5699; 5700; 5702; 5704; 5705; 5706; 5707; 5709; 5713; 5714; 5715; 5717; 5720; 5721; 6396; 6712…	181	110	0.000512682	0.00320815
GO:0055086	nucleobase-containing small molecule metabolic process	BP 3	19; 100; 109; 113; 115; 132; 133; 153; 154; 158; 159; 191; 203; 204; 271; 272; 316; 333; 348; 353; 358; 405; 471; 481; 491; 506; 509; 513; 514; 515; 516; 517; 522; 535; 538; 539; 572; 669; 706; 785; 790; 131870; 799; 808; 847; 956; 978; 205; 1267; 1327; 1340; 1345; 1349; 1350; 1352; 1355; 1373; 1497; 1503; 1537; 1633; 1635; 1716; 1719; 1723; 1738; 1739; 1740; 1741; 1743; 1786; 1806; 1841; 1854; 1…	720	392	0.000520389	0.00323189
GO:0009888	tissue development	BP 3	25; 34; 37; 38; 11173; 90; 92; 93; 100; 133; 154; 163; 177; 182; 207; 208; 220; 224; 268; 301; 307; 317; 360; 374; 384; 387; 389; 406; 409; 412; 65979; 467; 488; 491; 538; 546; 572; 581; 585; 595; 596; 607; 622; 631; 639; 649; 652; 654; 656; 657; 659; 660; 675; 688; 694; 719; 726; 780; 785; 793; 811; 836; 839; 847; 857; 858; 860; 861; 871; 873; 891; 947; 960; 967; 983; 998; 1000; 1020; 1021; 1026…	1765	920	0.000526301	0.00324421
GO:0010243	response to organonitrogen compound	BP 3	18; 25; 100; 109; 113; 115; 133; 142; 154; 159; 182; 207; 208; 210; 218; 231; 301; 308; 328; 329; 333; 351; 353; 358; 374; 412; 440; 488; 493; 197131; 528; 533; 535; 540; 572; 581; 595; 596; 598; 610; 622; 641; 672; 706; 790; 808; 815; 824; 836; 847; 857; 858; 890; 898; 983; 988; 990; 999; 1017; 1020; 1026; 1027; 1051; 1139; 1147; 1154; 1176; 1244; 1277; 1278; 1282; 1288; 1290; 1291; 1307; 1316; …	812	438	0.000681933	0.00417242
GO:0001666	response to hypoxia	BP 3	18; 81; 100; 101; 133; 154; 191; 207; 210; 218; 317; 329; 358; 405; 481; 572; 596; 664; 824; 836; 847; 857; 890; 891; 947; 952; 1027; 1139; 1365; 1385; 1387; 1543; 132864; 1803; 1869; 1889; 1906; 1958; 1978; 2021; 2030; 2068; 2071; 2113; 2185; 2277; 2627; 2782; 2792; 3162; 3163; 3291; 3553; 3654; 3673; 3708; 3776; 3939; 4000; 4017; 4088; 4089; 4151; 4193; 4323; 4524; 4582; 4763; 4824; 4851; 4891;…	300	173	0.000718727	0.00436521
GO:0042180	cellular ketone metabolic process	BP 3	32; 37; 133; 207; 208; 231; 301; 324; 341; 493; 654; 672; 857; 873; 1312; 1374; 5719; 1645; 1646; 1737; 1738; 2264; 2531; 2710; 2739; 2806; 2821; 3029; 3156; 3638; 3667; 3692; 4704; 4925; 4947; 5019; 5160; 5162; 5163; 5166; 874; 883; 5321; 5465; 5468; 5563; 5565; 5581; 5601; 5682; 5688; 5690; 5693; 5694; 5695; 5696; 5698; 5699; 5700; 5702; 5704; 5705; 5706; 5707; 5709; 5713; 5714; 5715; 5717; 572…	233	137	0.000849757	0.00512335
GO:0033059	cellular pigmentation	BP 3	164; 357; 585; 596; 967; 1130; 1639; 5874; 4644; 4647; 5861; 5873; 6490; 8195; 8546; 8766; 8907; 8934; 8943; 9230; 9839; 10981; 10540; 84062; 84079; 84100; 55212; 55686; 23557; 57619; 129880; 26276; 282991; 64284; 65082	49	35	0.000896552	0.00535309
GO:0002218	activation of innate immune response	BP 3	101; 329; 330; 331; 409; 708; 857; 929; 1147; 1387; 1508; 1513; 1514; 1520; 1535; 1540; 5719; 2150; 2319; 2534; 3146; 3265; 3329; 3385; 3428; 3551; 3654; 3659; 3661; 3665; 3965; 4057; 4067; 4214; 4615; 4790; 4792; 5058; 5289; 5566; 5567; 5581; 5641; 5682; 5688; 5690; 5693; 5694; 5695; 5696; 5698; 5699; 5700; 5702; 5704; 5705; 5706; 5707; 5709; 5713; 5714; 5715; 5717; 5720; 5721; 5971; 6233; 6397;…	252	147	0.000900823	0.00535309
GO:0070849	response to epidermal growth factor	BP 3	207; 790; 1277; 1915; 1956; 3397; 3554; 4176; 5335; 5469; 5594; 6591; 6662; 6777; 7175; 8678; 8826; 8882; 9530; 64762; 51763; 84687; 54206; 153090	31	24	0.000917655	0.00541417
GO:0032535	regulation of cellular component size	BP 3	25; 118; 207; 23191; 348; 358; 360; 382; 393; 491; 585; 659; 822; 829; 832; 1002; 1019; 1020; 1182; 1185; 1207; 1382; 1385; 1739; 1785; 1808; 1826; 1874; 1906; 1954; 23394; 2017; 2039; 2055; 2150; 2185; 2241; 2335; 2764; 2803; 2934; 3059; 3084; 3320; 3326; 134430; 3475; 3575; 3783; 3897; 3984; 4131; 4137; 4478; 4825; 4897; 5048; 5216; 5217; 5357; 5361; 5362; 5499; 5581; 5728; 51334; 5865; 5868; 5…	347	197	0.000958421	0.00558695
GO:0006629	lipid metabolic process	BP 3	12; 19; 24; 30; 31; 32; 34; 37; 43; 47; 51; 128; 133; 154; 27339; 207; 208; 215; 220; 221; 224; 231; 240; 241; 242; 301; 313; 341; 348; 351; 410; 411; 412; 414; 415; 427; 476; 506; 131601; 581; 585; 80765; 654; 672; 685; 706; 718; 847; 857; 873; 892; 949; 972; 975; 998; 1191; 1373; 1374; 1376; 1382; 1384; 1385; 1387; 1389; 1390; 1432; 1455; 1543; 1545; 1571; 1573; 1591; 1593; 1594; 1595; 1622; 16…	1315	691	0.000960468	0.00558695
GO:0035264	multicellular organism growth	BP 3	118; 153; 154; 321; 351; 546; 585; 596; 675; 998; 1028; 1385; 1435; 1717; 2067; 2068; 2074; 2395; 2648; 2778; 2820; 3087; 4886; 5290; 5324; 5357; 5641; 5727; 5781; 5830; 5914; 5915; 5916; 5930; 6491; 6654; 6668; 6712; 6774; 6776; 6777; 6895; 7403; 7430; 7516; 7840; 8091; 8195; 8200; 137964; 8614; 8879; 10365; 10658; 10743; 10848; 10939; 10959; 7507; 79068; 79728; 80010; 2593; 114789; 83931; 84159…	143	88	0.00102412	0.00591557
GO:0052126	movement in host environment	BP 3	858; 1642; 5091; 5371; 5478; 5481; 5987; 6737; 7251; 7706; 7726; 9217; 9798; 10155; 11043; 79720; 81603; 51652; 85363; 55223; 9218; 23087; 25978; 92421; 27183; 100526767; 128866	36	27	0.00104182	0.00597601
GO:0002504	antigen processing and presentation of peptide or polysaccharide antigen via MHC class II	BP 3	162; 163; 164; 821; 972; 1062; 1174; 1175; 1211; 1213; 1509; 1514; 1515; 1520; 1639; 1781; 1783; 1785; 3108; 3109; 3111; 3113; 3119; 3122; 3123; 3797; 3832; 3835; 5641; 6396; 6712; 7057; 7189; 8722; 8907; 9371; 9493; 9632; 9871; 10053; 10120; 10540; 10802; 11004; 11127; 11258; 79659; 56992; 81930; 114876; 51128; 51164; 51626; 84516; 55016; 24137; 220972; 140735; 3127; 29108; 29127; 130340; 64837	98	63	0.00107171	0.00610503
GO:0051298	centrosome duplication	BP 3	672; 675; 899; 1017; 51510; 4591; 4682; 5119; 6491; 55755; 7514; 7517; 9475; 9639; 9662; 10015; 10426; 10733; 10769; 10844; 153241; 4869; 114791; 51652; 84446; 85378; 348654; 54820; 284403; 55125; 22994; 22995; 56890; 91147; 25978; 26005; 92421; 26973; 27229; 100526767; 152185; 128866; 163786	63	43	0.00111599	0.00631373
GO:0021987	cerebral cortex development	BP 3	471; 572; 581; 585; 1000; 1020; 1499; 1600; 1956; 2260; 2618; 2737; 3014; 3190; 3912; 4192; 4763; 5048; 5194; 5663; 5802; 5830; 5879; 6091; 6434; 6715; 7248; 7436; 7531; 8195; 8648; 8828; 8829; 8941; 9289; 9928; 10371; 10460; 10579; 55970; 79143; 79633; 79648; 153241; 89839; 114327; 81565; 83696; 50937; 84687; 85458; 8851; 54407; 153090; 54820; 284403; 317762; 23236; 9353; 23380; 57142; 89927; 20…	109	69	0.00118216	0.00664263
GO:0009408	response to heat	BP 3	207; 545; 573; 815; 818; 929; 947; 1026; 1244; 1387; 1786; 1965; 2288; 2729; 3066; 3162; 3301; 3305; 3306; 3312; 3320; 3326; 3337; 3552; 3553; 3554; 3569; 3654; 4067; 4287; 4288; 4763; 4846; 5321; 5433; 5594; 5609; 5931; 6117; 6118; 6119; 6198; 6347; 6769; 55746; 7041; 7057; 7175; 7266; 7531; 8021; 8086; 8480; 8891; 8892; 8893; 9093; 9261; 9530; 9532; 9631; 9688; 9883; 9972; 10569; 10728; 10762; …	160	97	0.00119102	0.00664715
GO:0051204	protein insertion into mitochondrial membrane	BP 3	572; 581; 596; 637; 1869; 2810; 5366; 5599; 7027; 7157; 7159; 7161; 7529; 7531; 7533; 7534; 8626; 23368; 10018; 10971; 51100; 90427; 140735; 27113; 64112	33	25	0.00125051	0.00690503
GO:0050793	regulation of developmental process	BP 3	19; 25; 29; 32; 11173; 81; 90; 92; 93; 100; 101; 133; 152; 153; 154; 163; 177; 182; 27339; 207; 268; 274; 23191; 301; 306; 324; 329; 348; 351; 358; 360; 367; 374; 382; 387; 393; 396; 397; 405; 406; 409; 411; 65989; 463; 558; 567; 572; 576; 577; 581; 585; 595; 596; 604; 613; 639; 649; 652; 654; 657; 659; 663; 664; 672; 675; 678; 685; 688; 694; 706; 708; 718; 719; 727; 745; 752; 755; 811; 814; 832;…	2225	1144	0.00125394	0.00690503
GO:0048144	fibroblast proliferation	BP 3	177; 302; 358; 581; 648; 685; 890; 891; 972; 990; 1019; 1021; 1026; 1385; 1499; 1602; 1869; 1956; 2010; 2069; 2192; 2335; 2342; 2355; 2495; 2621; 3725; 3981; 4609; 4724; 4763; 4921; 5154; 5155; 5366; 5371; 5468; 5591; 5828; 6497; 6277; 7157; 7477; 8877; 79577; 79621; 51548; 80310; 7040; 51003; 84875; 153090; 80169; 23515; 57178; 26471	86	56	0.00127147	0.0069552
GO:0090130	tissue migration	BP 3	14; 177; 207; 306; 348; 387; 411; 652; 659; 889; 949; 967; 1012; 1432; 1512; 1545; 1803; 1906; 1948; 2013; 2050; 2113; 2185; 2260; 2625; 2822; 2876; 3146; 3164; 3315; 3373; 3397; 3673; 3675; 3690; 3725; 3791; 4017; 4070; 4163; 4233; 4627; 4763; 4846; 4851; 5155; 5168; 5216; 5217; 5290; 5335; 5467; 5578; 5581; 5585; 5586; 5607; 5613; 5646; 5728; 5747; 5781; 5793; 5797; 5801; 5872; 6091; 6239; 6273…	231	135	0.00128797	0.00699908
GO:0051651	maintenance of location in cell	BP 3	207; 288; 348; 487; 585; 706; 857; 1605; 2036; 2316; 2317; 2495; 2923; 2934; 3098; 3099; 3309; 3728; 4601; 4792; 4793; 4794; 4796; 5371; 5552; 6653; 6676; 6717; 7067; 7094; 7205; 7405; 7430; 7529; 8733; 23353; 9113; 10488; 10956; 11124; 11344; 83860; 81488; 81573; 83660; 85477; 54832; 55187; 22873; 23224; 23230; 23345; 23515; 23568; 57584; 57731; 25777; 25792; 91662; 9817; 256979; 28952; 259266; …	104	66	0.00136071	0.00734605
GO:0061077	chaperone-mediated protein folding	BP 3	573; 811; 821; 972; 1191; 1457; 1861; 2281; 2286; 2287; 2288; 2289; 3312; 3337; 5481; 6767; 7266; 55898; 9141; 9601; 23508; 10131; 10491; 10576; 10728; 11328; 51661; 283237; 120526; 55033; 26973; 27348; 30001; 63943; 64175	50	35	0.00160295	0.00859766
GO:0051090	regulation of sequence-specific DNA binding transcription factor activity	BP 3	101; 177; 207; 268; 306; 307; 367; 408; 409; 815; 847; 1054; 1147; 1191; 1240; 1386; 1432; 1491; 1499; 1540; 1545; 1649; 1856; 1896; 2044; 2100; 2146; 2241; 2316; 2353; 2535; 2621; 2958; 3066; 3162; 3275; 3397; 3398; 3399; 3551; 3553; 3569; 3570; 200186; 3654; 3717; 3725; 3728; 3965; 4057; 4092; 4221; 4294; 4488; 4591; 4615; 4693; 4790; 4791; 4792; 4793; 4825; 4921; 5087; 5292; 5468; 5526; 5530; …	371	208	0.00165233	0.0088053
GO:0043900	regulation of multi-organism process	BP 3	100; 103; 104; 348; 397; 572; 596; 708; 857; 858; 1025; 1072; 1105; 1642; 1654; 1655; 1910; 2040; 2150; 2192; 2332; 2519; 2683; 2934; 2962; 3428; 3434; 3576; 3609; 3624; 3625; 3669; 3685; 3725; 3956; 3965; 4057; 4361; 4599; 4615; 4851; 4882; 4940; 5007; 5016; 5021; 5071; 5091; 5139; 5216; 5328; 5359; 5371; 5431; 5433; 5436; 5438; 5439; 5440; 5478; 5481; 5518; 5586; 5610; 5806; 5886; 5987; 6041; 2…	272	156	0.0017393	0.00920936
GO:0006903	vesicle targeting	BP 3	374; 966; 1075; 1522; 2157; 2348; 2801; 4905; 5265; 5537; 5663; 5861; 5871; 22870; 6396; 6811; 7039; 23122; 8452; 8615; 8729; 8773; 9527; 9554; 9632; 9871; 9919; 10053; 10113; 10282; 10652; 10802; 10959; 10972; 51399; 122553; 83696; 51128; 51693; 3998; 54732; 55062; 55291; 23243; 23256; 89866; 59349; 27095; 126003; 128637; 64689	78	51	0.00179986	0.00946931
GO:0019884	antigen processing and presentation of exogenous antigen	BP 3	162; 163; 164; 567; 821; 972; 1062; 1174; 1175; 1211; 1213; 1509; 1514; 1515; 1520; 1535; 5719; 1639; 1781; 1783; 1785; 3106; 3107; 3108; 3109; 3111; 3113; 3119; 3122; 3123; 3134; 3135; 3685; 3693; 3797; 3832; 3835; 4012; 4688; 5641; 5682; 5688; 5690; 5693; 5694; 5695; 5696; 5698; 5699; 5700; 5702; 5704; 5705; 5706; 5707; 5709; 5713; 5714; 5715; 5717; 5720; 5721; 6396; 6712; 6891; 7189; 8546; 872…	169	101	0.00186323	0.00974066

## Sheet: 2. 48_HepG2_GO
term_goid	term_name	term_category/level	members_input_overlap	set_size	effective_size	p-value	q-value
GO:0006996	organelle organization	BP 3	19; 25; 27; 29; 51; 53; 71; 11173; 81; 86; 87; 109; 118; 141; 142; 154; 164; 27338; 207; 208; 211; 286; 288; 291; 292; 293; 23191; 301; 302; 308; 328; 330; 331; 332; 348; 401548; 374; 382; 387; 391; 393; 396; 397; 400; 403; 408; 409; 411; 439; 65979; 65991; 65993; 481; 488; 491; 506; 197135; 528; 533; 535; 538; 546; 572; 578; 581; 583; 585; 598; 604; 613; 617; 636; 637; 641; 652; 664; 667; 672; 6…	3214	1872	3.12839e-67	2.54651e-64
GO:0044260	cellular macromolecule metabolic process	BP 3	2; 12; 16; 19; 21; 23; 25; 27; 43; 48; 53; 27316; 11173; 81; 86; 87; 90; 92; 93; 101; 102; 103; 104; 109; 112; 113; 115; 118; 128; 133; 141; 142; 143; 147; 152; 154; 157; 166; 177; 178; 182; 27338; 27339; 207; 208; 242; 268; 284; 291; 292; 293; 301; 302; 306; 307; 317; 322; 328; 330; 331; 332; 334; 348; 351; 374; 387; 391; 406; 408; 409; 410; 411; 412; 414; 415; 435; 444; 65982; 65988; 65993; 463…	8310	4249	1.70077e-61	6.92212e-59
GO:0007049	cell cycle	BP 3	25; 90; 104; 109; 27338; 203; 207; 208; 288; 301; 311; 322; 328; 330; 331; 332; 351; 382; 387; 389; 403; 406; 440; 65979; 463; 493; 131601; 546; 572; 578; 580; 581; 585; 586; 595; 598; 613; 637; 641; 652; 667; 672; 675; 685; 699; 701; 131870; 808; 811; 815; 817; 818; 831; 835; 836; 890; 891; 896; 899; 900; 901; 905; 983; 984; 988; 989; 990; 991; 993; 994; 995; 996; 997; 998; 1012; 1017; 1019; 102…	1697	1073	3.77608e-60	1.02458e-57
GO:0034641	cellular nitrogen compound metabolic process	BP 3	16; 18; 19; 23; 25; 32; 43; 48; 27316; 81; 86; 87; 90; 92; 93; 100; 101; 103; 104; 109; 112; 113; 115; 133; 142; 143; 154; 158; 159; 166; 177; 182; 191; 27339; 203; 204; 207; 208; 210; 211; 242; 268; 271; 272; 291; 292; 293; 301; 306; 307; 317; 318; 322; 328; 331; 332; 333; 348; 351; 374; 384; 391; 406; 408; 409; 427; 435; 440; 444; 65982; 65988; 65993; 463; 467; 471; 481; 491; 493; 501; 506; 100…	6467	3393	1.82349e-58	3.71081e-56
GO:1903047	mitotic cell cycle process	BP 3	25; 90; 27338; 207; 288; 301; 328; 330; 331; 332; 351; 387; 131601; 546; 581; 585; 586; 595; 598; 637; 641; 652; 685; 699; 701; 808; 815; 817; 818; 835; 890; 891; 899; 900; 901; 983; 984; 989; 990; 991; 993; 994; 995; 996; 997; 998; 1017; 1019; 1021; 1022; 1026; 1027; 1031; 1033; 1058; 1060; 1062; 1063; 1069; 1104; 1111; 1112; 54801; 1213; 1387; 1453; 1454; 1457; 1543; 1613; 1639; 1647; 1654; 515…	879	617	1.9836e-56	3.2293e-54
GO:0006139	nucleobase-containing compound metabolic process	BP 3	16; 19; 25; 43; 27316; 81; 86; 87; 90; 92; 93; 100; 101; 103; 104; 109; 112; 113; 115; 133; 142; 143; 154; 158; 159; 166; 177; 182; 191; 27339; 203; 204; 207; 208; 268; 271; 272; 301; 306; 307; 317; 318; 322; 328; 331; 332; 333; 348; 351; 374; 391; 406; 408; 409; 444; 65982; 65988; 463; 467; 471; 481; 491; 493; 506; 100532735; 513; 515; 516; 517; 197135; 535; 538; 546; 64395; 572; 578; 580; 581; …	5731	3012	2.90696e-50	3.94378e-48
GO:0006725	cellular aromatic compound metabolic process	BP 3	16; 18; 19; 25; 43; 27316; 81; 86; 87; 90; 92; 93; 100; 101; 103; 104; 109; 112; 113; 115; 133; 142; 143; 154; 158; 159; 166; 177; 182; 191; 27339; 203; 204; 207; 208; 210; 211; 231; 268; 271; 272; 301; 306; 307; 314; 317; 318; 322; 328; 331; 332; 333; 348; 351; 374; 391; 406; 408; 409; 444; 65982; 65988; 463; 467; 471; 481; 491; 493; 506; 100532735; 513; 515; 516; 517; 197135; 535; 538; 546; 643…	5934	3104	9.75486e-50	1.13435e-47
GO:1901360	organic cyclic compound metabolic process	BP 3	16; 18; 19; 25; 30; 32; 37; 43; 47; 27316; 81; 86; 87; 90; 92; 93; 100; 101; 103; 104; 109; 112; 113; 115; 133; 142; 143; 154; 158; 159; 166; 177; 182; 191; 27339; 203; 204; 207; 208; 210; 211; 231; 268; 271; 272; 301; 306; 307; 314; 317; 318; 322; 328; 331; 332; 333; 341; 348; 351; 374; 391; 406; 408; 409; 412; 444; 65982; 65988; 463; 467; 471; 476; 481; 491; 493; 506; 100532735; 513; 515; 516; …	6122	3191	1.12617e-49	1.14588e-47
GO:0046483	heterocycle metabolic process	BP 3	16; 19; 25; 32; 43; 27316; 81; 86; 87; 90; 92; 93; 100; 101; 103; 104; 109; 112; 113; 115; 133; 142; 143; 154; 158; 159; 166; 177; 182; 191; 27339; 203; 204; 207; 208; 210; 211; 268; 271; 272; 301; 306; 307; 317; 318; 322; 328; 331; 332; 333; 348; 351; 374; 391; 406; 408; 409; 444; 65982; 65988; 463; 467; 471; 481; 491; 493; 506; 100532735; 513; 515; 516; 517; 197135; 535; 538; 546; 64395; 572; 5…	5900	3086	2.70404e-49	2.44565e-47
GO:0043170	macromolecule metabolic process	BP 3	2; 12; 16; 19; 21; 23; 25; 27; 32; 40; 43; 48; 53; 27316; 60; 11173; 81; 86; 87; 90; 92; 93; 101; 102; 103; 104; 109; 112; 113; 115; 118; 128; 133; 141; 142; 143; 147; 152; 154; 157; 166; 177; 178; 182; 27338; 27339; 207; 208; 242; 268; 284; 287; 288; 291; 292; 293; 301; 302; 306; 307; 310; 317; 320; 321; 322; 328; 330; 331; 332; 334; 341; 348; 351; 374; 387; 391; 406; 408; 409; 410; 411; 412; 41…	9047	4508	1.93319e-47	1.57362e-45
GO:1901576	organic substance biosynthetic process	BP 3	16; 18; 19; 23; 25; 32; 37; 38; 43; 47; 48; 27316; 11173; 81; 86; 87; 90; 92; 93; 100; 101; 109; 112; 113; 115; 133; 142; 143; 154; 158; 159; 166; 177; 178; 182; 191; 27339; 203; 204; 207; 208; 210; 211; 220; 221; 224; 231; 240; 241; 242; 268; 271; 272; 284; 291; 292; 293; 301; 306; 307; 322; 328; 331; 332; 333; 341; 348; 351; 374; 384; 391; 406; 408; 409; 435; 440; 444; 65982; 65985; 65988; 6599…	6162	3174	8.41847e-43	6.22967e-41
GO:0044249	cellular biosynthetic process	BP 3	16; 18; 19; 23; 25; 32; 37; 38; 43; 47; 48; 27316; 11173; 81; 86; 87; 90; 92; 93; 100; 101; 109; 112; 113; 115; 133; 142; 143; 154; 158; 159; 166; 177; 178; 182; 191; 203; 204; 207; 208; 210; 211; 220; 221; 224; 231; 240; 241; 242; 268; 271; 272; 284; 291; 292; 293; 301; 306; 307; 322; 328; 331; 332; 333; 341; 348; 351; 374; 384; 391; 406; 408; 409; 435; 440; 444; 65982; 65985; 65988; 65993; 463;…	6068	3130	1.0629e-42	7.20998e-41
GO:0046907	intracellular transport	BP 3	19; 32; 81; 86; 103; 141; 142; 154; 161; 162; 163; 164; 207; 208; 284; 286; 287; 288; 293; 302; 320; 348; 351; 372; 374; 387; 400; 403; 406; 444; 481; 488; 506; 513; 515; 516; 517; 540; 550; 580; 583; 585; 602; 604; 636; 637; 652; 654; 657; 672; 706; 738; 754; 788; 811; 821; 950; 966; 972; 983; 998; 1001; 1020; 1026; 1075; 1175; 1211; 1212; 1213; 1294; 1315; 1374; 1432; 1434; 1440; 1453; 1499; 15…	1663	996	1.45863e-40	9.13329e-39
GO:0033554	cellular response to stress	BP 3	16; 25; 37; 11173; 86; 101; 118; 133; 142; 143; 154; 177; 27339; 207; 221; 231; 301; 308; 317; 322; 328; 331; 348; 406; 439; 440; 467; 481; 488; 538; 546; 550; 572; 573; 578; 580; 581; 595; 598; 602; 604; 637; 641; 652; 657; 659; 664; 666; 672; 675; 706; 197342; 754; 197370; 768; 131870; 811; 813; 815; 817; 818; 835; 836; 837; 842; 857; 890; 891; 972; 983; 988; 995; 998; 1017; 1021; 1022; 1025; 1…	1857	1087	4.18388e-38	2.43263e-36
GO:0070727	cellular macromolecule localization	BP 3	163882; 86; 103; 141; 142; 161; 162; 163; 164; 27339; 207; 208; 284; 286; 287; 288; 293; 302; 320; 348; 372; 382; 387; 391; 400; 403; 406; 439; 444; 481; 483; 546; 550; 572; 580; 581; 582; 583; 585; 598; 602; 604; 636; 637; 652; 654; 657; 672; 675; 701; 706; 754; 784; 799; 811; 857; 908; 950; 967; 972; 975; 983; 998; 1000; 1020; 1026; 1058; 1175; 1211; 1212; 1213; 1277; 1315; 1363; 1432; 1434; 14…	1571	936	1.22606e-36	6.65339e-35
GO:0008104	protein localization	BP 3	18; 19; 25; 40; 163882; 43; 81; 86; 93; 101; 103; 141; 142; 152; 161; 162; 163; 164; 27339; 207; 208; 284; 286; 287; 288; 291; 292; 293; 301; 302; 307; 308; 320; 321; 322; 332; 348; 401548; 372; 379; 381; 382; 387; 391; 396; 400; 403; 406; 408; 409; 439; 444; 65985; 481; 483; 528; 533; 535; 546; 550; 572; 580; 581; 582; 583; 585; 598; 602; 604; 636; 637; 652; 654; 657; 672; 675; 689; 701; 706; 73…	2411	1356	5.05671e-36	2.5726e-34
GO:0022613	ribonucleoprotein complex biogenesis	BP 3	23; 103; 27339; 197135; 636; 705; 708; 131870; 1153; 1207; 1453; 1454; 1653; 1654; 1656; 1736; 1939; 1968; 1975; 2091; 2197; 55011; 6628; 2483; 55052; 2794; 134430; 3646; 3692; 3921; 55794; 4736; 4809; 4839; 4848; 4927; 4931; 5036; 5393; 5394; 5433; 5822; 5901; 6041; 6122; 6124; 6125; 6128; 6129; 6130; 6132; 6133; 6134; 6136; 6137; 6138; 6141; 6142; 6143; 6144; 6146; 6147; 6152; 6156; 6157; 6158;…	465	336	6.76161e-35	3.23762e-33
GO:0051649	establishment of localization in cell	BP 3	19; 25; 32; 41; 81; 86; 103; 141; 142; 154; 161; 162; 163; 164; 207; 208; 284; 286; 287; 288; 293; 302; 320; 332; 348; 351; 372; 374; 387; 400; 403; 406; 408; 444; 481; 488; 493; 506; 513; 515; 516; 517; 540; 550; 572; 578; 580; 581; 583; 585; 602; 604; 623; 636; 637; 652; 654; 657; 672; 675; 706; 738; 754; 781; 784; 788; 808; 811; 815; 817; 821; 857; 891; 950; 966; 972; 983; 998; 1000; 1001; 102…	1982	1133	8.96685e-34	4.05501e-32
GO:1902589	single-organism organelle organization	BP 3	25; 27; 29; 71; 11173; 81; 86; 87; 118; 141; 154; 208; 288; 292; 23191; 301; 302; 308; 330; 331; 332; 382; 387; 391; 396; 397; 403; 408; 65979; 65991; 481; 546; 572; 578; 581; 583; 585; 598; 604; 613; 636; 637; 664; 667; 672; 675; 699; 701; 706; 752; 811; 815; 822; 829; 832; 857; 891; 899; 983; 989; 990; 991; 996; 998; 1017; 1020; 1027; 1058; 1060; 1062; 1063; 1069; 1072; 1104; 1107; 1108; 1111; …	1719	1000	1.84449e-33	7.90217e-32
GO:0044248	cellular catabolic process	BP 3	18; 30; 32; 35; 37; 38; 43; 51; 11173; 100; 101; 128; 154; 178; 27338; 191; 27339; 207; 208; 221; 224; 272; 302; 317; 341; 348; 406; 408; 409; 411; 435; 493; 501; 197131; 197135; 549; 550; 581; 586; 587; 594; 622; 644; 645; 664; 669; 677; 678; 701; 754; 131870; 808; 823; 836; 847; 857; 891; 899; 949; 956; 975; 978; 983; 991; 996; 997; 1020; 1075; 1191; 1200; 1267; 1312; 1373; 1374; 1384; 1453; 14…	1540	908	3.58959e-33	1.46096e-31
GO:0045184	establishment of protein localization	BP 3	18; 19; 25; 163882; 43; 81; 86; 93; 101; 103; 141; 142; 152; 161; 162; 163; 164; 207; 208; 284; 286; 287; 288; 291; 292; 293; 301; 302; 307; 308; 320; 321; 322; 332; 348; 401548; 372; 379; 381; 382; 387; 391; 403; 406; 408; 409; 439; 444; 65985; 481; 528; 533; 535; 550; 572; 580; 581; 582; 583; 585; 598; 602; 604; 637; 652; 654; 657; 672; 675; 689; 706; 738; 754; 799; 811; 818; 821; 834; 908; 950…	2001	1139	8.83566e-33	3.42487e-31
GO:0044770	cell cycle phase transition	BP 3	90; 27338; 207; 301; 328; 332; 351; 493; 131601; 581; 586; 595; 637; 641; 699; 701; 808; 815; 817; 818; 835; 890; 891; 983; 990; 993; 994; 995; 996; 997; 1017; 1019; 1021; 1022; 1026; 1027; 1031; 1033; 1062; 1063; 1069; 1104; 1111; 1112; 54801; 1387; 1453; 1454; 1457; 1543; 1639; 1647; 1654; 1719; 1781; 1843; 1869; 1874; 1876; 1956; 1978; 2029; 2033; 2068; 2146; 2273; 2305; 246184; 2810; 93323; 3…	473	336	1.64336e-32	6.08045e-31
GO:1901575	organic substance catabolic process	BP 3	18; 30; 32; 35; 37; 38; 43; 51; 11173; 100; 101; 128; 154; 178; 27338; 191; 27339; 207; 208; 217; 221; 224; 272; 302; 317; 341; 348; 406; 408; 409; 411; 412; 435; 493; 501; 197131; 197135; 549; 550; 572; 580; 581; 586; 587; 594; 622; 634; 644; 645; 664; 669; 677; 678; 701; 725; 754; 131870; 808; 823; 836; 847; 857; 891; 899; 949; 956; 975; 978; 983; 991; 996; 997; 998; 1020; 1027; 1075; 132158; 1…	1819	1044	8.40806e-32	2.97572e-30
GO:0016032	viral process	BP 3	103; 104; 291; 292; 293; 348; 387; 558; 572; 581; 598; 636; 664; 699; 708; 857; 890; 905; 949; 950; 975; 995; 1025; 1058; 1072; 1104; 1105; 1232; 1315; 1387; 1488; 1508; 1525; 1605; 1654; 1655; 1656; 51510; 1755; 1781; 1803; 1877; 1948; 1974; 2033; 2040; 2060; 2068; 2197; 2224; 2332; 2534; 2547; 2621; 5933; 2934; 2956; 2958; 2962; 3014; 3054; 3106; 3107; 3122; 3123; 3178; 3190; 3312; 3326; 3329; …	748	488	9.77137e-32	3.31412e-30
GO:0043933	macromolecular complex subunit organization	BP 3	19; 25; 32; 35; 38; 41; 43; 27316; 60; 86; 103; 118; 142; 154; 158; 163; 27338; 27339; 210; 241; 284; 23191; 302; 308; 309; 317; 320; 322; 330; 341; 348; 374; 382; 408; 435; 444; 65987; 65993; 100532735; 197135; 535; 538; 546; 572; 581; 585; 604; 607; 617; 636; 637; 641; 197259; 664; 672; 675; 708; 740; 811; 817; 818; 822; 829; 832; 847; 857; 871; 891; 949; 966; 972; 978; 983; 989; 998; 1000; 101…	2332	1291	4.82593e-30	1.57132e-28
GO:0044403	symbiosis, encompassing mutualism through parasitism	BP 3	103; 104; 291; 292; 293; 348; 387; 558; 572; 581; 598; 636; 664; 699; 708; 857; 890; 905; 949; 950; 975; 995; 1025; 1058; 1072; 1104; 1105; 1232; 1315; 1387; 1488; 1508; 1525; 1605; 1654; 1655; 1656; 51510; 1755; 1781; 1803; 1877; 1948; 1974; 2033; 2040; 2060; 2068; 2150; 2197; 2224; 2332; 2519; 2534; 2547; 2621; 5933; 2876; 2934; 2956; 2958; 2962; 3014; 3054; 3106; 3107; 3122; 3123; 3178; 3190; …	784	501	2.65362e-29	8.30786e-28
GO:0022607	cellular component assembly	BP 3	19; 25; 32; 35; 38; 40; 41; 43; 27316; 60; 71; 81; 87; 103; 118; 142; 154; 158; 163; 27338; 27339; 210; 241; 284; 287; 288; 23191; 302; 308; 309; 317; 320; 330; 331; 332; 341; 348; 351; 374; 382; 387; 389; 391; 403; 408; 435; 65987; 197135; 535; 538; 546; 572; 576; 577; 581; 583; 585; 607; 617; 627; 636; 637; 641; 197259; 667; 672; 688; 708; 811; 817; 818; 822; 829; 832; 847; 857; 891; 928; 966; …	2485	1362	3.28751e-29	9.91123e-28
GO:0051301	cell division	BP 3	27338; 288; 311; 332; 382; 387; 389; 403; 131601; 585; 595; 598; 641; 675; 678; 699; 701; 808; 847; 890; 891; 896; 899; 900; 901; 905; 983; 984; 989; 990; 991; 993; 994; 995; 996; 998; 1017; 1019; 1020; 1021; 1022; 1060; 1062; 1063; 1069; 1104; 54801; 1163; 1164; 1613; 51510; 1730; 1877; 1894; 2029; 2068; 2119; 2250; 2260; 2277; 246184; 2770; 2771; 2773; 2801; 2810; 93323; 2908; 3070; 3619; 3832;…	553	364	6.09507e-25	1.77192e-23
GO:0019222	regulation of metabolic process	BP 3	2; 12; 16; 18; 19; 23; 25; 27; 32; 37; 40; 163882; 43; 47; 48; 27316; 60; 81; 86; 87; 90; 92; 93; 101; 103; 104; 109; 112; 113; 115; 133; 142; 147; 152; 154; 166; 177; 182; 27338; 27339; 207; 208; 242; 268; 284; 287; 288; 301; 302; 306; 307; 310; 317; 320; 321; 322; 328; 330; 331; 332; 333; 334; 341; 348; 351; 374; 387; 391; 406; 408; 409; 444; 65982; 65988; 463; 467; 476; 481; 493; 100532735; 19…	6121	3038	5.9658e-24	1.67454e-22
GO:0048518	positive regulation of biological process	BP 3	2; 14; 18; 19; 23; 25; 27; 29; 32; 40; 163882; 43; 47; 51; 27316; 60; 71; 81; 86; 90; 92; 93; 100; 101; 102; 103; 104; 109; 112; 113; 115; 133; 142; 147; 152; 154; 164; 166; 177; 182; 27338; 27339; 207; 208; 218; 220; 231; 240; 241; 242; 268; 284; 286; 287; 288; 292; 293; 23191; 301; 302; 306; 308; 317; 322; 328; 330; 331; 332; 341; 348; 351; 360; 374; 382; 387; 389; 391; 392; 393; 396; 406; 408;…	5198	2614	6.34434e-24	1.72143e-22
GO:1902580	single-organism cellular localization	BP 3	19; 32; 163882; 81; 103; 142; 207; 208; 284; 286; 287; 288; 302; 320; 348; 351; 382; 387; 391; 403; 406; 439; 481; 483; 488; 506; 513; 515; 516; 517; 572; 581; 582; 583; 585; 598; 602; 604; 636; 637; 652; 654; 657; 672; 754; 784; 788; 799; 821; 857; 983; 998; 1000; 1001; 1020; 1026; 1058; 1062; 1213; 1363; 1374; 1432; 1434; 1440; 1445; 1499; 1540; 1605; 1639; 1740; 1741; 1759; 1794; 1855; 1861; 1…	1101	649	1.23667e-23	3.24726e-22
GO:0048519	negative regulation of biological process	BP 3	2; 12; 16; 18; 19; 25; 29; 32; 37; 40; 41; 163882; 43; 27316; 11173; 81; 87; 90; 93; 100; 101; 102; 103; 104; 112; 118; 133; 142; 152; 154; 161; 163; 166; 177; 182; 27339; 203; 207; 208; 268; 284; 287; 288; 291; 292; 301; 302; 307; 308; 310; 322; 328; 330; 331; 332; 333; 334; 341; 348; 351; 374; 382; 387; 393; 396; 397; 406; 408; 409; 440; 65979; 444; 65989; 463; 467; 476; 488; 493; 131566; 506; …	4596	2331	2.01606e-23	5.12834e-22
GO:0019538	protein metabolic process	BP 3	2; 12; 16; 19; 21; 23; 25; 27; 43; 48; 53; 27316; 11173; 86; 90; 92; 93; 101; 102; 103; 104; 109; 112; 113; 115; 128; 141; 142; 143; 147; 152; 154; 157; 177; 182; 27338; 27339; 207; 208; 242; 284; 291; 292; 293; 301; 302; 317; 322; 330; 331; 332; 334; 348; 351; 387; 406; 408; 409; 410; 411; 412; 414; 415; 435; 444; 65993; 467; 493; 197131; 197135; 538; 550; 558; 567; 572; 578; 338699; 580; 581; 5…	5403	2700	1.01549e-22	2.50488e-21
GO:0019080	viral gene expression	BP 3	905; 1025; 1105; 2033; 2197; 2962; 3725; 3921; 4736; 4851; 4927; 5045; 5094; 5216; 5430; 5431; 5433; 5436; 5438; 5440; 5725; 6122; 6124; 6125; 6128; 6129; 6130; 6132; 6133; 6134; 6136; 6137; 6138; 6141; 6142; 6143; 6144; 6146; 6147; 6152; 6156; 6157; 6158; 6159; 6160; 6161; 6164; 6165; 6167; 6168; 6169; 6170; 6171; 6175; 6176; 6181; 6187; 6188; 6189; 6191; 6193; 6194; 6201; 6202; 6203; 6205; 6206…	189	147	4.90951e-21	1.1754e-19
GO:0035556	intracellular signal transduction	BP 3	2; 19; 25; 29; 81; 100; 101; 109; 112; 113; 115; 133; 147; 152; 154; 177; 27339; 207; 208; 231; 242; 284; 287; 23191; 317; 330; 331; 348; 379; 381; 382; 387; 389; 391; 392; 393; 394; 396; 397; 400; 403; 406; 408; 409; 65979; 444; 467; 481; 488; 493; 197131; 546; 558; 572; 578; 580; 581; 598; 602; 604; 613; 634; 637; 641; 649; 652; 654; 656; 660; 664; 666; 672; 675; 685; 708; 754; 197370; 808; 814…	2634	1377	1.01332e-18	2.35669e-17
GO:0044802	single-organism membrane organization	BP 3	19; 24; 163882; 141; 207; 208; 286; 287; 288; 292; 301; 302; 348; 382; 391; 439; 481; 483; 488; 572; 578; 581; 582; 583; 598; 637; 664; 745; 784; 799; 815; 857; 891; 928; 983; 1000; 1020; 1191; 1213; 132320; 1267; 1289; 1363; 1445; 165324; 1740; 1741; 1760; 1794; 1855; 1861; 1869; 1956; 2013; 2039; 2040; 2054; 2055; 2064; 2119; 2181; 2197; 2316; 2319; 2621; 2664; 2743; 2773; 2803; 2810; 2898; 293…	874	514	1.387e-18	3.13617e-17
GO:1901564	organonitrogen compound metabolic process	BP 3	16; 18; 19; 23; 32; 38; 43; 48; 100; 109; 112; 113; 115; 133; 154; 158; 159; 191; 203; 204; 207; 208; 210; 211; 221; 224; 231; 242; 271; 272; 284; 291; 292; 293; 314; 333; 341; 348; 351; 384; 410; 411; 412; 414; 415; 427; 435; 440; 65993; 471; 481; 491; 493; 501; 506; 513; 515; 516; 517; 197135; 535; 538; 549; 572; 338699; 581; 586; 587; 594; 602; 644; 645; 669; 670; 677; 686; 706; 708; 740; 785;…	2273	1202	2.87363e-18	6.32199e-17
GO:0061024	membrane organization	BP 3	19; 24; 163882; 141; 177; 207; 208; 286; 287; 288; 292; 301; 302; 310; 348; 374; 382; 387; 391; 439; 481; 483; 488; 572; 578; 581; 582; 583; 598; 637; 664; 745; 784; 799; 815; 857; 891; 928; 966; 983; 1000; 1020; 1075; 1191; 1213; 132320; 1267; 1289; 1294; 1363; 1445; 1453; 165324; 1522; 51510; 1718; 1740; 1741; 1760; 1793; 1794; 1855; 1861; 1869; 1956; 2013; 2039; 2040; 2054; 2055; 2064; 2119; 2…	1042	598	3.20638e-18	6.86841e-17
GO:0006793	phosphorus metabolic process	BP 3	19; 25; 27; 32; 163882; 43; 47; 53; 90; 92; 93; 98; 100; 101; 102; 103; 104; 109; 112; 113; 115; 133; 147; 152; 154; 157; 158; 159; 177; 203; 204; 207; 208; 242; 250; 271; 272; 284; 302; 328; 332; 333; 341; 348; 351; 374; 387; 408; 409; 467; 471; 476; 481; 491; 493; 506; 513; 515; 516; 517; 535; 538; 558; 572; 578; 580; 581; 595; 613; 623; 634; 641; 649; 197259; 652; 654; 656; 657; 658; 659; 660;…	3174	1630	3.47905e-18	7.2614e-17
GO:0006413	translational initiation	BP 3	23; 1653; 1654; 1939; 1964; 1968; 1974; 1975; 1978; 1982; 1983; 2197; 2332; 55024; 468; 2972; 3315; 3646; 3692; 3921; 4686; 4736; 5094; 5433; 5436; 5499; 5611; 5725; 6122; 6124; 6125; 6128; 6129; 6130; 6132; 6133; 6134; 6136; 6137; 6138; 6141; 6142; 6143; 6144; 6146; 6147; 6152; 6156; 6157; 6158; 6159; 6160; 6161; 6164; 6165; 6167; 6168; 6169; 6170; 6171; 6175; 6176; 6181; 6187; 6188; 6189; 6191;…	196	146	7.66655e-18	1.56014e-16
GO:0007059	chromosome segregation	BP 3	292; 332; 546; 672; 675; 699; 701; 891; 990; 991; 996; 998; 1058; 1060; 1062; 1063; 1104; 1457; 1499; 1654; 51510; 1843; 1894; 2068; 2072; 2177; 2491; 246184; 2669; 2908; 3619; 3832; 3833; 3834; 3835; 3837; 4085; 4292; 4361; 201254; 4751; 23383; 5048; 5347; 5510; 5518; 5885; 5905; 5925; 6188; 6232; 6249; 6396; 6421; 22933; 6732; 55746; 55755; 7013; 7150; 7153; 7175; 7272; 7320; 7329; 7405; 7514; …	319	217	7.86004e-18	1.56051e-16
GO:0008219	cell death	BP 3	16; 25; 29; 40; 53; 81; 87; 90; 100; 101; 103; 133; 143; 154; 166; 177; 207; 208; 220; 284; 291; 292; 293; 301; 307; 308; 309; 317; 318; 322; 330; 331; 332; 333; 348; 351; 382; 393; 396; 408; 409; 440; 467; 558; 572; 573; 578; 580; 581; 598; 602; 604; 627; 637; 649; 197259; 652; 654; 656; 658; 659; 660; 664; 666; 672; 675; 677; 685; 694; 699; 701; 706; 708; 754; 811; 815; 817; 831; 834; 835; 836;…	1947	1039	3.05376e-17	5.91848e-16
GO:0044093	positive regulation of molecular function	BP 3	2; 25; 27; 29; 81; 93; 101; 109; 112; 113; 115; 118; 141; 142; 152; 154; 177; 27338; 207; 208; 241; 268; 284; 287; 288; 302; 306; 317; 341; 348; 351; 387; 389; 391; 392; 393; 394; 396; 397; 400; 408; 65979; 444; 481; 483; 493; 538; 567; 572; 577; 578; 581; 595; 613; 637; 652; 666; 685; 701; 781; 799; 808; 815; 817; 818; 834; 835; 836; 842; 847; 857; 5606; 891; 896; 905; 949; 972; 975; 983; 990; 9…	1820	970	6.57301e-16	1.24429e-14
GO:0044711	single-organism biosynthetic process	BP 3	18; 19; 32; 37; 38; 43; 47; 100; 109; 112; 113; 115; 133; 154; 158; 159; 177; 178; 191; 27339; 203; 204; 207; 208; 210; 211; 220; 221; 224; 231; 240; 241; 242; 271; 272; 284; 301; 333; 341; 348; 384; 435; 440; 65985; 467; 471; 476; 493; 506; 513; 515; 516; 517; 535; 586; 587; 622; 634; 80765; 652; 654; 669; 672; 706; 790; 799; 808; 871; 873; 949; 972; 978; 1001; 1213; 205; 1277; 1289; 445; 1352; …	1415	770	2.31204e-15	4.27728e-14
GO:0007017	microtubule-based process	BP 3	25; 161; 163; 320; 330; 331; 332; 351; 387; 403; 583; 585; 636; 667; 672; 675; 832; 857; 891; 899; 983; 998; 1017; 1027; 1058; 1062; 1069; 1104; 1107; 1108; 1111; 54801; 1175; 1211; 1267; 1453; 1499; 1540; 1605; 1639; 1647; 51510; 1781; 1783; 1855; 1874; 1962; 2009; 2064; 2241; 2288; 2316; 166379; 2597; 2801; 93323; 2932; 3064; 3091; 199953; 3476; 3797; 3799; 3801; 3832; 3833; 3834; 3835; 3837; 3…	612	367	2.68786e-15	4.86203e-14
GO:0050790	regulation of catalytic activity	BP 3	2; 12; 25; 27; 29; 32; 163882; 92; 93; 101; 103; 104; 109; 112; 113; 115; 141; 152; 154; 27338; 207; 208; 241; 284; 301; 302; 306; 307; 308; 317; 330; 331; 332; 334; 341; 348; 351; 387; 389; 391; 392; 393; 394; 396; 397; 400; 408; 409; 65979; 444; 481; 483; 493; 538; 550; 572; 573; 577; 578; 581; 585; 595; 604; 613; 636; 637; 641; 652; 666; 685; 701; 721; 799; 808; 813; 815; 817; 818; 831; 834; 8…	2338	1209	1.91349e-14	3.38604e-13
GO:0098813	nuclear chromosome segregation	BP 3	332; 546; 675; 699; 701; 891; 990; 991; 996; 998; 1058; 1060; 1062; 1063; 1457; 1499; 51510; 1843; 1894; 2072; 2177; 2491; 246184; 2669; 3619; 3833; 3834; 3835; 3837; 4085; 4292; 4361; 201254; 4751; 23383; 5048; 5347; 5518; 5885; 5905; 5925; 6232; 6249; 6396; 6421; 22933; 55746; 7013; 7153; 7175; 7272; 7320; 7514; 7517; 7756; 7917; 55920; 8243; 401541; 8379; 23244; 8658; 8678; 8697; 8766; 9055; 9…	273	183	2.61983e-14	4.53733e-13
GO:0007093	mitotic cell cycle checkpoint	BP 3	581; 595; 598; 641; 699; 701; 835; 890; 891; 983; 995; 1017; 1026; 1027; 1063; 1112; 1457; 1647; 1843; 1869; 1874; 2033; 2810; 3265; 3276; 3364; 4085; 4193; 4303; 4361; 4436; 4582; 4683; 4848; 4849; 4850; 5111; 5347; 5371; 5591; 5884; 5925; 5934; 6118; 6194; 6233; 6419; 6659; 6790; 7013; 7027; 7029; 7153; 7157; 7161; 7175; 7272; 7311; 7314; 7316; 7508; 7517; 7756; 7832; 8091; 8243; 8379; 9125; 91…	148	111	2.98779e-14	5.06679e-13
GO:0010256	endomembrane system organization	BP 3	19; 163882; 207; 208; 286; 287; 288; 302; 382; 391; 400; 439; 481; 483; 488; 582; 583; 598; 745; 784; 799; 857; 891; 983; 998; 1000; 54808; 1182; 1191; 1213; 1289; 1445; 1453; 165324; 51510; 1759; 1760; 1861; 2013; 2054; 2149; 2181; 2319; 2580; 2621; 2801; 2803; 3064; 3267; 3551; 3675; 3728; 3799; 3801; 3875; 4000; 4218; 4628; 4644; 4905; 4927; 5048; 5289; 5295; 5318; 5347; 5357; 5515; 5518; 5525…	541	325	7.8162e-14	1.29845e-12
GO:0007050	cell cycle arrest	BP 3	25; 203; 208; 322; 463; 580; 581; 595; 667; 672; 811; 831; 835; 891; 983; 995; 1017; 1019; 1020; 1021; 1022; 1025; 1026; 1027; 1031; 1033; 1647; 1649; 1718; 1843; 1869; 1874; 1877; 1982; 2033; 2081; 2305; 2475; 2620; 2621; 2627; 2810; 3265; 3276; 3398; 3576; 3592; 3611; 3659; 3664; 4088; 4193; 4291; 4303; 4436; 4582; 4609; 4683; 4848; 4849; 4850; 5036; 5111; 5371; 5494; 5526; 5562; 5563; 5564; 55…	244	165	1.52111e-13	2.47637e-12
GO:0051186	cofactor metabolic process	BP 3	32; 47; 191; 210; 211; 231; 471; 644; 645; 669; 686; 706; 873; 1352; 1355; 1371; 1543; 84245; 1645; 1646; 1719; 1737; 1743; 1757; 1786; 2023; 2026; 2027; 2180; 2181; 2182; 2194; 2203; 2232; 2235; 54995; 2348; 2356; 2584; 2597; 2618; 2639; 2643; 2821; 10058; 3091; 3098; 3145; 3155; 3156; 3162; 3295; 3417; 3658; 3692; 27304; 3939; 3945; 4144; 4191; 4199; 197322; 4337; 4338; 4522; 4524; 4597; 4598; …	375	236	2.38746e-13	3.81058e-12
GO:0070271	protein complex biogenesis	BP 3	25; 32; 35; 38; 41; 43; 27316; 118; 142; 154; 158; 163; 27338; 210; 241; 284; 23191; 302; 308; 309; 317; 320; 330; 374; 382; 435; 65987; 535; 572; 581; 585; 607; 617; 637; 641; 197259; 811; 817; 818; 822; 829; 832; 847; 857; 891; 966; 972; 978; 983; 989; 998; 1000; 1027; 1058; 1060; 1062; 1063; 1075; 1175; 1191; 1277; 1278; 1291; 1292; 1294; 1307; 1352; 1353; 1355; 1365; 1374; 1387; 1440; 1453; 1…	1281	691	7.60116e-13	1.18987e-11
GO:0007062	sister chromatid cohesion	BP 3	332; 546; 699; 701; 991; 1058; 1060; 1062; 1063; 1499; 2491; 3619; 3835; 4085; 4361; 23383; 5048; 5347; 5518; 5885; 5905; 5925; 6232; 6249; 6396; 6421; 55746; 7514; 55920; 8243; 401541; 8379; 23244; 8658; 9183; 9184; 9212; 9555; 9700; 9735; 9793; 220134; 10403; 10664; 10726; 10735; 54921; 11004; 11044; 11130; 11331; 83903; 57082; 79023; 79075; 79172; 79682; 79892; 79902; 79980; 113130; 80776; 790…	126	94	4.70883e-12	7.23206e-11
GO:0031570	DNA integrity checkpoint	BP 3	27339; 581; 595; 641; 672; 835; 890; 891; 983; 988; 990; 995; 1017; 1026; 1027; 1111; 1112; 1432; 1647; 1763; 1869; 1874; 2033; 2810; 3014; 3276; 3364; 4193; 4303; 4361; 4436; 4582; 4683; 4848; 4849; 4850; 5111; 5347; 5371; 5591; 5810; 5884; 5932; 5934; 6118; 6233; 6419; 6659; 6790; 7027; 7029; 7153; 7157; 7158; 7161; 7311; 7314; 7316; 7508; 7832; 8091; 8318; 8451; 8555; 8563; 9125; 51512; 9261; …	156	110	3.17873e-11	4.79164e-10
GO:0006403	RNA localization	BP 3	636; 908; 1736; 1984; 2091; 2332; 55011; 3064; 3178; 3181; 3267; 3921; 4116; 4600; 4641; 4686; 4927; 5394; 5433; 5901; 5902; 5976; 6234; 6396; 6426; 6427; 6428; 6429; 6430; 6432; 55746; 6950; 7013; 7175; 7203; 7248; 7263; 7514; 8021; 8086; 8106; 8480; 8559; 8563; 8570; 8607; 8658; 8683; 9295; 399664; 9444; 9631; 9688; 9775; 9793; 6830; 9804; 9883; 9887; 9908; 9939; 9961; 9972; 9984; 54890; 10128;…	210	140	5.10595e-11	7.55681e-10
GO:0023051	regulation of signaling	BP 3	2; 18; 19; 25; 29; 41; 43; 81; 90; 92; 93; 100; 101; 103; 133; 142; 147; 152; 154; 161; 163; 166; 182; 207; 208; 231; 242; 284; 287; 291; 292; 293; 301; 302; 308; 317; 330; 331; 332; 348; 351; 382; 387; 389; 391; 392; 393; 394; 396; 397; 406; 408; 409; 65979; 444; 65985; 65989; 467; 476; 478; 481; 483; 488; 489; 491; 493; 197131; 558; 572; 578; 580; 581; 595; 598; 602; 604; 607; 613; 627; 634; 63…	3048	1515	7.03763e-11	1.02297e-09
GO:0048583	regulation of response to stimulus	BP 3	2; 18; 19; 25; 29; 40; 60; 71; 81; 90; 92; 93; 100; 101; 102; 103; 133; 142; 147; 152; 154; 161; 162; 163; 164; 166; 177; 182; 207; 208; 231; 241; 242; 284; 292; 293; 23191; 301; 302; 308; 317; 322; 328; 330; 331; 332; 348; 351; 382; 387; 389; 391; 392; 393; 394; 396; 397; 406; 408; 409; 65979; 444; 65989; 467; 481; 488; 493; 197131; 558; 567; 572; 573; 578; 580; 581; 583; 585; 595; 598; 602; 604…	3683	1809	7.48031e-11	1.06824e-09
GO:0006810	transport	BP 3	2; 12; 18; 19; 21; 22; 23; 24; 25; 27; 29; 32; 40; 41; 163882; 43; 48; 60; 71; 81; 86; 87; 93; 100; 101; 103; 118; 120; 133; 141; 142; 143; 152; 154; 157; 161; 162; 163; 164; 177; 207; 208; 242; 284; 286; 287; 288; 291; 292; 293; 23191; 301; 302; 306; 307; 308; 309; 311; 320; 321; 322; 332; 333; 334; 341; 348; 351; 360; 368; 401548; 372; 374; 379; 381; 382; 387; 400; 403; 406; 408; 409; 411; 439;…	4614	2236	8.18329e-11	1.14848e-09
GO:0007051	spindle organization	BP 3	330; 331; 332; 387; 891; 1104; 1107; 1108; 54801; 1453; 51510; 2009; 2316; 2801; 93323; 3832; 3833; 3837; 3925; 4134; 4292; 4605; 4751; 5116; 5347; 5518; 5524; 5901; 5902; 6047; 6188; 203068; 6491; 6683; 6790; 7175; 7272; 7405; 7430; 7756; 8243; 8658; 8766; 8841; 9055; 9212; 9371; 9493; 9611; 9639; 9700; 9793; 9897; 10015; 10039; 10403; 10426; 10464; 10540; 10769; 10783; 10844; 55722; 22974; 2335…	139	99	1.2191e-10	1.68195e-09
GO:0010033	response to organic substance	BP 3	16; 18; 19; 21; 25; 27; 29; 35; 37; 38; 53; 27316; 11173; 90; 92; 93; 100; 102; 103; 109; 112; 113; 115; 118; 128; 133; 142; 154; 159; 166; 177; 178; 182; 204; 207; 208; 210; 218; 231; 268; 284; 287; 301; 302; 306; 308; 310; 317; 328; 330; 331; 332; 333; 351; 360; 374; 387; 396; 406; 408; 409; 410; 411; 412; 439; 440; 444; 65985; 463; 467; 476; 478; 488; 493; 197131; 528; 533; 535; 540; 546; 550;…	2850	1418	2.47018e-10	3.35122e-09
GO:0071166	ribonucleoprotein complex localization	BP 3	1984; 3181; 3267; 3692; 3921; 4116; 4686; 4927; 5433; 5901; 5976; 6209; 6234; 6426; 6427; 6428; 6429; 6430; 6432; 55746; 7175; 7248; 7514; 8021; 8086; 8106; 8480; 8563; 8683; 9295; 9631; 9688; 9775; 6830; 9883; 9887; 9939; 9972; 9984; 54890; 10189; 10212; 10250; 10482; 10762; 10772; 10921; 11338; 23293; 55706; 79023; 79228; 55677; 79902; 7884; 80145; 84811; 51068; 84248; 84271; 84321; 51602; 5163…	123	89	2.73126e-10	3.64466e-09
GO:0035966	response to topologically incorrect protein	BP 3	16; 37; 118; 439; 440; 467; 578; 581; 595; 811; 871; 1191; 1200; 1388; 1491; 1639; 1649; 1861; 2033; 2081; 2137; 2673; 468; 2931; 3068; 3300; 3301; 3306; 3308; 3309; 3312; 3315; 3320; 3326; 3329; 3337; 3338; 3484; 3576; 4000; 4287; 4780; 5071; 5295; 5526; 5611; 5770; 5771; 6347; 6388; 6464; 6734; 6745; 7057; 7094; 7095; 7184; 7353; 7415; 7466; 7494; 7873; 8614; 8720; 9217; 9451; 9709; 9797; 9820;…	183	123	3.37349e-10	4.42907e-09
GO:0044092	negative regulation of molecular function	BP 3	2; 12; 25; 32; 163882; 103; 104; 154; 166; 207; 208; 288; 301; 302; 306; 307; 308; 330; 331; 332; 334; 341; 348; 351; 408; 409; 65979; 493; 538; 567; 581; 585; 636; 652; 701; 721; 808; 813; 817; 831; 836; 847; 857; 871; 891; 983; 991; 996; 1017; 1026; 1027; 1031; 1266; 1293; 1294; 1353; 11153; 1445; 1454; 1457; 1471; 1472; 1540; 1545; 1594; 1647; 1649; 1654; 1718; 1740; 1741; 5753; 132864; 1843; …	1095	584	5.84618e-10	7.55364e-09
GO:0022411	cellular component disassembly	BP 3	2; 11173; 86; 101; 102; 118; 154; 308; 317; 444; 65991; 65993; 481; 581; 649; 660; 664; 706; 740; 780; 822; 823; 826; 829; 832; 836; 839; 857; 891; 983; 1072; 1471; 1499; 1514; 1515; 1520; 6602; 1676; 1677; 51510; 1777; 1803; 1855; 1856; 116541; 1939; 1984; 2021; 2039; 2040; 2107; 2113; 2150; 2188; 2200; 2264; 2335; 493856; 6628; 2535; 2542; 55052; 2801; 2931; 2932; 2934; 3005; 3091; 3146; 3148; …	645	359	3.33633e-09	4.24339e-08
GO:0051640	organelle localization	BP 3	81; 332; 374; 488; 583; 585; 636; 675; 821; 891; 966; 998; 1000; 1001; 1020; 1058; 1062; 1063; 1075; 1294; 1453; 1499; 1522; 1600; 1639; 51510; 1756; 1759; 1783; 1861; 2054; 2157; 2241; 2332; 2348; 5874; 2624; 2669; 2801; 2896; 3064; 3091; 3162; 199953; 3566; 3692; 3797; 3799; 3833; 3835; 3837; 3965; 3993; 4067; 4134; 4135; 4137; 4205; 4292; 4628; 4644; 4647; 4682; 4905; 4926; 4927; 4983; 27445; …	483	277	4.74829e-09	5.94632e-08
GO:0051098	regulation of binding	BP 3	25; 118; 142; 154; 166; 284; 302; 351; 408; 409; 567; 578; 581; 602; 652; 808; 857; 998; 1020; 1025; 1440; 1454; 1488; 1499; 1649; 1855; 1869; 1950; 23394; 2023; 2033; 2035; 2068; 2332; 2625; 2801; 2932; 3066; 3077; 3146; 3148; 3162; 3190; 3280; 3309; 3326; 3397; 3398; 3428; 3433; 3434; 3673; 3717; 3725; 650; 3955; 3976; 4043; 4087; 4088; 4089; 4221; 4242; 4488; 4751; 4792; 801; 5071; 5092; 5300;…	289	177	4.86144e-09	5.99578e-08
GO:0030968	endoplasmic reticulum unfolded protein response	BP 3	16; 37; 118; 439; 440; 467; 578; 581; 595; 811; 1200; 1388; 1491; 1639; 1649; 2033; 2081; 2137; 2673; 468; 2931; 3068; 3309; 3484; 3576; 4000; 4780; 5295; 5526; 5611; 5770; 5771; 6347; 6388; 6464; 6734; 6745; 7094; 7095; 7184; 7415; 7466; 7494; 8614; 8720; 9217; 9451; 9709; 9797; 9820; 10018; 10106; 10113; 10130; 10399; 10488; 10525; 10551; 10585; 10897; 10954; 11015; 10987; 26608; 79139; 80267; …	133	92	6.11925e-09	7.43443e-08
GO:0006984	ER-nucleus signaling pathway	BP 3	440; 467; 488; 811; 1388; 1649; 468; 2932; 3309; 3484; 3576; 3638; 4000; 4780; 5770; 5771; 6347; 7157; 7184; 7466; 7494; 8720; 9451; 9709; 10551; 10613; 11160; 83734; 51141; 51360; 84919; 55160; 55161; 55294; 22926; 22937; 57003	43	37	1.76642e-08	2.11451e-07
GO:0097190	apoptotic signaling pathway	BP 3	25; 90; 207; 292; 309; 317; 409; 467; 572; 578; 581; 598; 602; 637; 658; 664; 666; 672; 675; 754; 835; 836; 837; 842; 843; 857; 952; 972; 1026; 1051; 1075; 1191; 1491; 1495; 1499; 1540; 1545; 1613; 1649; 1654; 1655; 1687; 1869; 1870; 2033; 2065; 2074; 2081; 2260; 2261; 2272; 2309; 55011; 2534; 2537; 2729; 2730; 468; 2810; 2872; 2876; 2923; 2931; 2932; 2934; 2956; 3064; 3070; 3090; 3091; 3092; 309…	574	320	1.90746e-08	2.25025e-07
GO:0051656	establishment of organelle localization	BP 3	81; 332; 374; 488; 583; 585; 636; 675; 821; 891; 966; 998; 1001; 1020; 1058; 1062; 1063; 1075; 1294; 1453; 1499; 1522; 1639; 51510; 1759; 1861; 2054; 2157; 2241; 2332; 2348; 5874; 2624; 2669; 2801; 2896; 3064; 3091; 3162; 199953; 3566; 3692; 3797; 3799; 3833; 3835; 3837; 3965; 3993; 4067; 4134; 4137; 4292; 4628; 4644; 4647; 4905; 4926; 4927; 4983; 27445; 5048; 5071; 5217; 5265; 5293; 5338; 5663; …	420	242	2.5396e-08	2.95319e-07
GO:0044087	regulation of cellular component biogenesis	BP 3	25; 40; 118; 142; 23191; 348; 382; 387; 391; 197135; 576; 577; 581; 585; 627; 637; 672; 688; 131870; 822; 829; 832; 857; 989; 997; 998; 1027; 1191; 1307; 1440; 1490; 1499; 1540; 1605; 1613; 1643; 1654; 51510; 1809; 1902; 1906; 23394; 1978; 2033; 2039; 2067; 2068; 2072; 2150; 2185; 2241; 2288; 2332; 55011; 80823; 2475; 116985; 2670; 2697; 2764; 2889; 2932; 2934; 2967; 3038; 3054; 3064; 3146; 3265;…	783	422	3.12208e-08	3.53025e-07
GO:0042769	DNA damage response, detection of DNA damage	BP 3	142; 3301; 5111; 5424; 5425; 5982; 5983; 5984; 5985; 6117; 6118; 6188; 6233; 6659; 7311; 7314; 7316; 7320; 7398; 8091; 8450; 8451; 9978; 10714; 11284; 51514; 56852; 57804; 60488; 64949; 64963; 64965	36	32	3.12258e-08	3.53025e-07
GO:0044281	small molecule metabolic process	BP 3	16; 18; 19; 30; 32; 35; 37; 38; 47; 48; 51; 100; 109; 112; 113; 115; 126; 128; 133; 154; 158; 159; 191; 203; 204; 207; 208; 217; 220; 221; 224; 231; 240; 241; 242; 271; 272; 284; 301; 333; 341; 348; 351; 384; 411; 435; 440; 65985; 467; 471; 481; 491; 493; 501; 506; 513; 515; 516; 517; 535; 538; 549; 572; 586; 587; 594; 622; 634; 654; 669; 670; 672; 686; 706; 768; 771; 785; 790; 131870; 799; 808; …	2049	1022	7.21963e-08	8.05038e-07
GO:0040012	regulation of locomotion	BP 3	14; 25; 27; 29; 81; 90; 100; 101; 102; 104; 177; 182; 207; 208; 284; 301; 306; 308; 328; 348; 387; 393; 396; 397; 411; 583; 585; 613; 623; 634; 652; 659; 685; 708; 811; 817; 949; 967; 972; 975; 1012; 1020; 1021; 1230; 1265; 1277; 1432; 1435; 1495; 1545; 1605; 1613; 1809; 1826; 1902; 1906; 1942; 1948; 1950; 1954; 1956; 2013; 2039; 2064; 2065; 2069; 2113; 2149; 2150; 2152; 2185; 2202; 2241; 2260; 2…	783	418	1.53308e-07	1.68639e-06
GO:0040008	regulation of growth	BP 3	25; 32; 86; 102; 154; 207; 322; 348; 351; 393; 131566; 583; 585; 604; 623; 627; 634; 652; 659; 694; 780; 817; 891; 952; 975; 978; 983; 984; 998; 1002; 1020; 1026; 1027; 1031; 1432; 1435; 1457; 1490; 1535; 1594; 1654; 5753; 1826; 1848; 1877; 1954; 1956; 23394; 2023; 2033; 2036; 2064; 2137; 2182; 2185; 2203; 2260; 2261; 2273; 2296; 2305; 2335; 2475; 2621; 2627; 2661; 2697; 2778; 2803; 2810; 2931; 2…	644	350	1.56009e-07	1.69322e-06
GO:0030029	actin filament-based process	BP 3	25; 27; 29; 71; 81; 87; 118; 287; 23191; 301; 382; 387; 391; 396; 397; 408; 65979; 476; 585; 604; 613; 752; 781; 811; 817; 822; 829; 832; 857; 998; 1020; 1072; 1265; 1266; 1398; 1440; 1490; 1495; 1515; 1525; 1613; 1627; 1730; 1756; 1794; 1809; 1824; 1832; 1902; 1906; 2013; 2033; 2035; 2036; 2039; 2044; 2150; 2185; 2195; 2241; 2245; 2275; 2314; 2316; 2317; 2475; 116985; 2697; 2764; 2919; 2934; 326…	631	343	2.02267e-07	2.16639e-06
GO:0044766	multi-organism transport	BP 3	857; 2060; 2332; 3434; 3836; 3837; 3838; 4927; 137492; 5901; 6233; 55746; 6890; 6891; 6950; 6993; 7175; 7251; 7311; 7314; 7316; 7514; 8021; 8086; 8480; 8563; 9631; 9688; 9883; 9972; 9984; 10189; 10762; 55706; 79023; 79139; 79228; 79720; 79902; 80145; 51160; 84321; 53371; 55048; 23165; 23225; 23511; 9397; 57122; 9818; 100101267; 348995; 129401	71	53	2.08709e-07	2.20636e-06
GO:0051236	establishment of RNA localization	BP 3	1984; 2332; 3064; 3178; 3181; 3267; 3921; 4116; 4600; 4641; 4686; 4927; 5433; 5901; 5902; 5976; 6234; 6396; 6426; 6427; 6428; 6429; 6430; 6432; 55746; 7013; 7175; 7248; 7263; 7514; 8021; 8086; 8106; 8480; 8563; 8570; 8658; 8683; 9295; 9444; 9631; 9688; 9775; 9793; 6830; 9804; 9883; 9887; 9908; 9939; 9961; 9972; 9984; 54890; 10128; 10189; 10212; 10250; 10482; 10657; 10762; 10772; 10921; 11163; 113…	180	114	2.16378e-07	2.2581e-06
GO:1902581	multi-organism cellular localization	BP 3	2332; 3434; 3836; 3837; 3838; 4927; 137492; 5901; 6233; 55746; 6890; 6891; 6993; 7175; 7251; 7311; 7314; 7316; 7514; 8021; 8086; 8480; 8563; 9631; 9688; 9883; 9972; 9984; 10189; 10762; 55706; 79023; 79139; 79228; 79720; 79902; 80145; 51160; 84321; 53371; 55048; 23165; 23225; 23511; 9397; 57122; 9818; 100101267; 348995; 129401	67	50	4.67914e-07	4.82129e-06
GO:0030030	cell projection organization	BP 3	25; 27; 112; 133; 177; 207; 214; 288; 23191; 322; 348; 351; 374; 382; 387; 391; 393; 396; 403; 411; 491; 538; 567; 577; 583; 585; 627; 652; 658; 659; 688; 706; 813; 832; 857; 989; 991; 998; 1000; 1002; 1009; 1012; 1020; 1072; 1123; 1191; 1267; 1495; 1523; 1540; 1600; 1605; 1627; 1716; 1719; 5753; 1756; 1809; 1826; 1855; 1861; 1874; 1902; 1942; 1944; 1947; 1948; 1951; 1952; 1954; 1959; 23394; 2012…	1203	615	7.43032e-07	7.56035e-06
GO:0031577	spindle checkpoint	BP 3	332; 699; 701; 891; 1063; 1457; 1843; 4085; 5347; 55755; 7013; 7175; 7272; 7517; 7756; 8379; 9183; 9184; 9212; 10397; 56155; 83903; 57082; 57551; 51143; 84101; 84861; 348654; 54908; 56984; 25906	37	31	9.13941e-07	9.18454e-06
GO:0006082	organic acid metabolic process	BP 3	16; 18; 30; 32; 35; 37; 38; 47; 48; 51; 159; 191; 207; 208; 220; 224; 240; 241; 242; 284; 301; 341; 384; 411; 435; 440; 65985; 471; 493; 501; 538; 549; 586; 587; 594; 634; 669; 670; 672; 686; 790; 833; 857; 873; 972; 1152; 445; 1312; 1373; 1374; 1384; 1431; 1432; 1464; 1491; 1497; 1499; 1503; 1528; 1543; 1545; 1571; 1573; 84245; 1593; 1615; 1629; 1645; 1646; 1666; 1719; 1737; 1743; 1757; 1786; 17…	1087	559	9.50208e-07	9.43255e-06
GO:0070887	cellular response to chemical stimulus	BP 3	16; 19; 25; 27; 37; 27316; 11173; 90; 92; 93; 101; 102; 103; 109; 112; 113; 115; 118; 142; 154; 177; 207; 208; 210; 218; 221; 231; 241; 284; 288; 301; 308; 314; 317; 328; 330; 331; 332; 333; 351; 387; 391; 396; 406; 408; 409; 439; 440; 444; 65985; 467; 476; 478; 488; 493; 197131; 528; 533; 535; 538; 546; 558; 567; 572; 578; 581; 583; 585; 595; 598; 607; 634; 641; 649; 652; 654; 656; 657; 658; 659…	2626	1278	1.14998e-06	1.12781e-05
GO:0071495	cellular response to endogenous stimulus	BP 3	25; 11173; 90; 92; 93; 109; 112; 113; 115; 142; 207; 208; 231; 301; 308; 317; 328; 331; 333; 351; 387; 406; 409; 440; 476; 478; 493; 197131; 528; 533; 535; 572; 583; 585; 598; 607; 634; 641; 649; 652; 654; 656; 657; 658; 659; 672; 790; 811; 815; 837; 842; 857; 890; 928; 975; 988; 990; 1012; 1017; 1022; 1051; 1277; 1278; 1284; 1288; 1290; 1291; 1307; 445; 1316; 1373; 1445; 1453; 1478; 1490; 1495; …	1188	605	1.73623e-06	1.68249e-05
GO:0016236	macroautophagy	BP 3	11173; 154; 308; 481; 528; 533; 535; 664; 823; 826; 836; 1020; 2040; 2081; 2188; 6628; 2475; 2542; 2597; 523; 529; 200081; 3791; 3866; 200576; 4077; 4130; 4638; 4715; 4864; 4913; 5071; 5166; 5289; 5290; 5305; 5352; 5562; 5563; 5564; 5565; 5663; 202374; 5768; 5861; 5868; 5899; 6233; 6509; 6507; 6581; 6629; 6632; 6636; 7004; 7182; 7248; 7251; 7311; 7314; 7316; 7405; 7416; 56993; 7743; 7786; 8100; 8…	383	215	2.06253e-06	1.97518e-05
GO:1901700	response to oxygen-containing compound	BP 3	16; 18; 19; 25; 27; 29; 93; 100; 109; 112; 113; 115; 128; 133; 142; 154; 177; 182; 207; 208; 210; 218; 224; 231; 301; 308; 318; 328; 332; 333; 348; 351; 360; 374; 408; 410; 412; 440; 444; 65985; 476; 478; 488; 493; 197131; 528; 533; 535; 538; 540; 558; 567; 572; 578; 581; 595; 598; 613; 622; 623; 634; 637; 641; 652; 654; 664; 672; 675; 705; 706; 768; 790; 808; 811; 815; 834; 836; 837; 842; 847; 8…	1504	753	2.32179e-06	2.1976e-05
GO:0050794	regulation of cellular process	BP 3	2; 12; 14; 16; 18; 19; 23; 24; 25; 27; 29; 32; 37; 40; 41; 163882; 43; 47; 48; 27316; 60; 71; 11173; 81; 86; 87; 90; 92; 93; 100; 101; 102; 103; 104; 109; 112; 113; 115; 118; 133; 141; 142; 147; 152; 154; 157; 161; 163; 164; 166; 177; 182; 27338; 27339; 203; 207; 208; 214; 218; 220; 231; 242; 268; 284; 286; 287; 288; 291; 292; 293; 23191; 301; 302; 306; 307; 308; 309; 310; 317; 322; 328; 330; 331…	10290	4722	2.86043e-06	2.67631e-05
GO:0043487	regulation of RNA stability	BP 3	207; 328; 677; 678; 799; 1153; 1432; 1660; 1736; 1797; 1869; 1994; 2332; 2475; 3183; 3184; 3192; 3312; 3315; 4615; 4904; 5393; 5578; 5682; 5688; 5690; 5694; 5695; 5696; 5698; 5699; 5700; 5702; 5706; 5707; 5714; 5716; 5717; 5720; 5721; 5976; 6041; 6233; 6418; 7311; 7314; 7316; 7514; 7534; 7538; 8021; 8125; 8241; 8531; 8570; 23369; 9261; 399664; 9444; 9491; 9698; 9861; 9967; 7133; 10197; 10213; 102…	142	90	3.77087e-06	3.48806e-05
GO:0006790	sulfur compound metabolic process	BP 3	32; 47; 191; 284; 411; 686; 1192; 1312; 1373; 1464; 1468; 1491; 1497; 1499; 84245; 1737; 1743; 1786; 1788; 1789; 1836; 1937; 2098; 2132; 2135; 2137; 2180; 2181; 2182; 2194; 54995; 2639; 2678; 2686; 2687; 2729; 2730; 2739; 2799; 2876; 2936; 2937; 2941; 2946; 2947; 2948; 3029; 3074; 3155; 3295; 3340; 3373; 3417; 3423; 3425; 4060; 4144; 4166; 4257; 4258; 4259; 197322; 4482; 4522; 4524; 4548; 266722;…	390	217	4.27743e-06	3.91217e-05
GO:0007098	centrosome cycle	BP 3	672; 675; 899; 983; 1017; 1069; 1111; 1499; 1647; 51510; 3832; 4591; 4682; 4751; 5902; 6491; 6790; 55755; 23032; 7514; 7517; 9371; 9639; 9662; 9851; 10015; 10426; 10733; 10769; 10844; 11190; 55722; 116840; 79648; 4869; 81565; 114791; 51175; 51652; 348654; 79959; 54820; 284403; 55125; 22809; 22995; 91147; 25978; 92421; 27229; 27243; 152185; 128866; 64793; 163786	79	55	4.96498e-06	4.49055e-05
GO:0019637	organophosphate metabolic process	BP 3	19; 43; 100; 109; 112; 113; 115; 133; 154; 158; 159; 203; 204; 271; 272; 333; 341; 348; 471; 481; 491; 506; 513; 515; 516; 517; 535; 538; 572; 669; 685; 706; 785; 790; 131870; 799; 808; 847; 949; 956; 975; 978; 998; 132158; 205; 1267; 1327; 1340; 1345; 1349; 1350; 1352; 1355; 1373; 1497; 1503; 1537; 1622; 1633; 1635; 1716; 1719; 1723; 1740; 1741; 1743; 1836; 1841; 1854; 1889; 1902; 1906; 1910; 19…	1118	568	5.22241e-06	4.67147e-05
GO:0002218	activation of innate immune response	BP 3	101; 330; 331; 409; 708; 857; 1147; 1387; 1508; 1514; 1520; 1535; 1540; 1755; 2033; 2150; 2319; 2534; 3146; 3265; 3329; 3384; 3385; 3428; 3551; 3654; 3656; 3659; 3661; 3665; 3965; 4057; 4067; 4214; 4615; 4790; 4792; 5058; 5289; 5336; 5566; 5567; 5581; 5608; 5641; 5682; 5688; 5690; 5694; 5695; 5696; 5698; 5699; 5700; 5702; 5706; 5707; 5714; 5716; 5717; 5720; 5721; 5894; 5970; 6197; 6233; 6397; 671…	252	147	5.28033e-06	4.67194e-05
GO:0032879	regulation of localization	BP 3	14; 18; 19; 25; 27; 29; 32; 40; 41; 163882; 43; 81; 86; 87; 90; 100; 101; 102; 104; 141; 142; 152; 154; 164; 177; 182; 207; 208; 242; 284; 287; 288; 291; 292; 293; 301; 302; 306; 307; 308; 322; 328; 332; 341; 348; 382; 387; 391; 393; 396; 397; 406; 408; 409; 411; 444; 65985; 476; 481; 483; 488; 491; 493; 558; 567; 572; 578; 580; 581; 583; 585; 598; 602; 604; 613; 623; 634; 636; 637; 652; 654; 657…	2448	1188	5.6825e-06	4.97372e-05
GO:0007275	multicellular organism development	BP 3	14; 16; 18; 25; 27; 29; 32; 38; 40; 43; 48; 53; 60; 11173; 86; 87; 90; 92; 93; 100; 101; 102; 103; 112; 118; 133; 142; 147; 152; 154; 161; 162; 163; 166; 177; 182; 27339; 204; 207; 208; 214; 220; 224; 231; 242; 268; 284; 287; 288; 23191; 301; 302; 306; 317; 320; 321; 322; 333; 348; 351; 360; 372; 374; 382; 384; 387; 393; 394; 396; 397; 403; 406; 408; 409; 410; 411; 412; 415; 421; 440; 65979; 444;…	4862	2288	7.5563e-06	6.47475e-05
GO:0031647	regulation of protein stability	BP 3	287; 444; 481; 483; 811; 908; 975; 998; 1026; 1191; 54840; 1855; 2033; 2316; 2319; 2597; 2776; 2934; 3054; 3312; 3320; 3326; 3329; 3397; 650; 3920; 55278; 4047; 4092; 4193; 4771; 5071; 5190; 5216; 5217; 5295; 5300; 5347; 5371; 5479; 5591; 5594; 5714; 6400; 6659; 6714; 6720; 6737; 6788; 6789; 6790; 6812; 6871; 6950; 7015; 23032; 7175; 7203; 7248; 7320; 7375; 7428; 7466; 7494; 7756; 7874; 7917; 861…	222	131	7.55653e-06	6.47475e-05
GO:0050793	regulation of developmental process	BP 3	19; 25; 27; 29; 32; 40; 11173; 81; 90; 92; 93; 100; 101; 112; 133; 152; 154; 161; 163; 177; 182; 27339; 207; 268; 23191; 301; 306; 310; 322; 348; 351; 360; 374; 382; 387; 393; 396; 397; 406; 409; 411; 65989; 463; 558; 567; 572; 576; 577; 581; 583; 585; 595; 604; 613; 627; 634; 649; 652; 654; 657; 658; 659; 664; 672; 675; 678; 685; 688; 694; 706; 708; 745; 752; 811; 814; 832; 857; 891; 905; 972; 9…	2225	1083	8.53009e-06	7.23281e-05
GO:0000910	cytokinesis	BP 3	288; 332; 387; 389; 403; 585; 598; 675; 808; 989; 990; 994; 998; 1069; 1613; 1730; 1894; 3619; 3925; 201161; 201163; 4628; 801; 5289; 5300; 5347; 5581; 5898; 5899; 5921; 6651; 6683; 6790; 6840; 7405; 8502; 8678; 8766; 9055; 9212; 9371; 9493; 9585; 9700; 9727; 9820; 9897; 9928; 10096; 10097; 10112; 56155; 10783; 10807; 11021; 11113; 11258; 388; 116840; 144455; 79400; 79733; 112574; 79884; 55165; 5…	139	87	1.12377e-05	9.43038e-05
GO:1901135	carbohydrate derivative metabolic process	BP 3	19; 11173; 100; 109; 112; 113; 115; 133; 142; 143; 154; 158; 159; 177; 191; 203; 204; 207; 231; 271; 272; 284; 333; 348; 410; 411; 412; 414; 415; 427; 471; 481; 491; 506; 513; 515; 516; 517; 535; 538; 572; 581; 658; 659; 669; 706; 785; 790; 131870; 799; 808; 978; 132158; 1117; 1213; 205; 1327; 1340; 1345; 1349; 1350; 1352; 1355; 1464; 1471; 1486; 1497; 1499; 1503; 1537; 84245; 1603; 1605; 1633; 1…	1239	622	1.2249e-05	0.000101742
GO:0044712	single-organism catabolic process	BP 3	18; 30; 32; 35; 37; 38; 43; 51; 100; 128; 154; 178; 191; 207; 208; 217; 221; 224; 272; 341; 348; 411; 412; 435; 493; 501; 549; 550; 572; 586; 587; 594; 622; 644; 645; 669; 131870; 808; 847; 857; 949; 956; 978; 132158; 1267; 1277; 1278; 1284; 1286; 1287; 1288; 1289; 1290; 1291; 1292; 1293; 1294; 1295; 1296; 1305; 1306; 1373; 1374; 1384; 1464; 1471; 1486; 1491; 1508; 1514; 1520; 1543; 1545; 1594; 1…	849	436	1.79871e-05	0.000147894
GO:0097435	supramolecular fiber organization	BP 3	25; 71; 81; 87; 118; 23191; 302; 351; 382; 387; 408; 538; 585; 822; 829; 832; 857; 871; 998; 1027; 1072; 1277; 1278; 1289; 1290; 1440; 1453; 1490; 1495; 1545; 1627; 1730; 1809; 1832; 1855; 1902; 1906; 2013; 2033; 2039; 2150; 2185; 2195; 2241; 2288; 2296; 2316; 2475; 116985; 2670; 2764; 2801; 2876; 2934; 3267; 3312; 3326; 3383; 3397; 55761; 134549; 3636; 3693; 3717; 3837; 3856; 3880; 3925; 3984; 4…	521	278	1.89857e-05	0.000154543
GO:0006091	generation of precursor metabolites and energy	BP 3	37; 48; 51; 178; 204; 207; 208; 291; 506; 513; 538; 581; 664; 669; 808; 847; 1327; 1340; 1345; 1349; 1350; 1352; 1355; 1373; 1431; 1534; 1537; 1737; 1743; 2023; 2026; 2027; 2108; 2109; 2110; 2203; 2232; 2235; 2271; 2475; 2542; 2548; 2584; 2597; 2631; 2632; 2673; 2696; 2778; 2821; 2931; 2932; 2992; 2997; 3091; 3098; 3146; 3417; 3418; 3419; 3481; 3572; 3667; 3692; 3939; 3953; 4191; 4436; 4609; 4694…	373	205	2.23006e-05	0.000179729
GO:0055114	oxidation-reduction process	BP 3	30; 32; 35; 37; 48; 51; 126; 128; 178; 207; 208; 217; 218; 220; 221; 224; 231; 240; 241; 242; 314; 328; 444; 501; 581; 594; 622; 644; 645; 664; 808; 847; 873; 1327; 1340; 79697; 1345; 1349; 1350; 1352; 1355; 1371; 1373; 1374; 1384; 1431; 1432; 1468; 1488; 1528; 1534; 1535; 1537; 1543; 1545; 1571; 1573; 1593; 1594; 1595; 1645; 1646; 1666; 284273; 1717; 1718; 1719; 1723; 1737; 1743; 1757; 1806; 189…	979	497	2.25634e-05	0.000180065
GO:0035295	tube development	BP 3	38; 90; 93; 100; 133; 177; 182; 231; 317; 374; 384; 387; 65979; 538; 546; 585; 652; 657; 659; 677; 688; 780; 793; 847; 891; 998; 1026; 445; 1373; 1435; 1490; 1499; 1522; 1543; 1600; 1605; 1717; 5753; 1855; 1856; 1896; 1906; 1910; 1948; 1950; 1954; 1956; 1978; 2033; 2054; 2119; 2260; 2295; 2296; 2348; 2535; 2624; 2625; 2627; 2697; 2737; 2909; 3091; 3142; 3146; 3190; 3280; 3290; 3371; 3397; 3398; 3…	579	305	2.9017e-05	0.000229319
GO:0009888	tissue development	BP 3	16; 25; 37; 38; 11173; 90; 92; 93; 100; 133; 154; 161; 163; 177; 182; 207; 208; 220; 224; 268; 301; 307; 310; 317; 360; 374; 384; 387; 389; 406; 409; 412; 65979; 65985; 467; 488; 491; 538; 546; 572; 581; 583; 585; 595; 607; 622; 631; 634; 649; 652; 654; 656; 657; 658; 659; 660; 675; 677; 688; 694; 726; 768; 780; 785; 793; 811; 817; 836; 839; 847; 857; 871; 873; 891; 967; 983; 998; 1000; 1001; 102…	1765	863	3.61646e-05	0.000283058
GO:0008360	regulation of cell shape	BP 3	23191; 301; 310; 396; 752; 989; 103910; 1453; 1454; 1455; 1456; 1605; 1613; 1690; 1902; 2039; 2185; 2245; 2335; 116985; 2534; 2620; 2909; 3074; 3383; 3569; 3679; 3791; 4289; 4478; 4628; 4651; 5364; 5747; 5764; 5921; 5962; 6284; 6347; 55785; 102800317; 7168; 7430; 7443; 7456; 8994; 9368; 10395; 10428; 10435; 10507; 10627; 10672; 10810; 10979; 11135; 11151; 7422; 7444; 79784; 146057; 147179; 161176…	143	87	5.26741e-05	0.00040835
GO:0032535	regulation of cellular component size	BP 3	25; 118; 207; 23191; 310; 348; 360; 382; 393; 491; 585; 627; 659; 822; 829; 832; 1002; 1019; 1020; 1182; 1185; 1207; 1440; 1826; 1874; 1906; 1954; 23394; 2033; 2039; 2055; 2150; 2185; 2241; 2335; 2475; 2764; 2803; 2932; 2934; 3091; 3320; 3326; 134430; 3383; 3475; 3611; 3783; 3897; 3984; 4137; 4478; 4825; 4897; 5048; 5216; 5217; 5357; 5361; 5362; 5499; 5581; 5865; 5868; 5879; 5916; 5921; 55604; 59…	347	190	5.81424e-05	0.00044649
GO:0048731	system development	BP 3	14; 16; 18; 25; 27; 29; 32; 38; 40; 43; 53; 60; 11173; 86; 87; 90; 92; 93; 100; 101; 103; 112; 118; 133; 142; 152; 154; 161; 162; 163; 166; 177; 182; 27339; 204; 207; 208; 214; 220; 224; 231; 242; 268; 284; 287; 288; 23191; 301; 302; 306; 317; 320; 321; 322; 333; 348; 351; 360; 372; 374; 382; 384; 387; 393; 394; 396; 403; 406; 408; 409; 410; 411; 412; 415; 440; 65979; 65985; 463; 467; 471; 491; 4…	4290	2015	5.93666e-05	0.00045163
GO:0009725	response to hormone	BP 3	21; 35; 38; 90; 109; 112; 113; 115; 133; 142; 154; 178; 204; 207; 208; 210; 218; 231; 301; 302; 306; 308; 328; 374; 406; 409; 412; 440; 476; 478; 488; 528; 533; 535; 572; 581; 583; 585; 595; 622; 634; 652; 654; 672; 706; 790; 799; 808; 811; 815; 836; 842; 847; 857; 890; 952; 988; 990; 1017; 1022; 1026; 1027; 1277; 445; 1364; 1373; 1445; 1490; 1499; 164091; 1508; 1514; 1515; 1520; 1537; 1605; 1645…	864	439	6.08393e-05	0.000458548
GO:0006979	response to oxidative stress	BP 3	25; 100; 142; 177; 207; 210; 221; 224; 231; 301; 318; 328; 348; 351; 374; 406; 488; 538; 572; 578; 652; 664; 836; 847; 890; 952; 983; 1017; 1147; 1244; 1277; 1316; 54840; 1535; 1545; 1571; 1649; 1718; 1719; 132864; 1843; 1861; 1894; 1906; 1938; 2021; 2033; 2054; 2055; 2057; 2067; 2068; 2074; 2110; 2113; 2119; 2146; 2152; 2185; 2241; 2281; 2308; 2309; 2335; 493869; 2353; 2530; 2643; 2700; 2729; 27…	394	213	6.1582e-05	0.000459888
GO:0031589	cell-substrate adhesion	BP 3	25; 81; 87; 284; 558; 604; 708; 780; 811; 967; 998; 1012; 1020; 1021; 1277; 1295; 1305; 1307; 1435; 1490; 1499; 1605; 1613; 1756; 1896; 1942; 2013; 2039; 2185; 2241; 2316; 2335; 2621; 2932; 3232; 3397; 3491; 3611; 3655; 3673; 3675; 3678; 3679; 3685; 3690; 3691; 3693; 3696; 3717; 3791; 3912; 3915; 3956; 4059; 4070; 4082; 4088; 4091; 4221; 4287; 4289; 4323; 4585; 4763; 4771; 4851; 5054; 5291; 5295;…	307	170	6.31203e-05	0.00046709
GO:0051304	chromosome separation	BP 3	699; 701; 891; 990; 996; 1062; 1063; 1457; 1843; 2072; 246184; 4085; 4292; 201254; 5347; 5518; 5925; 7013; 7153; 7175; 7272; 7517; 7756; 8379; 8697; 9183; 9184; 9700; 9787; 9918; 56155; 10783; 11065; 56916; 51143; 84101; 84861; 348654; 23310; 286053; 56984; 25906; 29945; 129563	64	44	7.02216e-05	0.000514959
GO:0042493	response to drug	BP 3	18; 19; 21; 100; 120; 143; 177; 210; 218; 268; 301; 328; 368; 408; 65985; 476; 478; 567; 572; 578; 581; 595; 622; 642; 706; 123; 768; 790; 811; 836; 847; 857; 891; 952; 983; 1001; 1017; 1019; 1025; 1026; 1027; 1063; 1147; 205; 1244; 1277; 445; 1312; 1317; 1373; 1374; 1499; 1503; 1535; 1543; 1571; 1600; 1603; 1649; 1723; 1786; 1788; 1789; 1848; 1889; 1906; 1938; 2016; 2027; 2033; 2180; 2185; 2203;…	446	238	7.27121e-05	0.000528461
GO:0009314	response to radiation	BP 3	24; 40; 207; 210; 301; 351; 408; 440; 478; 578; 581; 595; 598; 602; 641; 672; 675; 785; 808; 836; 842; 847; 857; 993; 1020; 1026; 1111; 1153; 1191; 1259; 1387; 1432; 1497; 1535; 1643; 1647; 1786; 1788; 1789; 1843; 1894; 1936; 1956; 1958; 2033; 2067; 2068; 2072; 2074; 2177; 2189; 2235; 2237; 2332; 2342; 2353; 2475; 2547; 2625; 2776; 2782; 2792; 468; 2868; 2876; 2956; 2979; 3000; 3014; 3091; 3156; …	440	235	7.49154e-05	0.000539656
GO:0006520	cellular amino acid metabolic process	BP 3	16; 18; 38; 159; 191; 384; 435; 440; 493; 501; 538; 549; 586; 587; 594; 670; 790; 833; 1152; 445; 1312; 1373; 1491; 1497; 1503; 84245; 1615; 1629; 1719; 1743; 1786; 1788; 1789; 1806; 2193; 2356; 2571; 2617; 2618; 2639; 2653; 2673; 2678; 2687; 2729; 2730; 2744; 2746; 2747; 2752; 2805; 2806; 468; 2937; 3028; 3035; 3155; 3176; 3712; 3735; 55278; 4482; 4522; 4524; 4548; 4942; 4947; 4953; 4967; 152926…	375	203	8.16315e-05	0.000582878
GO:0044255	cellular lipid metabolic process	BP 3	24; 30; 32; 35; 37; 43; 47; 51; 128; 154; 207; 208; 220; 221; 224; 240; 241; 242; 301; 341; 348; 410; 411; 412; 414; 415; 427; 65985; 581; 634; 672; 685; 847; 857; 873; 949; 972; 975; 998; 1373; 1374; 1384; 1387; 1432; 1455; 1543; 1545; 1571; 1573; 1622; 1645; 1646; 1666; 1737; 1892; 1906; 1950; 1956; 1962; 2055; 2064; 2065; 2069; 2108; 2109; 2110; 2171; 2180; 2181; 2182; 2185; 2194; 2222; 2224; …	1034	517	0.000110606	0.000782899
GO:0006629	lipid metabolic process	BP 3	12; 19; 24; 30; 32; 35; 37; 39; 43; 47; 51; 128; 133; 154; 27339; 207; 208; 220; 221; 224; 231; 240; 241; 242; 301; 341; 348; 351; 410; 411; 412; 414; 415; 427; 65985; 476; 506; 131601; 581; 585; 634; 80765; 654; 672; 685; 706; 847; 857; 873; 949; 972; 975; 998; 1191; 1200; 1373; 1374; 1384; 1387; 1432; 1455; 1543; 1545; 1571; 1573; 1593; 1594; 1595; 1622; 1645; 1646; 1666; 1717; 1718; 1737; 1892…	1315	648	0.000125086	0.000876872
GO:0016477	cell migration	BP 3	14; 27; 29; 81; 90; 100; 101; 102; 104; 177; 182; 207; 208; 284; 301; 306; 328; 348; 387; 389; 391; 393; 396; 397; 409; 411; 65979; 481; 483; 506; 558; 581; 585; 613; 623; 634; 652; 659; 694; 706; 708; 752; 780; 811; 817; 857; 949; 961; 965; 967; 972; 983; 998; 1000; 1012; 1020; 1230; 1265; 1277; 1278; 1289; 1432; 1435; 1445; 1464; 1490; 1499; 1525; 1545; 1600; 1605; 1613; 5753; 1793; 1803; 1809;…	1193	591	0.000126037	0.000876872
GO:0032989	cellular component morphogenesis	BP 3	25; 71; 81; 87; 101; 118; 214; 287; 288; 23191; 301; 310; 322; 348; 351; 387; 393; 396; 491; 538; 558; 577; 581; 598; 604; 627; 658; 659; 708; 752; 811; 832; 836; 842; 928; 989; 998; 1000; 1002; 1009; 1020; 1072; 1123; 1191; 1267; 1365; 103910; 1432; 1453; 1454; 1455; 1456; 1523; 1600; 1605; 1613; 1690; 1826; 1855; 1894; 1902; 1906; 1942; 1944; 1947; 1948; 1951; 1952; 1954; 1956; 1959; 23394; 201…	978	490	0.000130893	0.000902938
GO:0032922	circadian regulation of gene expression	BP 3	406; 463; 1453; 1454; 2673; 468; 3066; 3192; 3398; 4297; 4804; 4862; 5371; 5465; 5499; 6097; 102800317; 7150; 8204; 8553; 8863; 8864; 9099; 9112; 9500; 9572; 10135; 10419; 10499; 10514; 10743; 79365; 112464; 148523; 83759; 3065; 55366; 23411; 5187; 10891	58	40	0.000133689	0.000914475
GO:1901657	glycosyl compound metabolic process	BP 3	100; 158; 159; 191; 203; 204; 231; 271; 272; 471; 481; 506; 513; 515; 516; 517; 535; 538; 572; 669; 706; 790; 978; 205; 1327; 1340; 1345; 1349; 1350; 1352; 1355; 1497; 1503; 1537; 84245; 1633; 1635; 1645; 1646; 1716; 1723; 1740; 1741; 1786; 1788; 1789; 1806; 1836; 1854; 2023; 2026; 2027; 2079; 2203; 197021; 2517; 2519; 2584; 2597; 2631; 2773; 2821; 2987; 3091; 3098; 523; 3156; 3251; 3312; 3615; 3…	417	222	0.000150102	0.00101819
GO:0009408	response to heat	BP 3	207; 573; 815; 817; 818; 1026; 1244; 1387; 1786; 2033; 2288; 2475; 2729; 2932; 3066; 3162; 3301; 3306; 3312; 3320; 3326; 3337; 3552; 3553; 3554; 3569; 3654; 4067; 4277; 4287; 4288; 4763; 4927; 5321; 5433; 5594; 5931; 6117; 6118; 6347; 6769; 55746; 7041; 7057; 7175; 7266; 7531; 8021; 8086; 8480; 8891; 8892; 8893; 9021; 9261; 9530; 9531; 9532; 9631; 9688; 9883; 9972; 10016; 10728; 10762; 10808; 111…	160	94	0.000172308	0.00115917
GO:0051090	regulation of sequence-specific DNA binding transcription factor activity	BP 3	101; 177; 207; 268; 306; 307; 408; 409; 815; 847; 1147; 1191; 1432; 1491; 1499; 1540; 1545; 1649; 1856; 1896; 2033; 2044; 2146; 2241; 2316; 2353; 2535; 2621; 2958; 3066; 3162; 3275; 3383; 3397; 3398; 3399; 3551; 3553; 3569; 200186; 3654; 3656; 3717; 3725; 3728; 3965; 4041; 4057; 4092; 4221; 4294; 4488; 4591; 4615; 4693; 4790; 4791; 4792; 4825; 5087; 5292; 5468; 5526; 5583; 5594; 5601; 5607; 5621;…	371	199	0.000188071	0.00125483
GO:0051701	interaction with host	BP 3	293; 558; 572; 598; 857; 949; 950; 975; 1508; 1525; 1605; 1803; 1948; 2060; 2519; 2621; 2934; 3123; 3383; 3416; 3434; 3673; 3678; 3685; 3690; 3693; 3836; 3837; 3838; 3921; 3949; 3956; 3965; 4088; 4179; 4361; 4864; 5071; 5091; 5272; 5371; 5478; 5806; 5818; 6256; 6404; 6510; 6584; 6737; 6890; 6891; 6950; 6993; 7037; 7113; 7251; 7298; 7301; 7405; 7706; 7726; 7852; 8106; 8519; 8673; 8692; 8724; 8764;…	186	107	0.000202305	0.00133883
GO:0010243	response to organonitrogen compound	BP 3	16; 18; 25; 100; 109; 112; 113; 115; 133; 142; 154; 159; 182; 207; 208; 210; 218; 231; 301; 308; 328; 333; 351; 374; 412; 440; 444; 65985; 488; 493; 197131; 528; 533; 535; 540; 572; 581; 595; 598; 622; 634; 641; 672; 706; 790; 808; 815; 834; 836; 837; 847; 857; 890; 983; 988; 990; 1017; 1020; 1026; 1027; 1051; 1138; 1139; 1147; 1244; 1277; 1278; 1288; 1290; 1291; 1307; 445; 1316; 1373; 1432; 1445…	812	410	0.00020574	0.00135059
GO:0009266	response to temperature stimulus	BP 3	133; 154; 207; 409; 573; 815; 817; 818; 1026; 1153; 1244; 1387; 1786; 2033; 2152; 2288; 2308; 2353; 2475; 2710; 2729; 2766; 2932; 3066; 3162; 3301; 3306; 3312; 3320; 3326; 3329; 3337; 3552; 3553; 3554; 3569; 3654; 4067; 4277; 4287; 4288; 4763; 4792; 4927; 5074; 5321; 5433; 5468; 5562; 5594; 5611; 5931; 6117; 6118; 6347; 6769; 55746; 7041; 7057; 7067; 7175; 7266; 7425; 7531; 8021; 8086; 8480; 8531…	222	125	0.000220708	0.00143725
GO:0048588	developmental cell growth	BP 3	25; 214; 23191; 348; 351; 393; 627; 659; 817; 1002; 1020; 1826; 1855; 1954; 23394; 2016; 2033; 2335; 2475; 2661; 2803; 2931; 2932; 3190; 3275; 134430; 3475; 3611; 3897; 3913; 3984; 4137; 4825; 4897; 5048; 5071; 5300; 5361; 5362; 5364; 5532; 5916; 6049; 6259; 6405; 6662; 6790; 6792; 6794; 7048; 7074; 7473; 7869; 8239; 8408; 8470; 8482; 8766; 8826; 8828; 8904; 9037; 9201; 9472; 9699; 9706; 9839; 10…	193	110	0.000272774	0.00176221
GO:0051299	centrosome separation	BP 3	1111; 3832; 4751; 5902; 6790; 9371; 116840; 81565; 54820; 64793	10	10	0.000296017	0.00189731
GO:0008608	attachment of spindle microtubules to kinetochore	BP 3	675; 891; 998; 1062; 1894; 4751; 5925; 22933; 7756; 55920; 8678; 9184; 9212; 10403; 56155; 57082; 283489; 151648; 90417; 29127	25	20	0.000301639	0.00191824
GO:0034101	erythrocyte homeostasis	BP 3	92; 103; 118; 272; 558; 604; 652; 836; 1021; 1432; 1777; 2039; 2068; 2113; 2116; 2309; 2624; 2625; 2821; 3091; 3148; 3162; 3276; 3398; 3658; 3717; 4067; 4891; 5052; 5771; 5925; 5926; 6194; 6208; 6218; 6223; 6229; 6670; 6777; 7049; 7067; 23028; 7564; 55904; 8444; 8861; 9636; 9935; 9991; 10296; 7422; 2539; 84456; 54977; 55553; 22985; 23210; 23543; 100133941; 60682; 93974; 94081; 28996; 29843	104	64	0.00031187	0.00196793
GO:0001101	response to acid chemical	BP 3	16; 19; 27; 112; 177; 207; 210; 231; 360; 440; 65985; 493; 197131; 572; 598; 652; 654; 836; 847; 891; 928; 952; 1027; 1051; 1147; 1244; 1277; 1278; 1288; 1290; 1291; 1307; 445; 1373; 1374; 1490; 1535; 1571; 1645; 1646; 6602; 1719; 5753; 1786; 1788; 1843; 1869; 1906; 1938; 1956; 1958; 2033; 2180; 2185; 2264; 2308; 2335; 2348; 2475; 2696; 2743; 2778; 2782; 2932; 2934; 2937; 3066; 3091; 3145; 3155; …	333	179	0.000333764	0.00208988
GO:0033059	cellular pigmentation	BP 3	164; 583; 585; 967; 1001; 1639; 5874; 4644; 4647; 5861; 5873; 6490; 8195; 8546; 8766; 8907; 8934; 8943; 9230; 9839; 10540; 79090; 84062; 84079; 84100; 55212; 55686; 23557; 23682; 57619; 26276; 282991; 64284; 65082	49	34	0.000352752	0.00219191
GO:0044723	single-organism carbohydrate metabolic process	BP 3	32; 178; 207; 208; 231; 467; 572; 669; 808; 132158; 1213; 1353; 1373; 1374; 1432; 1468; 1486; 1528; 1737; 1950; 2023; 2026; 2027; 2132; 2171; 2185; 2203; 2308; 11320; 2475; 2517; 2519; 2530; 2542; 2548; 2584; 2592; 2597; 2632; 2646; 2673; 2710; 2717; 2729; 2760; 2805; 2806; 468; 2820; 2821; 2931; 2932; 2992; 2997; 3038; 3074; 3091; 3098; 3146; 3269; 3340; 3417; 3418; 3425; 3481; 3487; 3569; 3572;…	482	251	0.000358416	0.00221023
GO:0060560	developmental growth involved in morphogenesis	BP 3	25; 214; 23191; 348; 351; 374; 393; 627; 652; 659; 1002; 1020; 1435; 1826; 1855; 1954; 23394; 2016; 2033; 2335; 2803; 2932; 3190; 134430; 3371; 3475; 3611; 3897; 3913; 3984; 4137; 55897; 4825; 4851; 4897; 5048; 5071; 5361; 5362; 5364; 5532; 5754; 5916; 6049; 6259; 6405; 6495; 6662; 6790; 6792; 6794; 7048; 7074; 7473; 7477; 7869; 8239; 8408; 8482; 8766; 8826; 8828; 8904; 9037; 9201; 9699; 9706; 98…	216	121	0.000364341	0.00221323
GO:0071559	response to transforming growth factor beta	BP 3	90; 142; 317; 387; 409; 463; 607; 657; 857; 1277; 1278; 1284; 1786; 1906; 2122; 2200; 2335; 2348; 2353; 2530; 2534; 2661; 2734; 3066; 3248; 3309; 3397; 3554; 3675; 3693; 3725; 4053; 4086; 4087; 4088; 4089; 4091; 4092; 135228; 4221; 4435; 201163; 5045; 5139; 5154; 5300; 5371; 5494; 5654; 5747; 5796; 5829; 6497; 6233; 6347; 6386; 6498; 6662; 6714; 6794; 6868; 6885; 6935; 7041; 7042; 7043; 7046; 704…	216	121	0.000364341	0.00221323
GO:0022406	membrane docking	BP 3	2054; 3383; 4218; 4478; 4905; 5872; 5899; 6093; 203062; 6804; 6809; 6811; 6812; 6813; 6814; 7412; 7430; 8417; 8615; 8676; 8724; 9341; 9482; 9751; 10228; 10244; 10490; 10497; 10640; 11261; 11311; 149371; 112755; 51762; 55770; 54536; 54843; 55014; 23025; 55823; 23233; 23256; 23673; 26276; 65009; 65082	71	46	0.000416744	0.00250765
GO:0071496	cellular response to external stimulus	BP 3	207; 396; 440; 467; 476; 558; 572; 578; 652; 654; 659; 664; 834; 835; 857; 1026; 1111; 1265; 1277; 1312; 1499; 1508; 1515; 1535; 1594; 1647; 1824; 23394; 2308; 2348; 2353; 2475; 2621; 2697; 2752; 468; 2932; 3077; 3091; 3162; 3309; 3312; 3371; 3383; 3428; 3481; 3553; 3600; 3655; 3659; 3673; 3725; 4067; 4149; 4193; 4214; 4521; 4615; 4780; 4790; 4929; 5074; 5166; 5289; 5292; 5468; 5562; 5563; 5734; …	273	149	0.000418968	0.00250765
GO:0044786	cell cycle DNA replication	BP 3	546; 1763; 3978; 4361; 5111; 5976; 7013; 8243; 8318; 8882; 9837; 10735; 51659; 144455; 7014; 79733; 7884; 80174; 81620; 54617; 54962; 55294; 91603; 59343	32	24	0.000430865	0.00256003
GO:0006928	movement of cell or subcellular component	BP 3	14; 25; 27; 29; 60; 71; 81; 87; 90; 100; 101; 102; 104; 109; 161; 163; 177; 182; 207; 208; 214; 284; 287; 288; 301; 306; 308; 320; 328; 348; 351; 382; 387; 389; 391; 393; 396; 397; 403; 409; 411; 65979; 476; 481; 483; 493; 506; 558; 581; 583; 585; 604; 613; 623; 627; 634; 636; 652; 658; 659; 667; 685; 694; 706; 708; 752; 780; 781; 800; 811; 817; 829; 832; 857; 928; 949; 961; 965; 967; 972; 975; 9…	1739	838	0.00045655	0.00269299
GO:0000422	mitophagy	BP 3	11173; 86; 154; 308; 65991; 481; 664; 706; 2040; 2188; 493856; 6628; 2542; 2931; 3091; 200081; 3866; 4130; 4638; 4715; 4913; 5071; 5290; 5352; 202374; 6158; 6509; 6507; 6581; 6632; 6636; 6720; 6721; 7182; 7416; 7743; 7786; 7855; 8110; 8200; 8208; 8464; 8607; 8678; 8736; 8878; 9469; 9688; 9982; 10059; 10456; 10675; 11128; 11140; 11315; 11338; 11345; 51676; 51291; 51315; 79065; 80216; 80271; 81631;…	205	115	0.000466961	0.00273458
GO:0021987	cerebral cortex development	BP 3	471; 572; 581; 583; 585; 1000; 1020; 1499; 1600; 1956; 2016; 2260; 2618; 2737; 2932; 3014; 3091; 3190; 3912; 4035; 4192; 4763; 5048; 5663; 5802; 5879; 6091; 6434; 6867; 7248; 7436; 7531; 7804; 8195; 8648; 8828; 8941; 9928; 10371; 10460; 10579; 55970; 79143; 79633; 79648; 89839; 114327; 81565; 83696; 50937; 84687; 85458; 54407; 153090; 54820; 284403; 317762; 23236; 9353; 23380; 56949; 89927; 20093…	109	66	0.000485263	0.00281054
GO:0051653	spindle localization	BP 3	1058; 3064; 3837; 3993; 4134; 4926; 5048; 55755; 6993; 8976; 9183; 9700; 10096; 10097; 10252; 10253; 10403; 79648; 81565; 51203; 84501; 54820; 54908; 23160; 56907; 124997; 259266; 29899	39	28	0.000486838	0.00281054
GO:0001568	blood vessel development	BP 3	14; 90; 93; 101; 133; 154; 163; 182; 207; 284; 302; 306; 348; 387; 506; 538; 576; 577; 578; 581; 634; 652; 659; 672; 677; 688; 694; 857; 998; 1000; 1012; 1139; 1232; 1277; 1278; 1284; 1289; 1295; 1296; 1306; 1432; 1464; 1490; 1499; 1545; 1649; 1717; 1906; 1942; 1948; 1950; 1954; 5787; 1958; 2004; 2013; 2050; 2064; 2069; 2113; 2116; 2152; 2185; 2260; 2277; 2296; 2308; 2335; 2348; 2624; 2627; 2697;…	581	297	0.000548532	0.0031444
GO:0071216	cellular response to biotic stimulus	BP 3	19; 25; 207; 317; 558; 567; 654; 705; 706; 949; 1051; 445; 1432; 1440; 1649; 1910; 2335; 2932; 3091; 3148; 3309; 3383; 3553; 3569; 3576; 3592; 3606; 3654; 3656; 3661; 4057; 4067; 4615; 4670; 4790; 4792; 5054; 5142; 5144; 5328; 5467; 5578; 5581; 5594; 5601; 5970; 5976; 6347; 22933; 6714; 7099; 7157; 7436; 7466; 7494; 7855; 8767; 9451; 9516; 9572; 9646; 10014; 7133; 10221; 10417; 10594; 10628; 5819…	182	103	0.000591213	0.00336537
GO:0042594	response to starvation	BP 3	35; 38; 133; 440; 65985; 467; 622; 659; 857; 1026; 1312; 1373; 1515; 1649; 1723; 1824; 2308; 2621; 2752; 468; 3077; 3155; 3309; 3312; 3428; 3725; 4149; 4780; 4925; 5019; 5166; 5289; 5468; 5562; 5563; 5899; 6513; 6720; 6721; 7071; 23032; 7157; 7436; 7494; 7538; 8131; 8408; 8443; 8644; 8678; 8877; 8897; 9451; 9706; 10325; 10514; 10670; 29103; 10919; 11167; 11345; 374659; 7482; 26608; 440275; 80149;…	155	89	0.000721388	0.00407784
GO:0002562	somatic diversification of immune receptors via germline recombination within a single locus	BP 3	604; 2067; 2956; 3146; 3148; 3329; 3978; 3980; 3981; 4292; 4436; 4683; 5423; 5591; 6778; 6929; 6932; 7374; 7468; 9025; 9156; 6830; 9984; 7292; 22976; 9466; 165918; 7040; 80762; 51176; 118460; 23075; 200558; 9730; 27086; 64421	54	36	0.000786735	0.00441657
GO:0009991	response to extracellular stimulus	BP 3	19; 32; 35; 38; 100; 133; 154; 177; 178; 191; 207; 208; 210; 218; 240; 317; 348; 360; 410; 411; 440; 65985; 467; 558; 583; 585; 595; 622; 659; 672; 675; 706; 717; 847; 857; 1026; 1277; 445; 1312; 1327; 1373; 1515; 1535; 1543; 1594; 1603; 1649; 1723; 1786; 1788; 1789; 1824; 1938; 23394; 2029; 2067; 2180; 2181; 2182; 2281; 2308; 2348; 2353; 2475; 2542; 2621; 2696; 2752; 2771; 468; 2934; 2937; 3077;…	460	238	0.00080236	0.00447343
GO:0070482	response to oxygen levels	BP 3	18; 81; 100; 101; 133; 154; 177; 191; 207; 210; 218; 240; 317; 481; 572; 664; 768; 817; 834; 836; 847; 857; 890; 891; 952; 1019; 1026; 1027; 1139; 1277; 1365; 1387; 1490; 1543; 1788; 1789; 132864; 1803; 1869; 1889; 1902; 1906; 1958; 1978; 2021; 2033; 2068; 2113; 2185; 2277; 2308; 2475; 2627; 2782; 2792; 3066; 3091; 3145; 3162; 3383; 3553; 3654; 3658; 3673; 3708; 3709; 3776; 650; 3939; 4000; 4088;…	330	175	0.00090091	0.00498871
GO:0035148	tube formation	BP 3	133; 317; 65979; 585; 652; 1499; 1855; 1856; 1896; 2348; 2535; 2625; 2909; 3091; 4522; 4851; 5216; 5420; 5566; 5567; 5727; 5754; 5898; 5916; 6201; 6497; 6385; 6491; 6495; 6659; 6662; 6692; 6768; 6788; 6789; 7052; 7248; 7249; 7408; 7849; 7976; 8289; 8323; 8543; 8915; 9421; 9585; 9839; 9968; 10018; 10395; 10522; 10806; 10959; 7422; 144165; 79191; 51684; 55081; 115908; 79600; 51804; 84678; 84913; 83…	135	78	0.0011651	0.00640807
GO:0051651	maintenance of location in cell	BP 3	207; 288; 348; 585; 602; 706; 857; 1605; 1627; 2036; 2316; 2317; 2495; 2548; 2923; 2934; 3098; 3309; 3728; 4601; 4792; 4794; 4796; 5371; 5552; 5716; 6653; 6717; 7067; 7094; 7205; 7405; 7430; 9113; 9908; 10488; 10956; 11015; 11124; 83860; 51684; 81488; 81573; 161176; 83660; 85477; 55171; 55187; 22873; 23224; 23230; 23568; 57731; 25792; 9817; 256979; 28952; 259266; 29899; 64083; 129685; 65018	104	62	0.0012429	0.00679005
GO:0007163	establishment or maintenance of cell polarity	BP 3	286; 382; 667; 998; 1058; 1495; 1740; 1741; 1794; 2185; 2195; 2319; 2625; 2932; 2934; 3064; 3280; 3611; 3993; 4000; 4134; 4478; 4926; 5048; 23094; 5747; 5754; 5908; 5911; 6093; 399687; 6624; 6794; 55755; 6993; 7430; 7477; 8729; 9053; 9183; 9265; 9368; 9578; 9585; 9793; 10096; 10097; 10193; 10252; 10253; 10399; 10403; 10486; 10487; 10565; 10806; 11004; 7465; 143098; 79648; 441161; 81565; 51248; 84…	161	91	0.00125874	0.00683074
GO:0005975	carbohydrate metabolic process	BP 3	32; 178; 207; 208; 217; 231; 467; 572; 669; 670; 808; 132158; 1117; 1213; 1353; 1373; 1374; 1431; 1432; 1468; 1486; 1528; 1737; 1950; 2023; 2026; 2027; 2132; 2171; 2185; 2203; 2308; 11320; 2475; 197021; 2517; 2519; 2530; 2542; 2548; 2583; 2584; 2592; 2597; 2632; 2646; 2673; 2710; 2717; 2729; 2739; 2760; 2805; 2806; 468; 2820; 2821; 2931; 2932; 2990; 2992; 2997; 3029; 3038; 3074; 3091; 3098; 3146;…	602	304	0.0012784	0.00689153
GO:1901698	response to nitrogen compound	BP 3	16; 18; 25; 100; 103; 109; 112; 113; 115; 133; 142; 154; 159; 182; 207; 208; 210; 218; 231; 301; 308; 328; 333; 351; 374; 412; 440; 444; 65985; 488; 493; 197131; 528; 533; 535; 540; 546; 572; 581; 595; 598; 622; 634; 641; 652; 672; 706; 790; 808; 815; 834; 836; 837; 847; 857; 890; 983; 988; 990; 1017; 1020; 1026; 1027; 1051; 1138; 1139; 1147; 1244; 1277; 1278; 1288; 1290; 1291; 1307; 445; 1316; 1…	922	454	0.00135067	0.00719126
GO:0034330	cell junction organization	BP 3	60; 71; 81; 87; 287; 387; 389; 667; 857; 928; 998; 1000; 1001; 1002; 1009; 1012; 1307; 1365; 1445; 1495; 1499; 1525; 1613; 1832; 1894; 2039; 2185; 2316; 2318; 2335; 2697; 2889; 3551; 3611; 3655; 3673; 3678; 3690; 3691; 3728; 3791; 3801; 3909; 3914; 3915; 3918; 4088; 4092; 4323; 201163; 4641; 4771; 5318; 5339; 5566; 5578; 5583; 5747; 5783; 5796; 5818; 5872; 5879; 5906; 5908; 5962; 6093; 6281; 6385…	246	133	0.00135167	0.00719126
GO:0032844	regulation of homeostatic process	BP 3	18; 25; 51; 92; 100; 101; 142; 27338; 287; 288; 301; 332; 408; 444; 546; 567; 572; 578; 581; 623; 652; 706; 808; 817; 857; 908; 952; 972; 1021; 1312; 1432; 1445; 1499; 1535; 1649; 1736; 1756; 1831; 1906; 1910; 2044; 2067; 2072; 2113; 2149; 2185; 2264; 2273; 2281; 2308; 2309; 55011; 2537; 2624; 2697; 2729; 2730; 2946; 3064; 3091; 3123; 3148; 3156; 3178; 3183; 3192; 3276; 3398; 3553; 3690; 3707; 37…	447	230	0.00141472	0.00747778
GO:0035383	thioester metabolic process	BP 3	32; 47; 1737; 1743; 2180; 2181; 2182; 2194; 54995; 2639; 3155; 3295; 197322; 4597; 4598; 201562; 4967; 5160; 5162; 5166; 6319; 6576; 55750; 8050; 8694; 8801; 8802; 8942; 9200; 10005; 10157; 23597; 10654; 10965; 11332; 79071; 79966; 79993; 83401; 51144; 51166; 51660; 51703; 84532; 84693; 80221; 283927; 55066; 55856; 55902; 23417; 57546; 25874; 641371; 60481	91	55	0.00146883	0.00771373
GO:0055086	nucleobase-containing small molecule metabolic process	BP 3	19; 100; 109; 112; 113; 115; 133; 154; 158; 159; 191; 203; 204; 271; 272; 333; 348; 471; 481; 491; 506; 513; 515; 516; 517; 535; 538; 572; 669; 706; 785; 790; 131870; 799; 808; 847; 956; 978; 205; 1267; 1327; 1340; 1345; 1349; 1350; 1352; 1355; 1373; 1497; 1503; 1537; 84245; 1633; 1635; 1716; 1719; 1723; 1740; 1741; 1743; 1786; 1788; 1789; 1806; 1836; 1841; 1854; 1889; 1902; 1906; 1910; 23394; 20…	720	359	0.00149925	0.00782303
GO:0006903	vesicle targeting	BP 3	374; 966; 1075; 1294; 1453; 1522; 2157; 2348; 2801; 4905; 5265; 5663; 5861; 5871; 6396; 6811; 7039; 8615; 8729; 8773; 9527; 9554; 9632; 9871; 9919; 10053; 10113; 10282; 10802; 10959; 51399; 79090; 122553; 83696; 51128; 51693; 3998; 54732; 55062; 55435; 23243; 23256; 23513; 89866; 58485; 59349; 27095; 128637	78	48	0.00168207	0.00872107
GO:0048869	cellular developmental process	BP 3	2; 14; 19; 25; 27; 37; 43; 27316; 71; 11173; 81; 87; 90; 92; 93; 100; 101; 103; 112; 118; 133; 142; 152; 154; 164; 177; 182; 27339; 207; 208; 214; 268; 284; 287; 288; 23191; 301; 302; 307; 310; 317; 322; 348; 351; 360; 374; 382; 387; 393; 396; 403; 406; 411; 65979; 65985; 65989; 463; 467; 488; 491; 506; 538; 546; 64395; 558; 567; 572; 577; 578; 581; 583; 585; 595; 598; 602; 604; 607; 627; 631; 63…	3779	1758	0.00170424	0.00878008
GO:0042592	homeostatic process	BP 3	12; 18; 19; 22; 24; 25; 27; 32; 35; 37; 48; 51; 60; 71; 92; 100; 101; 103; 109; 112; 113; 115; 118; 133; 142; 147; 154; 177; 207; 231; 242; 271; 272; 287; 288; 301; 309; 310; 328; 331; 332; 348; 351; 360; 408; 444; 65985; 476; 478; 481; 483; 488; 489; 491; 493; 506; 528; 533; 535; 538; 540; 546; 558; 567; 572; 578; 580; 581; 582; 583; 585; 604; 623; 652; 654; 675; 706; 771; 781; 784; 785; 793; 79…	1574	754	0.00172447	0.00880095
GO:0051298	centrosome duplication	BP 3	672; 675; 899; 1017; 1069; 51510; 4591; 4682; 6491; 55755; 23032; 7514; 7517; 9639; 9662; 9851; 10015; 10426; 10733; 10769; 10844; 55722; 116840; 4869; 114791; 51652; 348654; 79959; 54820; 284403; 55125; 22995; 91147; 25978; 92421; 27229; 27243; 152185; 128866; 163786	63	40	0.00172992	0.00880095
GO:0090130	tissue migration	BP 3	14; 177; 207; 284; 306; 348; 387; 411; 634; 652; 659; 949; 967; 1012; 1432; 1545; 1803; 1906; 1942; 1948; 2013; 2050; 2113; 2185; 2260; 2625; 2876; 3091; 3146; 3164; 3315; 3373; 3397; 3673; 3675; 3690; 3725; 3791; 4070; 4163; 4233; 4763; 4851; 5168; 5216; 5217; 5290; 5335; 5467; 5578; 5581; 5585; 5607; 5613; 5646; 5747; 5793; 5801; 5872; 6091; 6239; 6273; 6662; 6714; 6772; 6776; 6781; 7026; 7042;…	231	125	0.00177204	0.00895925
GO:0043414	macromolecule methylation	BP 3	546; 672; 1499; 1786; 1788; 1789; 2091; 2107; 2122; 2146; 2353; 55011; 6628; 2625; 2778; 2932; 3006; 3028; 3070; 3275; 3276; 200424; 4089; 4221; 4234; 4297; 4524; 51531; 5110; 5252; 5290; 5865; 5926; 5929; 115708; 6419; 6598; 6634; 55783; 23028; 55798; 7468; 7469; 7494; 55904; 7799; 7832; 6839; 8726; 9219; 9555; 9589; 9646; 9682; 23463; 9757; 6830; 9869; 10155; 10419; 10436; 10498; 10664; 10785; …	258	138	0.00193106	0.009703

## Sheet: 3. 24_MDA_GO
term_goid	term_category/level	term_name	members_input_overlap	set_size	effective_size	p-value	q-value
GO:0044260	BP 3	cellular macromolecule metabolic process	12; 19; 21; 23; 25; 34; 43; 52; 53; 27316; 11173; 81; 86; 87; 90; 92; 93; 101; 102; 103; 104; 109; 113; 115; 118; 128; 133; 142; 143; 131096; 147; 152; 154; 157; 166; 175; 177; 178; 182; 27338; 27339; 207; 208; 242; 267; 268; 291; 292; 301; 302; 306; 307; 313; 317; 324; 328; 329; 330; 331; 332; 334; 348; 351; 358; 369; 373; 374; 387; 391; 405; 406; 408; 409; 410; 411; 412; 414; 415; 435; 65986; 6…	8310	4604	2.5269e-81	2.08217e-78
GO:0006996	BP 3	organelle organization	19; 25; 29; 131118; 51; 53; 71; 11173; 81; 86; 87; 109; 118; 142; 154; 164; 27338; 207; 208; 211; 215; 274; 288; 291; 292; 23191; 301; 302; 308; 324; 328; 329; 330; 331; 332; 348; 357; 358; 374; 382; 387; 391; 396; 397; 400; 403; 408; 409; 411; 65979; 65991; 65993; 481; 487; 488; 491; 506; 528; 533; 535; 538; 545; 572; 578; 581; 585; 596; 598; 604; 613; 617; 636; 637; 641; 652; 662; 663; 664; 667…	3214	2002	1.77262e-75	7.30321e-73
GO:0034641	BP 3	cellular nitrogen compound metabolic process	18; 19; 23; 25; 31; 32; 34; 43; 27316; 81; 86; 87; 90; 92; 93; 100; 101; 103; 104; 109; 113; 115; 132; 133; 142; 143; 153; 154; 158; 159; 166; 177; 182; 191; 27339; 203; 204; 207; 208; 210; 211; 223; 230; 242; 268; 271; 272; 291; 292; 301; 306; 307; 316; 317; 318; 324; 328; 329; 331; 332; 333; 348; 351; 353; 358; 374; 384; 391; 405; 406; 408; 409; 427; 435; 440; 65986; 65993; 463; 467; 471; 473; …	6467	3661	4.82389e-72	1.32496e-69
GO:0043170	BP 3	macromolecule metabolic process	12; 19; 21; 23; 25; 31; 32; 34; 43; 52; 53; 27316; 60; 11173; 81; 86; 87; 90; 92; 93; 101; 102; 103; 104; 109; 113; 115; 118; 128; 132; 133; 142; 143; 131096; 147; 152; 154; 157; 166; 175; 177; 178; 182; 27338; 27339; 207; 208; 242; 267; 268; 287; 288; 291; 292; 301; 302; 306; 307; 313; 317; 321; 324; 328; 329; 330; 331; 332; 334; 341; 348; 351; 358; 369; 373; 374; 387; 391; 405; 406; 408; 409; 4…	9047	4870	2.4802e-61	5.10921e-59
GO:0007049	BP 3	cell cycle	25; 90; 104; 109; 27338; 203; 207; 208; 274; 288; 301; 311; 324; 328; 329; 330; 331; 332; 351; 382; 387; 389; 403; 406; 440; 65979; 463; 493; 131601; 545; 572; 578; 580; 581; 585; 586; 595; 596; 598; 613; 637; 641; 652; 667; 672; 675; 685; 699; 701; 131870; 808; 815; 818; 825; 831; 835; 836; 890; 891; 892; 896; 898; 899; 900; 901; 902; 905; 983; 984; 988; 989; 990; 991; 993; 994; 995; 996; 997; 9…	1697	1126	5.82484e-60	9.59933e-58
GO:0006139	BP 3	nucleobase-containing compound metabolic process	19; 25; 43; 27316; 81; 86; 87; 90; 92; 93; 100; 101; 103; 104; 109; 113; 115; 132; 133; 142; 143; 153; 154; 158; 159; 166; 177; 182; 191; 27339; 203; 204; 207; 208; 230; 268; 271; 272; 301; 306; 307; 316; 317; 318; 328; 329; 331; 332; 333; 348; 351; 353; 358; 374; 391; 405; 406; 408; 409; 65986; 463; 467; 471; 473; 481; 491; 493; 506; 509; 513; 515; 516; 517; 522; 535; 538; 545; 64395; 572; 578; …	5731	3224	4.50473e-56	6.1865e-54
GO:1903047	BP 3	mitotic cell cycle process	25; 90; 27338; 207; 288; 301; 324; 328; 329; 330; 331; 332; 351; 387; 131601; 581; 585; 586; 595; 596; 598; 637; 641; 652; 685; 699; 701; 808; 815; 818; 835; 890; 891; 898; 899; 900; 901; 902; 983; 984; 989; 990; 991; 993; 994; 995; 996; 997; 998; 1017; 1018; 1019; 1021; 1022; 1026; 1027; 1031; 1032; 1033; 1058; 1060; 1062; 1063; 1104; 1111; 54801; 1213; 1386; 1387; 1452; 1453; 1454; 1457; 1543; …	879	640	1.51197e-54	1.77981e-52
GO:0006725	BP 3	cellular aromatic compound metabolic process	18; 19; 25; 43; 27316; 81; 86; 87; 90; 92; 93; 100; 101; 103; 104; 109; 113; 115; 132; 133; 142; 143; 153; 154; 158; 159; 166; 177; 182; 191; 27339; 203; 204; 207; 208; 210; 211; 230; 231; 268; 271; 272; 301; 306; 307; 314; 316; 317; 318; 328; 329; 331; 332; 333; 348; 351; 353; 358; 374; 391; 405; 406; 408; 409; 65986; 463; 467; 471; 473; 481; 491; 493; 506; 509; 513; 515; 516; 517; 522; 535; 538…	5934	3314	1.22173e-53	1.14895e-51
GO:0046483	BP 3	heterocycle metabolic process	19; 25; 31; 32; 43; 27316; 81; 86; 87; 90; 92; 93; 100; 101; 103; 104; 109; 113; 115; 132; 133; 142; 143; 153; 154; 158; 159; 166; 177; 182; 191; 27339; 203; 204; 207; 208; 210; 211; 230; 268; 271; 272; 301; 306; 307; 316; 317; 318; 328; 329; 331; 332; 333; 348; 351; 353; 358; 374; 391; 405; 406; 408; 409; 65986; 463; 467; 471; 473; 481; 491; 493; 506; 509; 513; 515; 516; 517; 522; 535; 538; 545;…	5900	3297	1.25493e-53	1.14895e-51
GO:1901360	BP 3	organic cyclic compound metabolic process	18; 19; 25; 30; 31; 32; 37; 43; 47; 27316; 81; 86; 87; 90; 92; 93; 100; 101; 103; 104; 109; 113; 115; 132; 133; 142; 143; 153; 154; 158; 159; 166; 177; 182; 191; 27339; 203; 204; 207; 208; 210; 211; 230; 231; 268; 271; 272; 301; 306; 307; 314; 316; 317; 318; 328; 329; 331; 332; 333; 341; 348; 351; 353; 358; 374; 391; 405; 406; 408; 409; 412; 65986; 463; 467; 471; 473; 476; 481; 491; 493; 506; 509…	6122	3399	7.19153e-52	5.92582e-50
GO:0044249	BP 3	cellular biosynthetic process	18; 19; 23; 25; 31; 32; 34; 37; 38; 43; 47; 27316; 11173; 81; 86; 87; 90; 92; 93; 100; 101; 109; 113; 115; 132; 133; 142; 143; 153; 154; 158; 159; 166; 177; 178; 182; 191; 203; 204; 207; 208; 210; 211; 220; 221; 223; 224; 231; 240; 241; 242; 268; 271; 272; 291; 292; 301; 306; 307; 328; 329; 331; 332; 333; 341; 348; 351; 353; 358; 374; 377; 384; 391; 405; 406; 408; 409; 435; 440; 65986; 65993; 463…	6068	3364	3.36156e-50	2.51811e-48
GO:1901576	BP 3	organic substance biosynthetic process	18; 19; 23; 25; 31; 32; 34; 37; 38; 43; 47; 27316; 11173; 81; 86; 87; 90; 92; 93; 100; 101; 109; 113; 115; 132; 133; 142; 143; 153; 154; 158; 159; 166; 177; 178; 182; 191; 27339; 203; 204; 207; 208; 210; 211; 220; 221; 223; 224; 230; 231; 240; 241; 242; 268; 271; 272; 291; 292; 301; 306; 307; 328; 329; 331; 332; 333; 341; 348; 351; 353; 358; 374; 377; 384; 391; 405; 406; 408; 409; 435; 440; 65986…	6162	3404	7.18565e-49	4.93415e-47
GO:0033554	BP 3	cellular response to stress	25; 37; 11173; 86; 101; 118; 133; 142; 143; 154; 177; 27339; 207; 221; 231; 267; 301; 308; 317; 324; 328; 331; 348; 358; 405; 406; 440; 467; 481; 487; 488; 538; 545; 572; 573; 578; 580; 581; 595; 596; 598; 604; 624; 637; 641; 652; 657; 659; 664; 666; 672; 675; 706; 727; 197342; 90441; 754; 197370; 131870; 815; 818; 825; 835; 836; 842; 349667; 857; 890; 891; 902; 947; 960; 972; 983; 988; 995; 998;…	1857	1168	2.13886e-44	1.35571e-42
GO:0070727	BP 3	cellular macromolecule localization	163882; 131118; 86; 103; 142; 162; 163; 164; 27339; 207; 208; 287; 288; 302; 348; 372; 382; 387; 391; 400; 403; 406; 473; 481; 483; 545; 572; 580; 581; 585; 596; 598; 604; 636; 637; 652; 654; 657; 672; 675; 701; 706; 754; 784; 799; 825; 857; 868; 908; 950; 967; 972; 975; 983; 998; 999; 1000; 1020; 1026; 1058; 1173; 1174; 1175; 1211; 1213; 10952; 1277; 1315; 1363; 1432; 1434; 1445; 1453; 1454; 149…	1571	1008	2.06133e-43	1.21324e-41
GO:0046907	BP 3	intracellular transport	19; 31; 32; 131118; 81; 86; 103; 142; 154; 162; 163; 164; 207; 208; 287; 288; 302; 348; 351; 372; 374; 387; 400; 403; 406; 473; 481; 488; 506; 509; 513; 515; 516; 517; 522; 540; 580; 585; 604; 636; 637; 652; 654; 657; 672; 706; 738; 754; 788; 821; 868; 950; 966; 972; 983; 998; 999; 1020; 1026; 1075; 1130; 1173; 1174; 1175; 1201; 1211; 1213; 10952; 1315; 1374; 1376; 1432; 1434; 1453; 1499; 1513; 1…	1663	1054	3.94951e-42	2.1696e-40
GO:1902589	BP 3	single-organism organelle organization	25; 29; 71; 11173; 81; 86; 87; 118; 154; 208; 288; 292; 23191; 301; 302; 308; 324; 329; 330; 331; 332; 357; 358; 382; 387; 391; 396; 397; 403; 408; 65979; 65991; 481; 572; 578; 581; 585; 596; 598; 604; 613; 636; 637; 662; 663; 664; 667; 672; 675; 699; 701; 706; 727; 752; 755; 815; 822; 825; 829; 832; 857; 891; 899; 983; 989; 990; 991; 996; 998; 1017; 1020; 1027; 1058; 1060; 1062; 1063; 1072; 1073…	1719	1081	7.27894e-41	3.74865e-39
GO:0008104	BP 3	protein localization	18; 19; 25; 163882; 43; 131118; 81; 86; 93; 101; 103; 142; 152; 162; 163; 164; 27339; 207; 208; 287; 288; 291; 292; 301; 302; 307; 308; 321; 332; 348; 357; 372; 377; 379; 381; 382; 387; 391; 396; 400; 403; 406; 408; 409; 473; 481; 483; 528; 533; 535; 545; 572; 580; 581; 585; 596; 598; 604; 636; 637; 652; 654; 657; 672; 675; 689; 701; 706; 727; 738; 754; 784; 799; 818; 821; 825; 857; 868; 908; 929…	2411	1452	1.16781e-40	5.66043e-39
GO:0022613	BP 3	ribonucleoprotein complex biogenesis	23; 103; 27339; 545; 636; 705; 708; 90441; 131870; 1153; 1207; 1453; 1454; 1653; 1654; 1656; 1736; 1939; 1968; 1975; 2091; 2197; 55011; 55015; 6628; 55052; 2794; 2886; 134430; 3646; 3669; 3692; 3921; 55794; 4736; 4848; 5036; 5393; 5394; 5433; 5728; 5901; 6041; 6122; 6124; 6125; 6128; 6129; 6130; 6132; 6134; 6136; 6137; 6138; 6141; 6142; 6143; 6144; 6146; 6147; 6152; 6154; 6155; 6156; 6157; 6158; …	465	357	8.23348e-39	3.7691e-37
GO:0045184	BP 3	establishment of protein localization	18; 19; 25; 163882; 43; 131118; 81; 86; 93; 101; 103; 142; 152; 162; 163; 164; 207; 208; 287; 288; 291; 292; 301; 302; 307; 308; 321; 332; 348; 372; 377; 379; 381; 382; 387; 391; 403; 406; 408; 409; 473; 481; 528; 533; 535; 572; 580; 581; 585; 596; 598; 604; 637; 652; 654; 657; 672; 675; 689; 706; 727; 738; 754; 799; 818; 821; 868; 908; 929; 947; 950; 952; 965; 967; 972; 983; 998; 999; 1000; 1020…	2001	1217	2.4712e-36	1.07172e-34
GO:0043933	BP 3	macromolecular complex subunit organization	19; 25; 31; 32; 34; 38; 41; 43; 27316; 60; 86; 103; 118; 142; 154; 158; 163; 27338; 27339; 210; 241; 267; 274; 23191; 302; 308; 317; 324; 329; 330; 341; 348; 374; 382; 408; 435; 65993; 473; 535; 538; 545; 572; 581; 585; 604; 607; 617; 636; 637; 641; 197259; 664; 672; 675; 708; 740; 818; 822; 825; 829; 832; 847; 857; 871; 891; 902; 949; 966; 972; 978; 983; 989; 998; 1000; 1017; 1022; 1025; 1027; 1…	2332	1392	4.02808e-36	1.65957e-34
GO:0051649	BP 3	establishment of localization in cell	19; 25; 31; 32; 41; 131118; 81; 86; 103; 142; 154; 162; 163; 164; 207; 208; 287; 288; 302; 332; 348; 351; 357; 372; 374; 387; 400; 403; 406; 408; 473; 481; 488; 493; 506; 509; 513; 515; 516; 517; 522; 540; 572; 578; 580; 581; 585; 596; 604; 636; 637; 652; 654; 657; 672; 675; 706; 738; 754; 781; 784; 788; 808; 815; 821; 825; 857; 868; 891; 950; 966; 972; 983; 998; 999; 1000; 1020; 1026; 1058; 1062…	1982	1203	1.79907e-35	7.05921e-34
GO:0019538	BP 3	protein metabolic process	12; 19; 21; 23; 25; 31; 43; 52; 53; 27316; 11173; 86; 90; 92; 93; 101; 102; 103; 104; 109; 113; 115; 128; 142; 143; 131096; 147; 152; 154; 157; 175; 177; 182; 27338; 27339; 207; 208; 242; 267; 291; 292; 301; 302; 317; 324; 329; 330; 331; 332; 334; 348; 351; 358; 369; 373; 387; 405; 406; 408; 409; 410; 411; 412; 414; 415; 435; 65993; 467; 493; 197131; 538; 545; 558; 567; 572; 578; 338699; 580; 581…	5403	2943	2.438e-33	9.13141e-32
GO:0044770	BP 3	cell cycle phase transition	90; 27338; 207; 301; 324; 328; 332; 351; 493; 131601; 581; 586; 595; 596; 637; 641; 699; 701; 808; 815; 818; 835; 890; 891; 898; 902; 983; 990; 993; 994; 995; 996; 997; 1017; 1018; 1019; 1021; 1022; 1026; 1027; 1031; 1032; 1033; 1062; 1063; 1104; 1111; 54801; 1387; 1453; 1454; 1457; 1543; 1639; 1642; 1647; 1654; 1781; 1785; 1820; 1843; 1869; 1874; 1876; 1956; 1978; 2029; 2068; 2071; 2146; 2273; 2…	473	349	7.67283e-32	2.74887e-30
GO:0044248	BP 3	cellular catabolic process	18; 30; 32; 34; 37; 38; 43; 51; 11173; 100; 101; 128; 154; 178; 27338; 191; 27339; 207; 208; 215; 221; 224; 267; 272; 302; 316; 317; 324; 329; 341; 348; 369; 405; 406; 408; 409; 411; 435; 493; 501; 197131; 549; 581; 586; 587; 622; 644; 664; 669; 678; 701; 754; 131870; 808; 823; 824; 836; 847; 857; 867; 891; 899; 949; 956; 975; 978; 983; 991; 996; 997; 1020; 1075; 1191; 10952; 1267; 1312; 11146; 1…	1540	946	3.8927e-30	1.33649e-28
GO:1901575	BP 3	organic substance catabolic process	18; 30; 32; 34; 37; 38; 43; 51; 11173; 100; 101; 128; 154; 178; 27338; 191; 27339; 207; 208; 215; 217; 219; 221; 224; 230; 267; 272; 302; 316; 317; 324; 329; 341; 348; 369; 405; 406; 408; 409; 411; 412; 435; 493; 501; 197131; 549; 572; 580; 581; 586; 587; 622; 644; 664; 669; 678; 701; 725; 754; 131870; 808; 823; 824; 836; 847; 857; 867; 891; 899; 949; 956; 960; 975; 978; 983; 991; 996; 997; 998; …	1819	1092	2.81662e-29	9.28357e-28
GO:0016032	BP 3	viral process	103; 104; 274; 291; 292; 348; 373; 387; 558; 572; 581; 596; 598; 636; 664; 699; 708; 819; 857; 890; 905; 949; 950; 975; 995; 1025; 1058; 1072; 1104; 1105; 1232; 1315; 1385; 1387; 1487; 1488; 1508; 1525; 1605; 1616; 1642; 1654; 1655; 1656; 1663; 51510; 1739; 1755; 1781; 1803; 1948; 1974; 1981; 2040; 2068; 2071; 2192; 2197; 2224; 2332; 5870; 2534; 2547; 2621; 2648; 5933; 2934; 2956; 2958; 2959; 296…	748	503	1.49943e-28	4.75205e-27
GO:0006793	BP 3	phosphorus metabolic process	19; 25; 31; 32; 163882; 43; 47; 52; 53; 90; 92; 93; 98; 100; 101; 102; 103; 104; 109; 113; 115; 132; 133; 131096; 147; 152; 153; 154; 157; 158; 159; 177; 203; 204; 207; 208; 230; 242; 250; 271; 272; 302; 324; 328; 332; 333; 341; 348; 351; 353; 358; 369; 374; 377; 387; 405; 408; 409; 467; 471; 476; 481; 491; 493; 506; 509; 513; 515; 516; 517; 522; 535; 538; 545; 558; 572; 578; 580; 581; 595; 596; …	3174	1785	6.17157e-27	1.88347e-25
GO:0019222	BP 3	regulation of metabolic process	12; 18; 19; 23; 25; 31; 32; 34; 37; 163882; 43; 47; 27316; 60; 81; 86; 87; 90; 92; 93; 101; 103; 104; 109; 113; 115; 132; 133; 142; 147; 152; 153; 154; 166; 177; 182; 27338; 27339; 207; 208; 242; 268; 287; 288; 301; 302; 306; 307; 317; 321; 324; 328; 329; 330; 331; 332; 333; 334; 341; 348; 351; 358; 369; 374; 387; 391; 405; 406; 408; 409; 65986; 463; 467; 473; 476; 481; 493; 538; 545; 64395; 572;…	6121	3255	8.39991e-27	2.47197e-25
GO:0022607	BP 3	cellular component assembly	19; 25; 31; 32; 34; 38; 41; 43; 27316; 60; 71; 81; 87; 103; 118; 142; 154; 158; 163; 27338; 27339; 210; 241; 267; 274; 287; 288; 23191; 302; 308; 317; 324; 329; 330; 331; 332; 341; 348; 351; 357; 374; 382; 387; 389; 391; 403; 408; 435; 535; 538; 545; 572; 576; 581; 585; 596; 607; 617; 636; 637; 641; 197259; 667; 672; 688; 708; 755; 818; 822; 825; 829; 832; 847; 857; 891; 902; 928; 947; 966; 972; …	2485	1430	8.73616e-27	2.48227e-25
GO:0044403	BP 3	symbiosis, encompassing mutualism through parasitism	103; 104; 274; 291; 292; 348; 358; 373; 387; 558; 572; 581; 596; 598; 636; 664; 699; 708; 819; 857; 890; 905; 949; 950; 975; 995; 1025; 1058; 1072; 1104; 1105; 1232; 1315; 1385; 1387; 1487; 1488; 1508; 1525; 1605; 1616; 1642; 1654; 1655; 1656; 1663; 51510; 1739; 1755; 1781; 1803; 1948; 1974; 1981; 2040; 2068; 2071; 2150; 2192; 2197; 2224; 2332; 5870; 2519; 2534; 2547; 2621; 2648; 5933; 2876; 2934…	784	517	3.04103e-26	8.3527e-25
GO:0044802	BP 3	single-organism membrane organization	19; 163882; 207; 208; 287; 288; 292; 301; 302; 348; 382; 391; 481; 483; 488; 572; 578; 581; 596; 598; 637; 662; 664; 745; 784; 799; 815; 825; 857; 891; 928; 983; 999; 1000; 1020; 1173; 1191; 1213; 1267; 1289; 1363; 1386; 1445; 165324; 1739; 1740; 1741; 1760; 1785; 1794; 1855; 1861; 1869; 1956; 5789; 2010; 2013; 2039; 2040; 2054; 2055; 2064; 2119; 2197; 2316; 2319; 2621; 2664; 2743; 2773; 2803; 28…	874	562	1.86886e-24	4.89747e-23
GO:1902580	BP 3	single-organism cellular localization	19; 31; 32; 163882; 81; 103; 142; 207; 208; 287; 288; 302; 348; 351; 382; 387; 391; 403; 406; 473; 481; 483; 487; 488; 506; 509; 513; 515; 516; 517; 522; 572; 581; 585; 596; 598; 604; 636; 637; 652; 654; 657; 672; 754; 784; 788; 799; 821; 825; 857; 868; 983; 998; 999; 1000; 1020; 1026; 1058; 1062; 1173; 1201; 1213; 10952; 1363; 1374; 1376; 1432; 1434; 1445; 1499; 1540; 1605; 1639; 1739; 1740; 174…	1101	687	1.90193e-24	4.89747e-23
GO:0061024	BP 3	membrane organization	19; 163882; 177; 207; 208; 287; 288; 292; 301; 302; 348; 374; 382; 387; 391; 481; 483; 488; 572; 578; 581; 596; 598; 637; 662; 664; 745; 784; 799; 815; 825; 857; 891; 928; 966; 983; 999; 1000; 1020; 1075; 1173; 1191; 1201; 1213; 1267; 1289; 1363; 1386; 1445; 1453; 165324; 1522; 51510; 1718; 1739; 1740; 1741; 1760; 1785; 1793; 1794; 1855; 1861; 1869; 1956; 5789; 54947; 2010; 2013; 2039; 2040; 2054…	1042	654	3.06804e-24	7.6608e-23
GO:1901564	BP 3	organonitrogen compound metabolic process	18; 19; 23; 31; 32; 34; 38; 43; 100; 109; 113; 115; 132; 133; 153; 154; 158; 159; 191; 203; 204; 207; 208; 210; 211; 221; 223; 224; 230; 231; 242; 271; 272; 291; 292; 314; 316; 324; 333; 341; 348; 351; 353; 358; 384; 405; 410; 411; 412; 414; 415; 427; 435; 440; 65993; 471; 481; 491; 493; 501; 506; 509; 513; 515; 516; 517; 522; 535; 538; 549; 572; 338699; 581; 586; 587; 644; 669; 670; 686; 706; 70…	2273	1295	7.5303e-22	1.82499e-20
GO:0035556	BP 3	intracellular signal transduction	19; 25; 29; 81; 100; 101; 109; 113; 115; 133; 131096; 147; 152; 153; 154; 177; 27339; 207; 208; 231; 242; 287; 23191; 317; 329; 330; 331; 348; 369; 373; 377; 379; 381; 382; 387; 389; 391; 392; 394; 396; 397; 400; 403; 406; 408; 409; 65979; 467; 481; 487; 488; 493; 197131; 545; 558; 572; 578; 580; 581; 596; 598; 604; 613; 624; 637; 641; 649; 652; 654; 656; 660; 663; 664; 666; 672; 675; 685; 708; 7…	2634	1475	5.80755e-21	1.36726e-19
GO:0010256	BP 3	endomembrane system organization	19; 163882; 207; 208; 287; 288; 302; 382; 391; 400; 481; 483; 488; 598; 662; 745; 784; 799; 857; 891; 983; 998; 999; 1000; 1130; 54808; 1173; 1182; 1191; 1213; 1289; 1385; 1445; 1452; 1453; 165324; 51510; 1739; 1759; 1760; 1785; 1861; 2010; 2013; 2054; 2149; 2319; 2580; 2621; 2801; 2803; 2804; 2852; 3064; 3267; 3551; 3675; 3728; 3799; 3801; 3875; 4000; 4040; 4218; 4628; 4644; 4905; 5048; 5119; 52…	541	363	1.26944e-20	2.90561e-19
GO:0051301	BP 3	cell division	27338; 288; 311; 324; 332; 382; 387; 389; 403; 131601; 585; 595; 598; 641; 675; 678; 699; 701; 808; 847; 890; 891; 896; 898; 899; 900; 901; 905; 983; 984; 989; 990; 991; 993; 994; 995; 996; 998; 1017; 1018; 1019; 1020; 1021; 1022; 1060; 1062; 1063; 1104; 54801; 1163; 1452; 1613; 51510; 1730; 1894; 2029; 2068; 2119; 2250; 2260; 2770; 2773; 2801; 2810; 93323; 2908; 3070; 3619; 3796; 3832; 3833; 392…	553	369	2.57374e-20	5.73179e-19
GO:0006413	BP 3	translational initiation	23; 1653; 1654; 1939; 1964; 1965; 1968; 1974; 1975; 1978; 1981; 1982; 1983; 2197; 2332; 55024; 468; 2972; 3315; 3646; 3692; 3921; 4528; 4686; 4736; 5094; 5433; 5436; 5499; 5610; 5611; 5725; 5914; 6122; 6124; 6125; 6128; 6129; 6130; 6132; 6134; 6136; 6137; 6138; 6141; 6142; 6143; 6144; 6146; 6147; 6152; 6154; 6155; 6156; 6157; 6158; 6159; 6160; 6161; 6164; 6165; 6167; 6168; 6169; 6170; 6171; 6175;…	196	155	8.79e-20	1.90604e-18
GO:0048519	BP 3	negative regulation of biological process	12; 18; 19; 25; 29; 32; 37; 41; 163882; 43; 27316; 11173; 81; 87; 90; 93; 100; 101; 102; 103; 104; 118; 133; 142; 152; 153; 154; 163; 166; 177; 182; 27339; 203; 207; 208; 268; 274; 287; 288; 291; 292; 301; 302; 307; 308; 313; 324; 328; 329; 330; 331; 332; 333; 334; 341; 348; 351; 358; 369; 374; 382; 387; 396; 397; 406; 408; 409; 440; 65979; 65989; 463; 467; 473; 476; 487; 488; 493; 131566; 506; 1…	4596	2444	1.34964e-18	2.85156e-17
GO:0048518	BP 3	positive regulation of biological process	14; 18; 19; 23; 25; 29; 31; 32; 163882; 43; 47; 51; 27316; 60; 71; 81; 86; 90; 92; 93; 100; 101; 102; 103; 104; 109; 113; 115; 132; 133; 142; 147; 152; 153; 154; 164; 166; 177; 182; 27338; 27339; 207; 208; 220; 231; 240; 241; 242; 268; 274; 287; 288; 292; 23191; 301; 302; 306; 308; 317; 324; 328; 329; 330; 331; 332; 341; 348; 351; 358; 360; 369; 374; 382; 387; 389; 391; 392; 396; 405; 406; 408; 4…	5198	2741	1.53432e-18	3.1607e-17
GO:0019080	BP 3	viral gene expression	905; 1025; 1105; 2197; 2962; 3725; 3921; 4736; 4851; 5045; 5094; 5216; 5431; 5433; 5435; 5436; 5437; 5438; 5440; 5725; 5987; 6122; 6124; 6125; 6128; 6129; 6130; 6132; 6134; 6136; 6137; 6138; 6141; 6142; 6143; 6144; 6146; 6147; 6152; 6154; 6155; 6156; 6157; 6158; 6159; 6160; 6161; 6164; 6165; 6167; 6168; 6169; 6170; 6171; 6175; 6176; 6181; 6187; 6188; 6189; 6191; 6193; 6194; 6201; 6202; 6203; 6205…	189	148	3.1803e-18	6.39163e-17
GO:0007059	BP 3	chromosome segregation	292; 324; 332; 672; 675; 699; 701; 891; 990; 991; 996; 998; 1058; 1060; 1062; 1063; 1104; 1457; 1499; 1654; 1663; 51510; 1843; 1894; 2068; 2072; 2177; 2491; 2669; 2908; 3619; 3796; 3832; 3833; 3834; 3835; 3837; 4085; 4292; 4361; 201254; 23383; 5048; 5119; 5347; 5510; 5518; 5885; 5905; 5925; 6188; 6232; 6249; 6396; 6421; 6732; 55746; 55755; 7150; 7153; 7155; 7272; 7320; 7329; 7405; 7514; 7517; 231…	319	227	6.57849e-18	1.29064e-16
GO:0022411	BP 3	cellular component disassembly	11173; 86; 101; 102; 118; 154; 308; 317; 324; 329; 65991; 65993; 481; 581; 649; 660; 664; 706; 727; 740; 780; 822; 823; 824; 826; 829; 832; 836; 839; 857; 891; 960; 983; 999; 1072; 1073; 1351; 1452; 1499; 1513; 1514; 1515; 1520; 6602; 1676; 51510; 1803; 1855; 1857; 116541; 1939; 1965; 1984; 2010; 2011; 2017; 2021; 2039; 2040; 2107; 2113; 2150; 2176; 2188; 2200; 2264; 2335; 6628; 2535; 2542; 55052…	645	408	2.87765e-16	5.51437e-15
GO:0007017	BP 3	microtubule-based process	25; 163; 324; 329; 330; 331; 332; 351; 387; 403; 585; 636; 663; 667; 672; 675; 832; 857; 891; 899; 983; 998; 1017; 1027; 1058; 1062; 1104; 1107; 1108; 1111; 54801; 1173; 1175; 1201; 1211; 1267; 1453; 1499; 1540; 1605; 1639; 1647; 51510; 1739; 1768; 1780; 1781; 1783; 1855; 1874; 1962; 2064; 2241; 2288; 2316; 5870; 166379; 2597; 2801; 93323; 3064; 199953; 3476; 3796; 3797; 3799; 3801; 3832; 3833; 3…	612	387	1.84691e-15	3.45875e-14
GO:0008219	BP 3	cell death	25; 29; 53; 81; 87; 90; 100; 101; 103; 133; 143; 154; 166; 177; 207; 208; 220; 274; 291; 292; 301; 307; 308; 317; 318; 324; 329; 330; 331; 332; 333; 348; 351; 358; 369; 382; 396; 408; 409; 440; 467; 487; 558; 572; 573; 578; 580; 581; 596; 598; 604; 624; 637; 649; 197259; 652; 654; 656; 659; 660; 662; 663; 664; 666; 672; 675; 685; 694; 699; 701; 706; 708; 90441; 754; 815; 825; 831; 835; 836; 839; …	1947	1091	1.9403e-15	3.55291e-14
GO:0098813	BP 3	nuclear chromosome segregation	324; 332; 675; 699; 701; 891; 990; 991; 996; 998; 1058; 1060; 1062; 1063; 1457; 1499; 1663; 51510; 1843; 1894; 2072; 2177; 2491; 2669; 3619; 3796; 3833; 3834; 3835; 3837; 4085; 4292; 4361; 201254; 23383; 5048; 5119; 5347; 5518; 5885; 5905; 5925; 6232; 6249; 6396; 6421; 55746; 7153; 7155; 7272; 7320; 7514; 7517; 23137; 7756; 55920; 8243; 8313; 401541; 23244; 8452; 8556; 8658; 8678; 8697; 8766; 233…	273	193	5.71019e-15	1.02287e-13
GO:0070271	BP 3	protein complex biogenesis	25; 31; 32; 34; 38; 41; 43; 27316; 118; 142; 154; 158; 163; 27338; 210; 241; 267; 23191; 302; 308; 317; 324; 329; 330; 374; 382; 435; 535; 572; 581; 585; 607; 617; 637; 641; 197259; 818; 822; 825; 829; 832; 847; 857; 891; 966; 972; 978; 983; 989; 998; 1000; 1027; 1058; 1060; 1062; 1063; 1075; 1175; 1191; 1277; 1278; 1291; 1292; 1307; 1352; 1355; 1365; 1374; 1385; 1387; 1452; 1453; 1460; 1491; 149…	1281	739	3.89365e-14	6.82631e-13
GO:0007062	BP 3	sister chromatid cohesion	332; 699; 701; 991; 1058; 1060; 1062; 1063; 1499; 1663; 2491; 3619; 3796; 3835; 4085; 4361; 23383; 5048; 5347; 5518; 5885; 5905; 5925; 6232; 6249; 6396; 6421; 55746; 7514; 23137; 55920; 8243; 8313; 401541; 23244; 8658; 9126; 9183; 9184; 9212; 9555; 9700; 9735; 9793; 220134; 10274; 10403; 10664; 10726; 10735; 54921; 11004; 11044; 11130; 11331; 83903; 57082; 79023; 79075; 79172; 79682; 79892; 79902…	126	101	4.45548e-14	7.64858e-13
GO:0044093	BP 3	positive regulation of molecular function	25; 29; 81; 93; 101; 109; 113; 115; 118; 142; 152; 153; 154; 177; 27338; 207; 208; 241; 267; 268; 287; 288; 302; 306; 317; 341; 348; 351; 369; 373; 387; 389; 391; 392; 394; 396; 397; 400; 408; 65979; 481; 483; 493; 538; 567; 572; 578; 581; 595; 596; 613; 637; 652; 663; 666; 685; 701; 727; 90441; 781; 799; 808; 815; 818; 825; 835; 836; 842; 847; 857; 5606; 889; 891; 892; 896; 902; 905; 949; 960; 9…	1820	1017	5.51244e-14	9.26991e-13
GO:0007093	BP 3	mitotic cell cycle checkpoint	324; 581; 595; 598; 641; 699; 701; 835; 890; 891; 983; 995; 1017; 1026; 1027; 1063; 1386; 1457; 1647; 1739; 1820; 1843; 1869; 1874; 2810; 3265; 3276; 3364; 4085; 4193; 4303; 4361; 4436; 4582; 4683; 4848; 4849; 4850; 5111; 5347; 5371; 5527; 5546; 5591; 5883; 5884; 5925; 5934; 6118; 6194; 6233; 6419; 6659; 6790; 7027; 7029; 7153; 7155; 7157; 7161; 7272; 7311; 7316; 7517; 7756; 7832; 8091; 8243; 862…	148	114	1.85629e-13	3.05917e-12
GO:0050790	BP 3	regulation of catalytic activity	12; 25; 29; 32; 163882; 92; 93; 101; 103; 104; 109; 113; 115; 152; 153; 154; 27338; 207; 208; 241; 301; 302; 304; 306; 307; 308; 317; 324; 329; 330; 331; 332; 334; 341; 348; 351; 358; 369; 373; 387; 389; 391; 392; 394; 396; 397; 400; 408; 409; 65979; 481; 483; 493; 538; 572; 573; 578; 581; 585; 595; 596; 604; 613; 636; 637; 641; 652; 663; 666; 685; 701; 718; 727; 90441; 799; 808; 815; 818; 825; 8…	2338	1276	2.84573e-13	4.5978e-12
GO:0031570	BP 3	DNA integrity checkpoint	27339; 545; 581; 595; 641; 672; 835; 890; 891; 983; 988; 990; 995; 1017; 1026; 1027; 1111; 1386; 1407; 1432; 1647; 1763; 1820; 1869; 1874; 2810; 3014; 3276; 3364; 4193; 4303; 4361; 4436; 4582; 4683; 4848; 4849; 4850; 5111; 5347; 5371; 5527; 5591; 5781; 5810; 5883; 5884; 5932; 5934; 6118; 6233; 6419; 6659; 6790; 7027; 7029; 7153; 7155; 7157; 7158; 7161; 7311; 7316; 7832; 8091; 8318; 8451; 8555; 86…	156	116	7.43845e-12	1.17871e-10
GO:0023051	BP 3	regulation of signaling	18; 19; 25; 29; 41; 43; 81; 90; 92; 93; 100; 101; 103; 133; 142; 147; 152; 153; 154; 163; 166; 182; 207; 208; 231; 242; 287; 291; 292; 301; 302; 308; 317; 324; 329; 330; 331; 332; 348; 351; 369; 382; 387; 389; 391; 392; 394; 396; 397; 405; 406; 408; 409; 65979; 65989; 467; 476; 478; 481; 483; 487; 488; 489; 491; 493; 197131; 545; 558; 572; 578; 580; 581; 595; 596; 598; 604; 607; 613; 624; 636; 63…	3048	1620	1.07269e-11	1.66772e-10
GO:0007051	BP 3	spindle organization	329; 330; 331; 332; 387; 891; 1104; 1107; 1108; 54801; 1453; 51510; 1739; 2316; 2801; 93323; 3796; 3832; 3833; 3837; 3925; 4134; 4292; 4605; 4627; 5116; 5119; 5347; 5518; 5524; 5901; 5902; 6188; 203068; 6491; 6683; 6790; 7272; 7405; 7430; 7756; 8243; 8556; 8658; 8766; 8841; 9055; 9126; 9212; 9371; 9493; 9611; 9639; 9700; 9793; 9897; 10015; 10039; 10403; 10426; 10464; 10540; 10636; 10769; 10783; 1…	139	105	1.41131e-11	2.15355e-10
GO:0007050	BP 3	cell cycle arrest	25; 203; 208; 274; 324; 463; 580; 581; 595; 667; 672; 831; 835; 891; 983; 995; 1017; 1019; 1020; 1021; 1022; 1025; 1026; 1027; 1028; 1031; 1032; 1033; 1647; 1649; 1718; 1820; 1843; 1869; 1874; 1982; 2081; 2305; 2621; 2627; 2810; 2852; 3265; 3276; 3398; 3576; 3592; 3659; 3664; 4088; 4193; 4282; 4291; 4303; 4436; 4582; 4609; 4683; 4824; 4848; 4849; 4850; 4853; 5036; 5111; 5371; 5494; 5526; 5527; 55…	244	166	6.81757e-11	1.0214e-09
GO:0035966	BP 3	response to topologically incorrect protein	37; 118; 267; 440; 467; 578; 581; 595; 871; 1191; 10952; 1388; 1491; 1639; 1649; 1663; 1861; 1965; 2081; 2137; 2161; 2673; 468; 2931; 3068; 3300; 3301; 3305; 3306; 3308; 3309; 3312; 3315; 3320; 3326; 3329; 3337; 3338; 3484; 3576; 4000; 4189; 4287; 4780; 5071; 5295; 5526; 5610; 5611; 5770; 5771; 6388; 6464; 6734; 6745; 7057; 7094; 7095; 7184; 7353; 7415; 7466; 7494; 7709; 7873; 8614; 8720; 9114; 9…	183	130	8.93317e-11	1.31445e-09
GO:0048583	BP 3	regulation of response to stimulus	18; 19; 25; 29; 60; 71; 81; 90; 92; 93; 100; 101; 102; 103; 132; 133; 142; 147; 152; 153; 154; 162; 163; 164; 166; 177; 182; 207; 208; 231; 241; 242; 292; 23191; 301; 302; 308; 313; 317; 324; 328; 329; 330; 331; 332; 348; 351; 369; 382; 387; 389; 391; 392; 394; 396; 397; 405; 406; 408; 409; 65979; 65989; 467; 481; 488; 493; 197131; 545; 558; 567; 572; 573; 578; 580; 581; 585; 595; 596; 598; 604; …	3683	1925	1.2924e-10	1.83968e-09
GO:0097190	BP 3	apoptotic signaling pathway	25; 90; 207; 292; 317; 409; 467; 487; 572; 578; 581; 596; 598; 624; 637; 664; 666; 672; 675; 90441; 754; 835; 836; 842; 843; 857; 929; 952; 960; 972; 1026; 1032; 1051; 1075; 1191; 1491; 1495; 1499; 1512; 1540; 1545; 1612; 1613; 1616; 1630; 1649; 1654; 1655; 1687; 1869; 1870; 2017; 2065; 2074; 2081; 2260; 2261; 55011; 2395; 55031; 2534; 2537; 2729; 2730; 468; 2810; 2852; 2872; 2876; 2907; 2923; 29…	574	348	1.29492e-10	1.83968e-09
GO:0044711	BP 3	single-organism biosynthetic process	18; 19; 31; 32; 34; 37; 38; 43; 47; 100; 109; 113; 115; 132; 133; 153; 154; 158; 159; 177; 178; 191; 27339; 203; 204; 207; 208; 210; 211; 220; 221; 224; 230; 231; 240; 241; 242; 271; 272; 301; 333; 341; 348; 353; 358; 377; 384; 435; 440; 467; 471; 476; 493; 506; 509; 513; 515; 516; 517; 522; 535; 586; 587; 622; 80765; 652; 654; 669; 672; 706; 718; 790; 799; 808; 871; 873; 949; 972; 978; 1213; 205…	1415	786	2.6941e-10	3.76261e-09
GO:0006810	BP 3	transport	12; 18; 19; 21; 22; 23; 25; 29; 31; 32; 41; 163882; 43; 131118; 60; 71; 81; 86; 87; 93; 100; 101; 103; 118; 120; 133; 142; 143; 131096; 152; 154; 157; 162; 163; 164; 177; 207; 208; 215; 242; 274; 287; 288; 291; 292; 23191; 301; 302; 306; 307; 308; 311; 321; 332; 333; 334; 341; 348; 351; 353; 357; 358; 360; 372; 374; 377; 379; 381; 382; 387; 400; 403; 406; 408; 409; 411; 432; 473; 476; 478; 481; 4…	4614	2374	7.26069e-10	9.97135e-09
GO:0006403	BP 3	RNA localization	545; 636; 908; 1736; 1984; 2091; 2332; 55011; 3064; 3087; 3178; 3181; 3267; 3921; 4116; 4600; 4641; 4686; 5394; 5433; 5901; 5902; 5976; 6234; 6311; 6396; 6426; 6427; 6428; 6429; 6430; 6432; 55746; 6950; 7203; 7248; 7307; 7514; 8021; 8086; 8559; 8570; 8607; 8658; 8683; 8888; 399664; 9444; 9631; 9688; 9775; 9793; 6830; 9804; 9887; 9961; 9972; 9984; 54890; 10128; 10189; 10211; 10212; 10250; 10569; 1…	210	143	1.26788e-09	1.71267e-08
GO:0016236	BP 3	macroautophagy	11173; 154; 308; 481; 528; 533; 535; 664; 727; 823; 826; 836; 1020; 1201; 1351; 1965; 2040; 2081; 2176; 2188; 6628; 2542; 2597; 2629; 3099; 523; 529; 200081; 3791; 3866; 3964; 200576; 4077; 4130; 4638; 4734; 4864; 4913; 4943; 64601; 5071; 5166; 5194; 5289; 5290; 5305; 5352; 5563; 5564; 5565; 5599; 5604; 5663; 5861; 5868; 5899; 6009; 6233; 6509; 6507; 6581; 6629; 6632; 6636; 6829; 7004; 7182; 7248…	383	236	1.73461e-08	2.30535e-07
GO:0030968	BP 3	endoplasmic reticulum unfolded protein response	37; 118; 267; 440; 467; 578; 581; 595; 10952; 1388; 1491; 1639; 1649; 1663; 1965; 2081; 2137; 2673; 468; 2931; 3068; 3309; 3484; 3576; 4000; 4189; 4780; 5295; 5526; 5610; 5611; 5770; 5771; 6388; 6464; 6734; 6745; 7094; 7095; 7184; 7415; 7466; 7494; 7709; 8614; 8720; 9114; 9217; 9451; 9570; 9797; 9820; 10018; 10106; 10113; 10130; 10399; 10488; 10525; 10551; 23645; 10954; 10987; 26608; 79139; 80267…	133	95	1.90183e-08	2.48747e-07
GO:0071166	BP 3	ribonucleoprotein complex localization	1984; 3087; 3181; 3267; 3692; 3921; 4116; 4686; 5433; 5901; 5976; 6209; 6234; 6426; 6427; 6428; 6429; 6430; 6432; 55746; 7248; 7307; 7514; 8021; 8086; 8683; 9631; 9688; 9775; 6830; 9887; 9972; 9984; 54890; 10189; 10212; 10250; 10569; 10762; 10772; 10921; 11097; 11260; 11338; 23293; 55706; 79023; 79228; 55677; 79902; 7884; 80145; 81929; 84811; 51068; 51362; 84248; 84271; 84321; 51602; 51634; 53371…	123	89	1.9333e-08	2.48912e-07
GO:0043487	BP 3	regulation of RNA stability	207; 328; 678; 799; 1153; 1432; 5719; 1660; 1736; 1869; 1981; 1994; 2332; 3183; 3184; 3192; 3312; 3315; 167227; 4615; 4904; 5073; 5393; 5578; 5682; 5688; 5690; 5693; 5694; 5695; 5696; 5698; 5699; 5702; 5704; 5706; 5707; 5708; 5709; 5713; 5714; 5715; 5717; 5720; 5721; 5976; 22849; 6041; 6233; 6418; 7311; 7316; 7514; 7529; 7534; 7538; 8021; 8125; 8241; 8313; 8531; 8570; 23369; 9261; 399664; 9444; 9…	142	100	2.67554e-08	3.39177e-07
GO:0051640	BP 3	organelle localization	81; 332; 357; 374; 487; 488; 585; 636; 675; 821; 891; 966; 998; 1000; 1020; 1058; 1062; 1063; 1075; 1201; 1453; 1499; 1522; 1600; 1639; 51510; 1739; 1756; 1759; 1780; 1783; 1785; 1808; 1861; 2011; 2054; 2157; 2241; 2332; 2348; 5870; 5874; 2624; 2648; 2669; 2801; 2896; 3064; 3087; 3162; 199953; 3566; 3692; 3797; 3799; 3833; 3835; 3837; 3965; 3993; 4131; 4134; 4137; 4292; 4627; 4628; 4644; 4647; 46…	483	289	2.96243e-08	3.69855e-07
GO:0006979	BP 3	response to oxidative stress	25; 100; 142; 177; 207; 210; 221; 224; 231; 301; 318; 328; 348; 351; 358; 374; 405; 406; 488; 538; 572; 578; 596; 652; 664; 90441; 836; 847; 890; 952; 983; 1017; 1147; 1244; 1277; 1316; 54840; 1535; 1536; 1545; 1571; 1649; 1718; 1785; 132864; 1843; 1861; 1894; 1906; 1938; 2021; 2054; 2055; 2057; 2067; 2068; 2071; 2074; 2110; 2113; 2119; 2146; 2152; 2185; 2241; 2281; 2308; 2335; 493869; 2353; 2395…	394	240	5.42667e-08	6.67399e-07
GO:0070887	BP 3	cellular response to chemical stimulus	9; 19; 25; 31; 37; 27316; 11173; 90; 92; 93; 101; 102; 103; 109; 113; 115; 118; 142; 154; 177; 207; 208; 210; 221; 231; 241; 267; 288; 301; 308; 314; 317; 324; 328; 329; 330; 331; 332; 333; 351; 353; 358; 387; 391; 396; 405; 406; 408; 409; 440; 467; 476; 478; 488; 493; 197131; 528; 533; 535; 538; 558; 567; 572; 578; 581; 585; 595; 596; 598; 607; 610; 624; 639; 641; 649; 652; 654; 656; 657; 659; 6…	2626	1370	2.21857e-07	2.68838e-06
GO:0042769	BP 3	DNA damage response, detection of DNA damage	142; 1642; 3301; 5111; 5424; 5425; 5982; 5983; 5984; 5985; 6117; 6118; 6119; 6188; 6233; 6659; 7311; 7316; 7320; 7398; 8091; 8450; 8451; 10714; 11284; 51514; 56852; 57804; 60488; 64949; 64963; 64965	36	32	2.31871e-07	2.76901e-06
GO:0044092	BP 3	negative regulation of molecular function	12; 25; 32; 163882; 103; 104; 154; 166; 207; 208; 288; 301; 302; 304; 306; 307; 308; 324; 329; 330; 331; 332; 334; 341; 348; 351; 358; 408; 409; 65979; 493; 538; 567; 581; 585; 636; 652; 701; 718; 727; 808; 831; 836; 847; 349667; 857; 871; 891; 960; 983; 991; 996; 1017; 1026; 1027; 1028; 1031; 1032; 1054; 1154; 1201; 1240; 1266; 1293; 1394; 1445; 1454; 1457; 1472; 1474; 1540; 1545; 5719; 1594; 16…	1095	602	2.65897e-07	3.12999e-06
GO:0010033	BP 3	response to organic substance	18; 19; 21; 25; 29; 31; 34; 37; 38; 53; 27316; 11173; 90; 92; 93; 100; 102; 103; 109; 113; 115; 118; 128; 133; 142; 154; 159; 166; 177; 178; 182; 204; 207; 208; 210; 231; 267; 268; 287; 301; 302; 306; 308; 317; 324; 328; 329; 330; 331; 332; 333; 351; 353; 358; 360; 374; 387; 396; 405; 406; 408; 409; 410; 411; 412; 440; 463; 467; 476; 478; 488; 493; 197131; 528; 533; 535; 540; 558; 567; 572; 578; …	2850	1479	3.20067e-07	3.71458e-06
GO:0055114	BP 3	oxidation-reduction process	30; 32; 34; 37; 51; 126; 128; 178; 207; 208; 215; 217; 219; 220; 221; 223; 224; 230; 231; 240; 241; 242; 314; 316; 328; 501; 581; 622; 644; 664; 808; 847; 873; 1327; 1337; 1340; 1345; 1349; 1351; 1352; 1355; 1373; 1374; 1376; 1384; 1431; 1432; 1468; 1487; 1488; 1528; 1534; 1535; 1536; 1537; 1543; 1545; 1564; 1571; 1573; 1591; 1593; 1594; 1595; 1632; 1645; 1646; 1666; 284273; 1717; 1718; 1723; 173…	979	542	3.33453e-07	3.81618e-06
GO:0000422	BP 3	mitophagy	11173; 86; 154; 308; 65991; 481; 664; 706; 727; 1351; 1513; 1965; 2011; 2017; 2040; 2176; 2188; 6628; 2542; 2648; 2931; 3099; 200081; 3866; 4130; 4638; 4913; 5071; 5194; 5290; 5352; 5604; 6158; 6509; 6507; 6581; 6632; 6636; 6720; 7182; 7307; 7416; 7709; 7786; 7855; 8110; 8200; 8208; 8464; 8607; 8678; 8736; 8878; 9688; 9798; 9982; 10013; 10059; 10456; 10533; 11128; 11140; 11315; 11338; 11345; 5167…	205	133	3.99202e-07	4.50606e-06
GO:0006091	BP 3	generation of precursor metabolites and energy	34; 37; 51; 178; 204; 207; 208; 230; 291; 405; 506; 509; 513; 538; 581; 664; 669; 808; 847; 1327; 1337; 1340; 1345; 1349; 1351; 1352; 1355; 1373; 1431; 1534; 1537; 1737; 1738; 1743; 2023; 2027; 2109; 2110; 2203; 2232; 2235; 2271; 2395; 2542; 2584; 2597; 2631; 2632; 2673; 2696; 2778; 2821; 2887; 2931; 2992; 2997; 3098; 3099; 3146; 3417; 3418; 3419; 3572; 3643; 3667; 3692; 3939; 3953; 4191; 4436; 4…	373	224	7.03601e-07	7.83469e-06
GO:0019637	BP 3	organophosphate metabolic process	19; 43; 100; 109; 113; 115; 132; 133; 153; 154; 158; 159; 203; 204; 230; 271; 272; 333; 341; 348; 353; 358; 377; 405; 471; 481; 491; 506; 509; 513; 515; 516; 517; 522; 535; 538; 572; 669; 685; 706; 785; 790; 131870; 799; 808; 847; 949; 956; 975; 978; 998; 132158; 1201; 205; 1267; 1327; 1337; 1340; 1345; 1349; 1351; 1352; 1355; 1373; 1394; 1497; 1503; 1537; 1622; 1633; 1635; 1716; 1723; 1738; 1739…	1118	610	8.59559e-07	9.44369e-06
GO:0051656	BP 3	establishment of organelle localization	81; 332; 357; 374; 488; 585; 636; 675; 821; 891; 966; 998; 1020; 1058; 1062; 1063; 1075; 1201; 1453; 1499; 1522; 1639; 51510; 1739; 1759; 1780; 1785; 1808; 1861; 2054; 2157; 2241; 2332; 2348; 5870; 5874; 2624; 2669; 2801; 2896; 3064; 3162; 199953; 3566; 3692; 3797; 3799; 3833; 3835; 3837; 3965; 3993; 4131; 4134; 4137; 4292; 4627; 4628; 4644; 4647; 4905; 4926; 4976; 4983; 27445; 5048; 5071; 5119; …	420	248	1.22894e-06	1.33243e-05
GO:0000910	BP 3	cytokinesis	288; 324; 332; 387; 389; 403; 585; 598; 675; 808; 989; 990; 994; 998; 1613; 1730; 1894; 3619; 3925; 201161; 4627; 4628; 801; 5289; 5300; 5347; 5581; 5586; 5898; 5899; 5921; 6651; 6683; 6711; 6790; 6840; 7405; 8452; 8502; 8678; 8766; 9055; 9212; 9371; 9493; 9585; 9700; 9798; 9820; 9826; 9897; 9928; 10096; 10097; 10112; 10617; 56155; 10755; 10783; 10807; 11113; 11258; 388; 116840; 144455; 79733; 11…	139	94	1.33549e-06	1.42914e-05
GO:0051236	BP 3	establishment of RNA localization	545; 1984; 2332; 3064; 3087; 3178; 3181; 3267; 3921; 4116; 4600; 4641; 4686; 5433; 5901; 5902; 5976; 6234; 6311; 6396; 6426; 6427; 6428; 6429; 6430; 6432; 55746; 7248; 7307; 7514; 8021; 8086; 8570; 8658; 8683; 8888; 9444; 9631; 9688; 9775; 9793; 6830; 9804; 9887; 9961; 9972; 9984; 54890; 10128; 10189; 10211; 10212; 10250; 10569; 10644; 10657; 10762; 10772; 10921; 11097; 11163; 11260; 11338; 23293…	180	117	1.69172e-06	1.78715e-05
GO:0051098	BP 3	regulation of binding	25; 118; 142; 154; 166; 267; 302; 351; 408; 409; 567; 578; 581; 596; 652; 808; 857; 889; 998; 1020; 1025; 1054; 1452; 1454; 1460; 1488; 1499; 1649; 1855; 1869; 1950; 2023; 2035; 2068; 2332; 2625; 2648; 2801; 3066; 3077; 3084; 3146; 3148; 3162; 3190; 3280; 3309; 3326; 3397; 3398; 3428; 3433; 3434; 3673; 3717; 3725; 3955; 3976; 4043; 4088; 4089; 4208; 4221; 4488; 4792; 801; 4824; 5071; 5092; 5155; …	289	177	1.78157e-06	1.85824e-05
GO:0043414	BP 3	macromolecule methylation	672; 1499; 1786; 2091; 2107; 2122; 2145; 2146; 2353; 55011; 6628; 5870; 2625; 2778; 2935; 3006; 3008; 3028; 3070; 3275; 3276; 3720; 200424; 4089; 4152; 4221; 4234; 4524; 51531; 201164; 4602; 5110; 5252; 5290; 5865; 5926; 5929; 115708; 6304; 6419; 6598; 6634; 51504; 55783; 55798; 7403; 7468; 7494; 55904; 7799; 7832; 55929; 6839; 8468; 8473; 8726; 9070; 9219; 9555; 9589; 9646; 9739; 9757; 6830; 986…	258	160	1.90883e-06	1.96609e-05
GO:0051186	BP 3	cofactor metabolic process	31; 32; 47; 191; 210; 211; 230; 231; 405; 471; 644; 669; 686; 706; 873; 1352; 1355; 1543; 1645; 1646; 1737; 1738; 1743; 1757; 1786; 2023; 2027; 2180; 2194; 2203; 2232; 2235; 2348; 2356; 2395; 2584; 2597; 133686; 2618; 2639; 2643; 2821; 10058; 3098; 3099; 3141; 3156; 3162; 3163; 3295; 3417; 3643; 3692; 27304; 3939; 3945; 4144; 4191; 4199; 4200; 197322; 4337; 4338; 4522; 4524; 4597; 4598; 4682; 470…	375	223	2.05192e-06	2.08738e-05
GO:0031647	BP 3	regulation of protein stability	287; 481; 483; 596; 908; 975; 998; 1026; 1191; 54840; 1385; 1389; 1512; 1855; 1857; 2316; 2319; 2597; 2648; 2776; 2934; 3054; 3312; 3320; 3326; 3329; 3397; 55278; 4047; 4092; 4193; 5071; 5216; 5217; 5295; 5300; 5347; 5371; 5591; 5594; 5714; 5728; 5828; 22848; 6659; 6714; 6720; 6737; 6789; 6790; 6812; 6871; 6880; 6950; 7015; 7203; 7248; 7320; 7375; 7466; 7494; 7756; 7874; 8613; 26224; 8774; 8805; …	222	140	2.20507e-06	2.21583e-05
GO:0015980	BP 3	energy derivation by oxidation of organic compounds	34; 37; 178; 207; 208; 581; 664; 808; 847; 1327; 1337; 1340; 1345; 1349; 1351; 1352; 1355; 1373; 1431; 1537; 1737; 1738; 1743; 2109; 2110; 2271; 2395; 2542; 2632; 2673; 2778; 2887; 2931; 2992; 2997; 3146; 3417; 3418; 3419; 3572; 3643; 3667; 3953; 4191; 4609; 4694; 4695; 4697; 4700; 4701; 4702; 4704; 4705; 4707; 4708; 4710; 4711; 4713; 4716; 4717; 4719; 4720; 4722; 4723; 4724; 4725; 4728; 801; 496…	274	168	2.92935e-06	2.90817e-05
GO:0031577	BP 3	spindle checkpoint	324; 332; 699; 701; 891; 1063; 1457; 1843; 4085; 5347; 55755; 7272; 7517; 7756; 9183; 9184; 9212; 10397; 56155; 83903; 57082; 51451; 57551; 51143; 84101; 84861; 348654; 54908; 55795; 56984; 25906	37	31	5.6721e-06	5.56406e-05
GO:1901135	BP 3	carbohydrate derivative metabolic process	19; 11173; 100; 109; 113; 115; 132; 133; 142; 143; 153; 154; 158; 159; 177; 191; 203; 204; 207; 230; 231; 271; 272; 313; 333; 348; 353; 358; 405; 410; 411; 412; 414; 415; 427; 471; 481; 491; 506; 509; 513; 515; 516; 517; 522; 535; 538; 572; 581; 596; 659; 669; 706; 785; 790; 131870; 799; 808; 960; 978; 132158; 1117; 1201; 1213; 205; 1301; 1327; 1337; 1340; 1345; 1349; 1351; 1352; 1355; 1390; 1394…	1239	662	1.16001e-05	0.000112452
GO:1901700	BP 3	response to oxygen-containing compound	18; 19; 25; 29; 31; 93; 100; 109; 113; 115; 128; 133; 142; 154; 177; 182; 207; 208; 210; 224; 231; 301; 308; 318; 324; 328; 329; 332; 333; 348; 351; 353; 358; 360; 374; 408; 410; 412; 440; 476; 478; 488; 493; 197131; 528; 533; 535; 538; 540; 558; 567; 572; 578; 581; 595; 596; 598; 610; 613; 622; 637; 639; 641; 652; 654; 664; 672; 675; 687; 705; 706; 718; 790; 808; 815; 824; 836; 842; 847; 857; 89…	1504	794	1.40998e-05	0.000135096
GO:0030030	BP 3	cell projection organization	25; 133; 177; 207; 288; 23191; 324; 348; 351; 374; 382; 387; 391; 396; 403; 411; 473; 491; 538; 567; 585; 596; 652; 659; 688; 706; 755; 832; 349667; 857; 989; 991; 998; 999; 1000; 1002; 1009; 1012; 1020; 1072; 1191; 1267; 1382; 1385; 1495; 1496; 1523; 1540; 1600; 1605; 1630; 1716; 5753; 1756; 1785; 1808; 1855; 1861; 1874; 1902; 1944; 1947; 1948; 1951; 1952; 1954; 1959; 5789; 2011; 2013; 2014; 201…	1203	643	1.46651e-05	0.000138897
GO:0034330	BP 3	cell junction organization	60; 71; 81; 87; 287; 324; 387; 389; 596; 667; 857; 928; 977; 998; 999; 1000; 1002; 1009; 1012; 1307; 1365; 1445; 1495; 1499; 1525; 1613; 1739; 1829; 1832; 1894; 2017; 2039; 2185; 2316; 2318; 2335; 2706; 2889; 3551; 3655; 3673; 3678; 3690; 3691; 3728; 3791; 3801; 3914; 3915; 3918; 3987; 4088; 4092; 4301; 4323; 4641; 5318; 5339; 5566; 5578; 5583; 5586; 5728; 5747; 5783; 5795; 5796; 5817; 5818; 5872…	246	150	1.4842e-05	0.000138975
GO:0050794	BP 3	regulation of cellular process	12; 14; 18; 19; 23; 25; 29; 31; 32; 34; 37; 41; 163882; 43; 47; 27316; 60; 71; 11173; 81; 86; 87; 90; 92; 93; 100; 101; 102; 103; 104; 109; 113; 115; 118; 132; 133; 142; 131096; 147; 152; 153; 154; 157; 163; 164; 166; 177; 182; 27338; 27339; 203; 207; 208; 220; 231; 242; 267; 268; 274; 287; 288; 291; 292; 23191; 301; 302; 306; 307; 308; 317; 324; 328; 329; 330; 331; 332; 333; 334; 341; 348; 351; …	10290	5038	1.71744e-05	0.000159008
GO:0009314	BP 3	response to radiation	207; 210; 301; 351; 358; 408; 440; 478; 545; 578; 581; 595; 596; 598; 641; 672; 675; 785; 808; 836; 842; 847; 857; 993; 1020; 1026; 1032; 1111; 1153; 1191; 1259; 1385; 1387; 1407; 1432; 1497; 1535; 1642; 1643; 1647; 1785; 1786; 1843; 1894; 1936; 1956; 1958; 1965; 2067; 2068; 2071; 2072; 2074; 2140; 2177; 2189; 2235; 2237; 2332; 2353; 55031; 2547; 2625; 2776; 2782; 2792; 468; 2868; 2876; 2956; 297…	440	252	2.35008e-05	0.000215163
GO:0044255	BP 3	cellular lipid metabolic process	30; 31; 32; 34; 37; 43; 47; 51; 128; 154; 207; 208; 215; 220; 221; 224; 240; 241; 242; 301; 313; 341; 348; 377; 410; 411; 412; 414; 415; 427; 581; 672; 685; 718; 847; 857; 873; 892; 949; 972; 975; 998; 1201; 1373; 1374; 1376; 1382; 1384; 1387; 1390; 1432; 1455; 1543; 1545; 1571; 1573; 1622; 1632; 1645; 1646; 1666; 1737; 1738; 1892; 1906; 1950; 1956; 1962; 54947; 133121; 2055; 2064; 2065; 2069; 21…	1034	556	2.40822e-05	0.000218063
GO:0097435	BP 3	supramolecular fiber organization	25; 71; 81; 87; 118; 23191; 302; 324; 351; 357; 382; 387; 408; 538; 585; 596; 822; 825; 829; 832; 857; 871; 998; 1027; 1072; 1073; 1277; 1278; 1289; 1290; 1301; 1302; 1453; 1490; 1495; 1545; 140766; 1730; 1739; 1832; 1855; 1902; 1906; 2013; 2017; 2039; 2150; 2185; 2195; 2241; 2288; 2316; 116985; 2670; 2764; 2801; 2876; 2934; 3059; 3267; 3312; 3326; 3397; 55761; 134549; 3636; 3693; 3717; 3837; 385…	521	294	2.50343e-05	0.00022422
GO:0008608	BP 3	attachment of spindle microtubules to kinetochore	324; 675; 891; 998; 1062; 1894; 5925; 7756; 55920; 8678; 9184; 9212; 10403; 56155; 57082; 81929; 283489; 23172; 151648; 90417; 29127; 10615	25	22	2.96181e-05	0.000262423
GO:0030029	BP 3	actin filament-based process	25; 29; 71; 81; 87; 118; 287; 23191; 301; 357; 358; 382; 387; 391; 396; 397; 408; 65979; 476; 585; 596; 604; 613; 752; 781; 822; 825; 829; 832; 857; 998; 1020; 1072; 1073; 1265; 1266; 1398; 1490; 1495; 1515; 1525; 1613; 1730; 1739; 1756; 1794; 1824; 1829; 1832; 1902; 1906; 2013; 2017; 2035; 2036; 2037; 2039; 2044; 2150; 2185; 2195; 2241; 2245; 2257; 2275; 2314; 2316; 2317; 116985; 2764; 2919; 293…	631	350	3.27803e-05	0.000287351
GO:0006520	BP 3	cellular amino acid metabolic process	18; 38; 159; 191; 324; 384; 435; 440; 493; 501; 538; 549; 586; 587; 670; 790; 833; 1152; 1201; 445; 1312; 1373; 1491; 1497; 1503; 5719; 1615; 1738; 1743; 1786; 1806; 2184; 2193; 2356; 2571; 2617; 2618; 2639; 2653; 2673; 2678; 2687; 2729; 2730; 2744; 2746; 2747; 2752; 2805; 2806; 468; 2937; 2954; 3028; 3035; 3176; 3376; 3712; 3735; 55278; 4329; 4482; 4522; 4524; 4548; 4594; 4942; 4947; 4967; 15292…	375	217	3.49767e-05	0.000302848
GO:1901657	BP 3	glycosyl compound metabolic process	100; 132; 158; 159; 191; 203; 204; 230; 231; 271; 272; 353; 405; 471; 481; 506; 509; 513; 515; 516; 517; 522; 535; 538; 572; 669; 706; 790; 978; 205; 1327; 1337; 1340; 1345; 1349; 1351; 1352; 1355; 1497; 1503; 1537; 1633; 1635; 1645; 1646; 1716; 1723; 1738; 1739; 1740; 1741; 1786; 1806; 1854; 2023; 2027; 2079; 2203; 2395; 2517; 2519; 2584; 2597; 2631; 2773; 2821; 3098; 3099; 521; 523; 3156; 3251;…	417	239	3.52833e-05	0.000302848
GO:0044281	BP 3	small molecule metabolic process	18; 19; 30; 31; 32; 34; 37; 38; 47; 51; 100; 109; 113; 115; 126; 128; 132; 133; 153; 154; 158; 159; 191; 203; 204; 207; 208; 215; 217; 219; 220; 221; 224; 230; 231; 240; 241; 242; 271; 272; 301; 316; 324; 333; 341; 348; 351; 353; 358; 384; 405; 411; 435; 440; 467; 471; 481; 491; 493; 501; 506; 509; 513; 515; 516; 517; 522; 535; 538; 549; 572; 586; 587; 622; 654; 669; 670; 672; 686; 706; 718; 785;…	2049	1060	3.78062e-05	0.000321158
GO:0032989	BP 3	cellular component morphogenesis	25; 71; 81; 87; 101; 118; 287; 288; 23191; 301; 348; 351; 357; 387; 396; 473; 491; 538; 558; 581; 596; 598; 604; 659; 708; 752; 755; 825; 832; 836; 842; 928; 989; 998; 1000; 1002; 1009; 1020; 1072; 1073; 1191; 1267; 1365; 1382; 1385; 103910; 1432; 1452; 1453; 1454; 1455; 1456; 1496; 1523; 1600; 1605; 1613; 1630; 1690; 1739; 1785; 1808; 1855; 1894; 1902; 1906; 1944; 1947; 1948; 1951; 1952; 1954; 1…	978	525	5.08574e-05	0.000427618
GO:0090559	BP 3	regulation of membrane permeability	292; 572; 578; 581; 596; 598; 637; 664; 815; 1267; 1386; 1869; 2810; 2931; 3099; 5366; 5534; 5599; 6548; 6774; 7027; 7157; 7159; 7161; 7529; 7531; 7533; 7534; 8626; 8996; 23368; 9414; 10018; 10105; 10572; 10971; 79594; 50848; 51100; 117145; 23593; 284114; 54978; 55288; 23788; 90427; 140735; 282991; 27113; 93974; 64112	72	51	5.29216e-05	0.000440478
GO:0007098	BP 3	centrosome cycle	672; 675; 899; 983; 1017; 1111; 1499; 1647; 51510; 3832; 4591; 4682; 5119; 5314; 5902; 6491; 6790; 55755; 7514; 7517; 9371; 9639; 9662; 10015; 10426; 10733; 10769; 10844; 11190; 116840; 79648; 153241; 4869; 81565; 114791; 51175; 84084; 85378; 348654; 54820; 284403; 55125; 22809; 22994; 22995; 56890; 91147; 25978; 26005; 92421; 26973; 100526767; 152185; 128866; 163786	79	55	5.92943e-05	0.000488585
GO:0051304	BP 3	chromosome separation	324; 699; 701; 891; 990; 996; 1062; 1063; 1457; 1843; 2072; 4085; 4292; 201254; 5347; 5518; 5925; 7153; 7155; 7272; 7517; 23137; 7756; 8452; 8697; 9183; 9184; 9700; 9787; 9918; 56155; 10783; 11065; 51451; 56916; 51143; 84101; 84861; 348654; 55795; 23310; 56984; 57697; 25906; 29945; 129563	64	46	6.85084e-05	0.00055892
GO:0032879	BP 3	regulation of localization	14; 18; 19; 25; 29; 32; 41; 163882; 43; 81; 86; 87; 90; 100; 101; 102; 104; 142; 131096; 152; 154; 164; 177; 182; 207; 208; 242; 274; 287; 288; 291; 292; 301; 302; 306; 307; 308; 324; 328; 332; 341; 348; 358; 382; 387; 391; 396; 397; 406; 408; 409; 411; 476; 481; 483; 488; 491; 493; 558; 567; 572; 578; 580; 581; 585; 596; 598; 604; 610; 613; 636; 637; 652; 654; 657; 659; 672; 685; 706; 708; 718; …	2448	1253	7.19948e-05	0.000581605
GO:0006984	BP 3	ER-nucleus signaling pathway	440; 467; 488; 1388; 1649; 1965; 468; 3309; 3484; 3576; 3638; 4000; 4780; 5770; 5771; 7157; 7184; 7466; 7494; 8720; 9451; 10551; 10613; 23645; 11160; 51141; 51360; 84919; 55161; 55294; 22926; 22937; 57003	43	33	9.00481e-05	0.000720384
GO:0071495	BP 3	cellular response to endogenous stimulus	25; 31; 11173; 90; 92; 93; 109; 113; 115; 142; 207; 208; 231; 301; 308; 317; 324; 328; 331; 333; 351; 353; 358; 387; 406; 409; 440; 476; 478; 493; 197131; 528; 533; 535; 572; 585; 598; 607; 610; 641; 649; 652; 654; 656; 657; 659; 672; 687; 790; 815; 824; 842; 857; 860; 867; 890; 898; 928; 960; 975; 988; 990; 999; 1012; 1017; 1022; 1028; 1051; 1154; 1277; 1278; 1282; 1284; 1288; 1290; 1291; 1307; …	1188	628	9.51472e-05	0.000753858
GO:0044087	BP 3	regulation of cellular component biogenesis	25; 118; 142; 23191; 324; 329; 348; 382; 387; 391; 545; 576; 581; 585; 637; 672; 688; 131870; 822; 829; 832; 857; 989; 997; 998; 1027; 1191; 1307; 1385; 1490; 1499; 1540; 1605; 1613; 1642; 1643; 1654; 51510; 1739; 1785; 1902; 1906; 1978; 2017; 2039; 2048; 2067; 2068; 2071; 2072; 2150; 2185; 2241; 2288; 2332; 55011; 80823; 116985; 2670; 2764; 2889; 2934; 2967; 3054; 3059; 3064; 3146; 3265; 3300; 3…	783	424	9.95162e-05	0.000780965
GO:0032535	BP 3	regulation of cellular component size	25; 118; 207; 23191; 348; 358; 360; 382; 491; 585; 659; 822; 829; 832; 1002; 1019; 1020; 1073; 1182; 1185; 1207; 1382; 1385; 1630; 1739; 1785; 1808; 1874; 1906; 1954; 2017; 2039; 2055; 2150; 2185; 2241; 2335; 2764; 2803; 2934; 3059; 3084; 3320; 3326; 134430; 3475; 3575; 3783; 3897; 3984; 4131; 4137; 4478; 4825; 4897; 5048; 5216; 5217; 5357; 5361; 5362; 5499; 5581; 5728; 51334; 5865; 5868; 5879; 5…	347	199	0.000145854	0.00112901
GO:0031589	BP 3	cell-substrate adhesion	25; 81; 87; 558; 596; 604; 708; 780; 947; 960; 967; 998; 1012; 1020; 1021; 1277; 1295; 1305; 1307; 1435; 1490; 1499; 1605; 1613; 1756; 1785; 2013; 2017; 2039; 2185; 2192; 2241; 2316; 2335; 2621; 3232; 3397; 3491; 3655; 3673; 3675; 3678; 3679; 3685; 3689; 3690; 3691; 3693; 3694; 3717; 3791; 3912; 3915; 3956; 3987; 4070; 4082; 4088; 4091; 4221; 4241; 4287; 4289; 4323; 4585; 4763; 4851; 5054; 5291; …	307	178	0.000146607	0.00112901
GO:0006082	BP 3	organic acid metabolic process	18; 30; 31; 32; 34; 37; 38; 47; 51; 159; 191; 207; 208; 215; 220; 224; 230; 240; 241; 242; 301; 324; 341; 384; 405; 411; 435; 440; 471; 493; 501; 538; 549; 586; 587; 669; 670; 672; 686; 718; 790; 833; 857; 873; 972; 1152; 1201; 445; 1312; 1373; 1374; 1376; 1382; 1384; 1390; 1431; 1432; 1464; 1491; 1497; 1499; 1503; 1528; 1543; 1545; 5719; 1571; 1573; 1593; 1615; 1632; 1645; 1646; 1666; 1737; 1738…	1087	575	0.000171097	0.00130541
GO:0051701	BP 3	interaction with host	558; 572; 598; 857; 949; 950; 975; 1508; 1525; 1605; 1642; 1803; 1948; 2192; 2519; 2621; 2934; 3416; 3434; 3643; 3673; 3678; 3685; 3690; 3693; 3694; 3836; 3837; 3838; 3921; 3949; 3956; 3965; 4088; 4361; 4734; 4864; 5071; 5091; 5272; 5371; 5478; 5481; 5610; 5806; 5817; 5818; 5987; 6256; 6404; 6510; 6575; 6584; 6737; 6891; 6950; 6993; 7037; 7113; 7251; 7298; 7405; 7706; 7726; 7852; 8519; 8673; 8692…	186	113	0.000196047	0.00148204
GO:0002218	BP 3	activation of innate immune response	101; 329; 330; 331; 409; 708; 857; 929; 1147; 1387; 1508; 1513; 1514; 1520; 1535; 1540; 5719; 1755; 2150; 2319; 2534; 3146; 3265; 3329; 3385; 3428; 3551; 3654; 3659; 3661; 3665; 3689; 3965; 4057; 4214; 4615; 4790; 4792; 5058; 5289; 5566; 5567; 5581; 5641; 5682; 5688; 5690; 5693; 5694; 5695; 5696; 5698; 5699; 5702; 5704; 5706; 5707; 5708; 5709; 5713; 5714; 5715; 5717; 5720; 5721; 5971; 6233; 6397;…	252	148	0.0002279	0.00170718
GO:0051204	BP 3	protein insertion into mitochondrial membrane	572; 581; 596; 637; 1869; 2810; 5366; 5534; 5599; 7027; 7157; 7159; 7161; 7529; 7531; 7533; 7534; 8626; 23368; 10018; 10971; 51100; 90427; 140735; 27113; 64112	33	26	0.00024325	0.00180575
GO:0040008	BP 3	regulation of growth	25; 32; 86; 102; 153; 154; 207; 348; 351; 131566; 585; 596; 604; 652; 659; 694; 718; 780; 825; 891; 952; 975; 978; 983; 984; 998; 1002; 1020; 1026; 1027; 1031; 1032; 1154; 1382; 1385; 1432; 1435; 1457; 1490; 1535; 51293; 1594; 1630; 1654; 5753; 1785; 1808; 1848; 1954; 1956; 2017; 2023; 2036; 2064; 2100; 2137; 2185; 2203; 2260; 2261; 2273; 2305; 2335; 2395; 55031; 2621; 2627; 2661; 2778; 2803; 281…	644	350	0.000274261	0.00201777
GO:0009725	BP 3	response to hormone	21; 31; 34; 38; 90; 109; 113; 115; 133; 142; 154; 178; 204; 207; 208; 210; 231; 301; 302; 306; 308; 328; 353; 358; 374; 406; 409; 412; 440; 476; 478; 488; 528; 533; 535; 572; 581; 585; 595; 596; 622; 652; 654; 672; 687; 706; 718; 790; 799; 808; 815; 836; 842; 847; 857; 868; 890; 898; 952; 988; 990; 1017; 1022; 1026; 1027; 1154; 1277; 445; 1364; 1373; 1385; 1394; 1407; 1445; 1460; 1490; 1499; 1640…	864	461	0.000288804	0.00210597
GO:0009888	BP 3	tissue development	25; 34; 37; 38; 11173; 90; 92; 93; 100; 133; 154; 163; 177; 182; 207; 208; 220; 224; 230; 268; 301; 307; 317; 360; 374; 384; 387; 389; 406; 409; 412; 65979; 467; 488; 491; 538; 572; 581; 585; 595; 596; 607; 622; 631; 639; 649; 652; 654; 656; 657; 659; 660; 675; 688; 694; 719; 726; 780; 785; 793; 825; 836; 839; 847; 857; 860; 861; 871; 873; 891; 947; 960; 967; 983; 998; 1000; 1020; 1021; 1026; 105…	1765	909	0.000295851	0.00213843
GO:0032922	BP 3	circadian regulation of gene expression	132; 406; 463; 1390; 1407; 1453; 1454; 2673; 468; 3066; 3192; 3398; 4804; 4862; 5371; 5465; 5499; 5927; 5971; 7150; 8204; 8473; 8553; 8863; 8864; 9112; 9572; 9575; 10135; 10499; 10514; 10743; 79365; 112464; 148523; 83759; 3065; 25819; 23411; 5187; 10891	58	41	0.000303696	0.00217605
GO:0006629	BP 3	lipid metabolic process	12; 19; 30; 31; 32; 34; 37; 43; 47; 51; 128; 133; 154; 27339; 207; 208; 215; 220; 221; 224; 231; 240; 241; 242; 301; 313; 341; 348; 351; 377; 410; 411; 412; 414; 415; 427; 476; 506; 131601; 581; 585; 80765; 654; 672; 685; 706; 718; 847; 857; 873; 892; 949; 972; 975; 998; 1191; 1201; 1373; 1374; 1376; 1382; 1384; 1385; 1387; 1389; 1390; 1432; 1455; 1543; 1545; 1571; 1573; 1591; 1593; 1594; 1595; 1…	1315	686	0.000312351	0.00221877
GO:1901698	BP 3	response to nitrogen compound	18; 25; 100; 103; 109; 113; 115; 133; 142; 154; 159; 182; 207; 208; 210; 231; 301; 308; 328; 329; 333; 351; 353; 358; 374; 412; 440; 488; 493; 197131; 528; 533; 535; 540; 572; 581; 595; 596; 598; 610; 622; 641; 652; 672; 706; 790; 808; 815; 824; 836; 847; 857; 890; 898; 983; 988; 990; 999; 1017; 1020; 1026; 1027; 1051; 1139; 1147; 1154; 1244; 1277; 1278; 1282; 1288; 1290; 1291; 1307; 445; 1316; 1…	922	489	0.000383513	0.00270098
GO:0022406	BP 3	membrane docking	2054; 4218; 4478; 4905; 5194; 5830; 5872; 5899; 6093; 203062; 6616; 6804; 6809; 6811; 6812; 6813; 7412; 7430; 8417; 8615; 8675; 8676; 8724; 9341; 9482; 9751; 10228; 10244; 10497; 10640; 10652; 11261; 149371; 51762; 55770; 54536; 54843; 55014; 23025; 55823; 23233; 23673; 26258; 26276; 57617; 60412; 65009; 65082	71	48	0.000510042	0.00356165
GO:0033059	BP 3	cellular pigmentation	164; 357; 585; 596; 967; 1130; 1639; 5874; 4644; 4647; 5861; 5873; 6490; 8195; 8546; 8766; 8907; 8934; 8943; 9230; 9839; 10981; 10540; 84062; 84079; 84100; 55212; 55686; 23557; 57619; 26258; 26276; 282991; 64284; 65082	49	35	0.000609436	0.00421996
GO:0040012	BP 3	regulation of locomotion	14; 25; 29; 81; 90; 100; 101; 102; 104; 177; 182; 207; 208; 301; 306; 308; 324; 328; 348; 387; 396; 397; 411; 585; 596; 613; 652; 659; 685; 708; 719; 727; 889; 949; 967; 972; 975; 1012; 1020; 1021; 1240; 1265; 1277; 1432; 1435; 1460; 1495; 1512; 1545; 1602; 1605; 1613; 1642; 1893; 1902; 1906; 1948; 1950; 1954; 1956; 2013; 2039; 2064; 2065; 2069; 2113; 2149; 2150; 2152; 2185; 2192; 2202; 2241; 226…	783	417	0.000666431	0.00457616
GO:0042594	BP 3	response to starvation	34; 38; 133; 440; 467; 596; 622; 659; 857; 1026; 1312; 1373; 1515; 1649; 1723; 1824; 1965; 2308; 2621; 2629; 2752; 468; 3077; 3309; 3312; 3428; 3625; 3725; 3992; 4780; 4925; 5019; 5166; 5289; 5366; 5468; 5563; 5610; 5899; 6715; 6720; 7157; 7351; 7378; 7436; 7494; 7538; 8131; 8408; 8443; 8493; 8644; 8678; 8877; 8897; 9451; 9706; 10325; 10514; 10533; 10670; 29103; 23645; 11167; 11345; 374659; 7482;…	155	94	0.000703977	0.00475811
GO:0071214	BP 3	cellular response to abiotic stimulus	41; 159; 207; 358; 396; 476; 545; 572; 578; 581; 598; 624; 641; 652; 654; 664; 706; 808; 825; 835; 842; 857; 993; 1026; 1111; 1259; 1265; 1277; 1387; 1407; 1432; 1499; 1508; 1535; 1642; 1643; 1647; 1654; 1785; 1894; 1936; 1958; 1965; 2072; 2100; 2332; 55031; 2547; 2625; 2782; 2792; 468; 2868; 2979; 3000; 3014; 3364; 3428; 3553; 3659; 3673; 4193; 4214; 4261; 4609; 4615; 4638; 4734; 4790; 801; 5111…	293	167	0.000704478	0.00475811
GO:0007163	BP 3	establishment or maintenance of cell polarity	324; 358; 382; 667; 889; 998; 1058; 1495; 1739; 1740; 1741; 1794; 2011; 2185; 2195; 2319; 2625; 2934; 3064; 3280; 3993; 4000; 4131; 4134; 4478; 4627; 4926; 5048; 5590; 5747; 5754; 5908; 5911; 6093; 6469; 399687; 6548; 6624; 6794; 55755; 6993; 7430; 7477; 8729; 9053; 9183; 9265; 9368; 9585; 9793; 9826; 10096; 10097; 10193; 10253; 10399; 10403; 10486; 10494; 10806; 10890; 11004; 7465; 143098; 79648…	161	97	0.000800035	0.00535959
GO:0051090	BP 3	regulation of sequence-specific DNA binding transcription factor activity	101; 177; 207; 268; 306; 307; 408; 409; 815; 825; 847; 1054; 1147; 1191; 1240; 1386; 1432; 1491; 1499; 1540; 1545; 1649; 2044; 2100; 2146; 2241; 2316; 2353; 2535; 2621; 2958; 3066; 3162; 3275; 3397; 3398; 3399; 3551; 3553; 3569; 3570; 200186; 3654; 3689; 3717; 3725; 3728; 3965; 4040; 4057; 4092; 4221; 4294; 4488; 4591; 4615; 4693; 4790; 4791; 4792; 4793; 4825; 5087; 5292; 5314; 5468; 5526; 5530; …	371	207	0.000829002	0.00550885
GO:1902581	BP 3	multi-organism cellular localization	2332; 3434; 3836; 3837; 3838; 137492; 5901; 6233; 55746; 6891; 6993; 7251; 7311; 7316; 7514; 8021; 8086; 9631; 9688; 9972; 9984; 10189; 10762; 11097; 55706; 79023; 79139; 79228; 79720; 79902; 80145; 155382; 81929; 84321; 53371; 23165; 23225; 23279; 23511; 9397; 57122; 9818; 100101267; 348995; 129401	67	45	0.000937752	0.00618166
GO:0010243	BP 3	response to organonitrogen compound	18; 25; 100; 109; 113; 115; 133; 142; 154; 159; 182; 207; 208; 210; 231; 301; 308; 328; 329; 333; 351; 353; 358; 374; 412; 440; 488; 493; 197131; 528; 533; 535; 540; 572; 581; 595; 596; 598; 610; 622; 641; 672; 706; 790; 808; 815; 824; 836; 847; 857; 890; 898; 983; 988; 990; 999; 1017; 1020; 1026; 1027; 1051; 1139; 1147; 1154; 1244; 1277; 1278; 1282; 1288; 1290; 1291; 1307; 445; 1316; 1373; 1385;…	812	430	0.000980217	0.00641031
GO:0043900	BP 3	regulation of multi-organism process	100; 103; 104; 348; 397; 572; 596; 708; 857; 1025; 1072; 1105; 1642; 1654; 1655; 1910; 2040; 2150; 2192; 2332; 2519; 2683; 2934; 2962; 3428; 3434; 3576; 3609; 3625; 3669; 3685; 3725; 3956; 3965; 4057; 4361; 4599; 4615; 4851; 4882; 4940; 5007; 5016; 5021; 5029; 5071; 5091; 5139; 5216; 5328; 5359; 5371; 5431; 5433; 5435; 5436; 5437; 5438; 5440; 5478; 5481; 5518; 5586; 5610; 5806; 5886; 5987; 6041; …	272	155	0.00108334	0.00702894
GO:0070482	BP 3	response to oxygen levels	18; 81; 100; 101; 133; 154; 177; 191; 207; 210; 240; 317; 329; 358; 405; 481; 572; 596; 624; 664; 824; 836; 847; 857; 890; 891; 947; 952; 1019; 1026; 1027; 1139; 1277; 1365; 1385; 1387; 1490; 1543; 1616; 132864; 1803; 1869; 1889; 1902; 1906; 1958; 1978; 2021; 2030; 2068; 2071; 2113; 2185; 2308; 2627; 2782; 2792; 3066; 3162; 3163; 3291; 3553; 3654; 3673; 3708; 3709; 3776; 3939; 4000; 4017; 4088; 4…	330	185	0.00112633	0.00725073
GO:0044766	BP 3	multi-organism transport	857; 2332; 3434; 3836; 3837; 3838; 137492; 5901; 6233; 55746; 6891; 6950; 6993; 7251; 7311; 7316; 7514; 8021; 8086; 9631; 9688; 9972; 9984; 10189; 10762; 11097; 55706; 79023; 79139; 79228; 79720; 79902; 80145; 155382; 81929; 84321; 53371; 23165; 23225; 23279; 23511; 9397; 57122; 9818; 100101267; 348995; 129401	71	47	0.00117743	0.00752092
GO:0021987	BP 3	cerebral cortex development	471; 572; 581; 585; 1000; 1020; 1499; 1600; 1956; 2260; 2618; 2737; 3014; 3190; 3912; 4040; 4192; 4301; 4763; 5048; 5194; 5663; 5802; 5830; 5879; 6091; 6434; 6715; 7248; 7436; 7531; 8195; 8648; 8828; 8829; 8941; 9289; 9928; 10371; 10460; 10579; 55970; 79143; 79633; 79648; 153241; 89839; 114327; 81565; 50937; 84687; 85458; 8851; 54407; 153090; 54820; 284403; 317762; 23236; 9353; 23380; 57142; 8992…	109	68	0.00129106	0.00818336
GO:0044712	BP 3	single-organism catabolic process	18; 30; 32; 34; 37; 38; 43; 51; 100; 128; 154; 178; 191; 207; 208; 215; 217; 219; 221; 224; 230; 267; 272; 316; 341; 348; 405; 411; 412; 435; 493; 501; 549; 572; 586; 587; 622; 644; 669; 131870; 808; 847; 857; 949; 956; 978; 132158; 10952; 1267; 1277; 1278; 1282; 1284; 1286; 1287; 1288; 1289; 1290; 1291; 1292; 1293; 1295; 1296; 1301; 1302; 1305; 1306; 1373; 1374; 1376; 1384; 1464; 1486; 1491; 150…	849	447	0.0014017	0.0088168
GO:0044786	BP 3	cell cycle DNA replication	1602; 1763; 3978; 4361; 5111; 5976; 8243; 8318; 9126; 9837; 10735; 11200; 51659; 144455; 79733; 7884; 80174; 81620; 51507; 54617; 54962; 55294; 91603; 59343	32	24	0.00148698	0.00928236
GO:0006790	BP 3	sulfur compound metabolic process	31; 32; 47; 191; 411; 686; 1192; 1312; 1373; 1464; 1468; 1491; 1497; 1499; 1737; 1738; 1743; 1786; 1937; 2098; 2131; 2135; 2137; 2180; 2194; 2395; 2639; 2678; 2679; 2683; 2686; 2687; 2720; 2729; 2730; 2739; 2799; 2876; 2936; 2937; 2941; 2944; 2947; 2954; 3029; 3141; 3295; 3340; 3417; 3423; 4060; 4144; 4166; 4257; 4258; 4259; 197322; 4482; 4522; 4524; 4548; 266722; 4594; 4597; 4598; 4682; 4780; 49…	390	215	0.00152519	0.00944927

## Sheet: 4. 48_MDA_GO
term_goid	term_category/level	term_name	members_input_overlap	set_size	effective_size	p-value	q-value
GO:0006996	BP 3	organelle organization	19; 25; 27; 29; 51; 53; 71; 11173; 81; 86; 87; 109; 118; 141; 142; 154; 164; 27338; 207; 208; 211; 288; 291; 292; 23191; 301; 302; 308; 328; 330; 331; 332; 348; 401548; 374; 382; 387; 391; 396; 397; 400; 403; 408; 409; 411; 439; 65979; 65993; 481; 488; 491; 506; 197135; 528; 533; 535; 538; 546; 572; 578; 581; 583; 585; 598; 604; 613; 617; 636; 637; 641; 652; 662; 664; 667; 672; 675; 685; 699; 701…	3214	1835	7.02691e-71	5.69179e-68
GO:0007049	BP 3	cell cycle	25; 90; 104; 109; 27338; 203; 207; 208; 288; 301; 311; 322; 328; 330; 331; 332; 351; 382; 387; 389; 403; 406; 440; 65979; 463; 493; 131601; 546; 572; 578; 580; 581; 585; 586; 595; 598; 613; 637; 641; 652; 667; 672; 675; 685; 699; 701; 131870; 808; 811; 815; 817; 818; 831; 835; 836; 890; 891; 896; 899; 900; 901; 905; 983; 988; 989; 990; 991; 993; 994; 995; 996; 997; 998; 1012; 1017; 1018; 1019; 10…	1697	1055	5.03949e-63	2.041e-60
GO:0034641	BP 3	cellular nitrogen compound metabolic process	16; 18; 19; 23; 25; 32; 43; 48; 27316; 81; 86; 87; 90; 92; 93; 100; 101; 103; 104; 109; 112; 113; 115; 133; 136; 142; 143; 154; 158; 159; 166; 177; 182; 191; 27339; 203; 204; 207; 208; 210; 211; 230; 242; 268; 271; 272; 291; 292; 301; 306; 307; 317; 318; 322; 328; 331; 332; 333; 348; 351; 374; 384; 391; 406; 408; 409; 427; 435; 440; 444; 65982; 65993; 463; 467; 471; 481; 491; 493; 501; 506; 513; …	6467	3291	7.01743e-58	1.89471e-55
GO:1903047	BP 3	mitotic cell cycle process	25; 90; 27338; 207; 288; 301; 328; 330; 331; 332; 351; 387; 131601; 546; 581; 585; 586; 595; 598; 637; 641; 652; 685; 699; 701; 808; 815; 817; 818; 835; 890; 891; 899; 900; 901; 983; 989; 990; 991; 993; 994; 995; 996; 997; 998; 1017; 1018; 1019; 1021; 1022; 1026; 1027; 1031; 1033; 1058; 1060; 1062; 1063; 1069; 1104; 1111; 1112; 54801; 1213; 1387; 1452; 1453; 1454; 1457; 1543; 1613; 1639; 1647; 16…	879	606	2.06229e-57	4.17613e-55
GO:0044260	BP 3	cellular macromolecule metabolic process	12; 16; 19; 21; 23; 25; 27; 43; 48; 53; 27316; 11173; 81; 86; 87; 90; 92; 93; 101; 102; 103; 104; 109; 112; 113; 115; 118; 128; 133; 136; 141; 142; 143; 147; 152; 154; 157; 166; 177; 178; 182; 27338; 27339; 207; 208; 242; 268; 284; 291; 292; 301; 302; 306; 307; 317; 322; 328; 330; 331; 332; 334; 348; 351; 374; 387; 391; 406; 408; 409; 410; 411; 412; 414; 415; 435; 444; 65982; 65993; 463; 467; 493…	8310	4088	1.41913e-54	2.29899e-52
GO:0006139	BP 3	nucleobase-containing compound metabolic process	16; 19; 25; 43; 27316; 81; 86; 87; 90; 92; 93; 100; 101; 103; 104; 109; 112; 113; 115; 133; 136; 142; 143; 154; 158; 159; 166; 177; 182; 191; 27339; 203; 204; 207; 208; 230; 268; 271; 272; 301; 306; 307; 317; 318; 322; 328; 331; 332; 333; 348; 351; 374; 391; 406; 408; 409; 444; 65982; 463; 467; 471; 481; 491; 493; 506; 513; 515; 516; 517; 197135; 535; 538; 546; 64395; 572; 578; 580; 581; 595; 602…	5731	2912	8.36777e-48	1.12965e-45
GO:0006725	BP 3	cellular aromatic compound metabolic process	16; 18; 19; 25; 43; 27316; 81; 86; 87; 90; 92; 93; 100; 101; 103; 104; 109; 112; 113; 115; 133; 136; 142; 143; 154; 158; 159; 166; 177; 182; 191; 27339; 203; 204; 207; 208; 210; 211; 230; 231; 268; 271; 272; 301; 306; 307; 314; 317; 318; 322; 328; 331; 332; 333; 348; 351; 374; 391; 406; 408; 409; 444; 65982; 463; 467; 471; 481; 491; 493; 506; 513; 515; 516; 517; 197135; 535; 538; 546; 64395; 572;…	5934	3001	2.46759e-47	2.85536e-45
GO:0046483	BP 3	heterocycle metabolic process	16; 19; 25; 32; 43; 27316; 81; 86; 87; 90; 92; 93; 100; 101; 103; 104; 109; 112; 113; 115; 133; 136; 142; 143; 154; 158; 159; 166; 177; 182; 191; 27339; 203; 204; 207; 208; 210; 211; 230; 268; 271; 272; 301; 306; 307; 317; 318; 322; 328; 331; 332; 333; 348; 351; 374; 391; 406; 408; 409; 444; 65982; 463; 467; 471; 481; 491; 493; 506; 513; 515; 516; 517; 197135; 535; 538; 546; 64395; 572; 578; 580;…	5900	2985	3.43124e-47	3.47413e-45
GO:1901360	BP 3	organic cyclic compound metabolic process	16; 18; 19; 25; 30; 32; 37; 43; 47; 27316; 81; 86; 87; 90; 92; 93; 100; 101; 103; 104; 109; 112; 113; 115; 133; 136; 142; 143; 154; 158; 159; 166; 177; 182; 191; 27339; 203; 204; 207; 208; 210; 211; 230; 231; 268; 271; 272; 301; 306; 307; 314; 317; 318; 322; 328; 331; 332; 333; 341; 348; 351; 374; 391; 406; 408; 409; 412; 444; 65982; 463; 467; 471; 476; 481; 491; 493; 506; 513; 515; 516; 517; 197…	6122	3084	4.51784e-47	4.06605e-45
GO:0043170	BP 3	macromolecule metabolic process	12; 16; 19; 21; 23; 25; 27; 32; 40; 43; 48; 53; 27316; 60; 11173; 81; 86; 87; 90; 92; 93; 101; 102; 103; 104; 109; 112; 113; 115; 118; 128; 133; 136; 141; 142; 143; 147; 152; 154; 157; 166; 177; 178; 182; 27338; 27339; 207; 208; 242; 268; 284; 287; 288; 291; 292; 301; 302; 306; 307; 310; 317; 320; 321; 322; 328; 330; 331; 332; 334; 341; 348; 351; 374; 387; 391; 406; 408; 409; 410; 411; 412; 414; …	9047	4346	3.47119e-43	2.81166e-41
GO:0044249	BP 3	cellular biosynthetic process	16; 18; 19; 23; 25; 32; 37; 38; 43; 47; 48; 27316; 11173; 81; 86; 87; 90; 92; 93; 100; 101; 109; 112; 113; 115; 133; 136; 142; 143; 154; 158; 159; 166; 177; 178; 182; 191; 203; 204; 207; 208; 210; 211; 220; 221; 224; 231; 240; 242; 268; 271; 272; 284; 291; 292; 301; 306; 307; 322; 328; 331; 332; 333; 341; 348; 351; 374; 384; 391; 406; 408; 409; 435; 440; 444; 65982; 65985; 65993; 463; 467; 471; 4…	6068	3034	3.84613e-42	2.83215e-40
GO:1901576	BP 3	organic substance biosynthetic process	16; 18; 19; 23; 25; 32; 37; 38; 43; 47; 48; 27316; 11173; 81; 86; 87; 90; 92; 93; 100; 101; 109; 112; 113; 115; 133; 136; 142; 143; 154; 158; 159; 166; 177; 178; 182; 191; 27339; 203; 204; 207; 208; 210; 211; 220; 221; 224; 230; 231; 240; 242; 268; 271; 272; 284; 291; 292; 301; 306; 307; 322; 328; 331; 332; 333; 341; 348; 351; 374; 384; 391; 406; 408; 409; 435; 440; 444; 65982; 65985; 65993; 463;…	6162	3069	7.41491e-41	5.00507e-39
GO:0070727	BP 3	cellular macromolecule localization	163882; 86; 103; 141; 142; 161; 162; 163; 164; 27339; 207; 208; 284; 287; 288; 302; 320; 348; 372; 382; 387; 391; 400; 403; 406; 439; 444; 481; 483; 546; 550; 572; 580; 581; 582; 583; 585; 598; 602; 604; 636; 637; 652; 654; 657; 672; 675; 682; 701; 706; 754; 784; 799; 811; 857; 868; 908; 950; 967; 972; 975; 983; 998; 1000; 1020; 1026; 1058; 1173; 1175; 1211; 1213; 1277; 1315; 1363; 1432; 1434; 14…	1571	917	4.17622e-38	2.60211e-36
GO:0046907	BP 3	intracellular transport	19; 32; 81; 86; 103; 136; 141; 142; 154; 161; 162; 163; 164; 207; 208; 284; 287; 288; 302; 320; 348; 351; 372; 374; 387; 400; 403; 406; 444; 481; 488; 506; 513; 515; 516; 517; 540; 550; 580; 583; 585; 602; 604; 636; 637; 652; 654; 657; 672; 682; 706; 738; 754; 788; 811; 821; 868; 950; 966; 972; 983; 998; 1020; 1026; 1075; 1173; 1175; 1211; 1213; 1294; 1315; 1374; 1432; 1434; 1440; 1453; 1499; 152…	1663	960	1.91848e-37	1.10998e-35
GO:0033554	BP 3	cellular response to stress	16; 25; 37; 11173; 86; 101; 118; 133; 136; 142; 143; 154; 177; 27339; 207; 221; 231; 301; 308; 317; 322; 328; 331; 348; 406; 439; 440; 467; 481; 488; 538; 546; 550; 572; 573; 578; 580; 581; 595; 598; 602; 604; 624; 637; 641; 652; 657; 659; 664; 666; 672; 675; 706; 754; 768; 131870; 811; 813; 815; 817; 818; 835; 836; 837; 857; 890; 891; 972; 983; 988; 995; 998; 1017; 1018; 1021; 1022; 1025; 1026; …	1857	1054	7.57289e-37	4.08936e-35
GO:1902589	BP 3	single-organism organelle organization	25; 27; 29; 71; 11173; 81; 86; 87; 118; 141; 154; 208; 288; 292; 23191; 301; 302; 308; 330; 331; 332; 382; 387; 391; 396; 397; 403; 408; 65979; 481; 546; 572; 578; 581; 583; 585; 598; 604; 613; 636; 637; 662; 664; 667; 672; 675; 699; 701; 706; 752; 811; 815; 822; 829; 832; 857; 891; 899; 983; 989; 990; 991; 996; 998; 1017; 1020; 1027; 1058; 1060; 1062; 1063; 1069; 1072; 1104; 1107; 1108; 1111; 54…	1719	983	5.53572e-36	2.80246e-34
GO:0008104	BP 3	protein localization	18; 19; 25; 40; 163882; 43; 81; 86; 93; 101; 103; 141; 142; 152; 161; 162; 163; 164; 27339; 207; 208; 284; 287; 288; 291; 292; 301; 302; 307; 308; 320; 321; 322; 332; 348; 401548; 372; 379; 381; 382; 387; 391; 396; 400; 403; 406; 408; 409; 439; 444; 65985; 481; 483; 528; 533; 535; 546; 550; 572; 580; 581; 582; 583; 585; 598; 602; 604; 636; 637; 652; 654; 657; 672; 675; 682; 689; 701; 706; 738; 75…	2411	1316	2.69449e-35	1.28385e-33
GO:0043933	BP 3	macromolecular complex subunit organization	19; 25; 32; 35; 38; 41; 43; 27316; 60; 86; 103; 118; 142; 154; 158; 163; 27338; 27339; 210; 284; 23191; 302; 308; 309; 317; 320; 322; 330; 341; 348; 374; 382; 408; 435; 444; 65993; 197135; 535; 538; 546; 572; 581; 585; 604; 607; 617; 636; 637; 641; 197259; 664; 672; 675; 708; 740; 811; 817; 818; 822; 829; 832; 847; 857; 871; 891; 949; 966; 972; 978; 983; 989; 998; 1000; 1017; 1022; 1025; 1027; 10…	2332	1275	1.51767e-34	6.82952e-33
GO:0022613	BP 3	ribonucleoprotein complex biogenesis	23; 103; 27339; 197135; 636; 705; 708; 131870; 1153; 1207; 1453; 1454; 1653; 1654; 1656; 1736; 1939; 1968; 1975; 2091; 2197; 55011; 6628; 2483; 55052; 2794; 134430; 3646; 3692; 3921; 55794; 4736; 4809; 4839; 4848; 4927; 4931; 5036; 5393; 5394; 5433; 5822; 5901; 6041; 6122; 6124; 6125; 6128; 6129; 6130; 6132; 6134; 6136; 6137; 6138; 6141; 6142; 6143; 6146; 6147; 6152; 6154; 6156; 6157; 6158; 6159;…	465	328	2.87036e-34	1.22368e-32
GO:0022607	BP 3	cellular component assembly	19; 25; 32; 35; 38; 40; 41; 43; 27316; 60; 71; 81; 87; 103; 118; 142; 154; 158; 163; 27338; 27339; 210; 284; 287; 288; 23191; 302; 308; 309; 317; 320; 330; 331; 332; 341; 348; 351; 374; 382; 387; 389; 391; 403; 408; 435; 197135; 535; 538; 546; 572; 576; 581; 583; 585; 607; 617; 627; 636; 637; 641; 197259; 667; 672; 688; 708; 811; 817; 818; 822; 829; 832; 847; 857; 891; 928; 966; 972; 978; 983; 98…	2485	1339	1.76958e-32	7.16679e-31
GO:0051649	BP 3	establishment of localization in cell	19; 25; 32; 41; 81; 86; 103; 136; 141; 142; 154; 161; 162; 163; 164; 207; 208; 284; 287; 288; 302; 320; 332; 348; 351; 372; 374; 387; 400; 403; 406; 408; 444; 481; 488; 493; 506; 513; 515; 516; 517; 540; 550; 572; 578; 580; 581; 583; 585; 602; 604; 636; 637; 652; 654; 657; 672; 675; 682; 706; 738; 754; 781; 784; 788; 808; 811; 815; 817; 821; 857; 868; 891; 950; 966; 972; 983; 998; 1000; 1020; 102…	1982	1094	1.24402e-31	4.79836e-30
GO:0044248	BP 3	cellular catabolic process	18; 30; 32; 35; 37; 38; 43; 51; 11173; 100; 101; 128; 154; 178; 27338; 191; 27339; 207; 208; 221; 224; 272; 302; 317; 341; 348; 406; 408; 409; 411; 435; 493; 501; 197131; 197135; 549; 550; 581; 586; 587; 594; 622; 644; 645; 664; 669; 678; 701; 754; 131870; 808; 823; 836; 847; 857; 891; 899; 949; 956; 975; 978; 983; 991; 996; 997; 1020; 1075; 1191; 1200; 1267; 1312; 1373; 1374; 1384; 1452; 1453; 1…	1540	877	4.02237e-31	1.48097e-29
GO:0045184	BP 3	establishment of protein localization	18; 19; 25; 163882; 43; 81; 86; 93; 101; 103; 141; 142; 152; 161; 162; 163; 164; 207; 208; 284; 287; 288; 291; 292; 301; 302; 307; 308; 320; 321; 322; 332; 348; 401548; 372; 379; 381; 382; 387; 391; 403; 406; 408; 409; 439; 444; 65985; 481; 528; 533; 535; 550; 572; 580; 581; 582; 583; 585; 598; 602; 604; 637; 652; 654; 657; 672; 675; 682; 689; 706; 738; 754; 799; 811; 818; 821; 834; 868; 908; 950…	2001	1100	9.35994e-31	3.29633e-29
GO:0016032	BP 3	viral process	103; 104; 291; 292; 348; 387; 558; 572; 581; 598; 636; 664; 699; 708; 857; 890; 905; 949; 950; 975; 995; 1025; 1058; 1072; 1104; 1105; 1232; 1315; 1387; 1488; 1508; 1525; 1605; 1654; 1655; 1656; 51510; 1739; 1755; 1781; 1803; 1877; 1948; 1974; 2033; 2040; 2060; 2068; 2197; 2224; 2332; 2534; 2547; 2621; 5933; 2934; 2956; 2958; 2962; 3014; 3054; 3106; 3107; 3122; 3178; 3190; 3312; 3326; 3329; 3383;…	748	474	1.08559e-30	3.66387e-29
GO:0044770	BP 3	cell cycle phase transition	90; 27338; 207; 301; 328; 332; 351; 493; 131601; 581; 586; 595; 637; 641; 699; 701; 808; 815; 817; 818; 835; 890; 891; 983; 990; 993; 994; 995; 996; 997; 1017; 1018; 1019; 1021; 1022; 1026; 1027; 1031; 1033; 1062; 1063; 1069; 1104; 1111; 1112; 54801; 1387; 1453; 1454; 1457; 1543; 1639; 1647; 1654; 1719; 1781; 1843; 1869; 1874; 1876; 1956; 1978; 2029; 2033; 2068; 2146; 2273; 2305; 2810; 93323; 316…	473	325	1.54925e-30	5.01956e-29
GO:1901575	BP 3	organic substance catabolic process	18; 30; 32; 35; 37; 38; 43; 51; 11173; 100; 101; 128; 154; 178; 27338; 191; 27339; 207; 208; 217; 221; 224; 230; 272; 302; 317; 341; 348; 406; 408; 409; 411; 412; 435; 493; 501; 197131; 197135; 549; 550; 572; 580; 581; 586; 587; 594; 622; 644; 645; 664; 669; 678; 701; 725; 754; 131870; 808; 823; 836; 847; 857; 891; 899; 949; 956; 975; 978; 983; 991; 996; 997; 998; 1020; 1027; 1075; 132158; 1117; …	1819	1011	1.64478e-30	5.12413e-29
GO:0044403	BP 3	symbiosis, encompassing mutualism through parasitism	103; 104; 291; 292; 348; 387; 558; 572; 581; 598; 636; 664; 699; 708; 857; 890; 905; 949; 950; 975; 995; 1025; 1058; 1072; 1104; 1105; 1232; 1315; 1387; 1488; 1508; 1525; 1605; 1654; 1655; 1656; 51510; 1739; 1755; 1781; 1803; 1877; 1948; 1974; 2033; 2040; 2060; 2068; 2150; 2197; 2224; 2332; 2519; 2534; 2547; 2621; 5933; 2876; 2934; 2956; 2958; 2962; 3014; 3054; 3106; 3107; 3122; 3178; 3190; 3312;…	784	487	1.55847e-28	4.67542e-27
GO:0051301	BP 3	cell division	27338; 288; 311; 332; 382; 387; 389; 403; 131601; 585; 595; 598; 641; 675; 678; 699; 701; 808; 847; 890; 891; 896; 899; 900; 901; 905; 983; 989; 990; 991; 993; 994; 995; 996; 998; 1017; 1018; 1019; 1020; 1021; 1022; 1060; 1062; 1063; 1069; 1104; 54801; 1163; 1164; 1452; 1613; 51510; 1730; 1877; 1894; 2029; 2068; 2119; 2250; 2260; 2770; 2771; 2773; 2801; 2810; 93323; 2908; 3070; 3619; 3796; 3832; …	553	356	4.59605e-25	1.32957e-23
GO:0048518	BP 3	positive regulation of biological process	14; 18; 19; 23; 25; 27; 29; 32; 40; 163882; 43; 47; 51; 27316; 60; 71; 81; 86; 90; 92; 93; 100; 101; 102; 103; 104; 109; 112; 113; 115; 133; 136; 142; 147; 152; 154; 164; 166; 177; 182; 27338; 27339; 207; 208; 220; 231; 240; 242; 268; 284; 287; 288; 292; 23191; 301; 302; 306; 308; 317; 322; 328; 330; 331; 332; 341; 348; 351; 360; 374; 382; 387; 389; 391; 392; 396; 406; 408; 409; 411; 412; 440; 44…	5198	2529	3.91247e-23	1.09279e-21
GO:0019538	BP 3	protein metabolic process	12; 16; 19; 21; 23; 25; 27; 43; 48; 53; 27316; 11173; 86; 90; 92; 93; 101; 102; 103; 104; 109; 112; 113; 115; 128; 136; 141; 142; 143; 147; 152; 154; 157; 177; 182; 27338; 27339; 207; 208; 242; 284; 291; 292; 301; 302; 317; 322; 330; 331; 332; 334; 348; 351; 387; 406; 408; 409; 410; 411; 412; 414; 415; 435; 444; 65993; 467; 493; 197131; 197135; 538; 550; 558; 567; 572; 578; 338699; 580; 581; 595;…	5403	2618	8.49224e-23	2.2929e-21
GO:1902580	BP 3	single-organism cellular localization	19; 32; 163882; 81; 103; 136; 142; 207; 208; 284; 287; 288; 302; 320; 348; 351; 382; 387; 391; 403; 406; 439; 481; 483; 488; 506; 513; 515; 516; 517; 572; 581; 582; 583; 585; 598; 602; 604; 636; 637; 652; 654; 657; 672; 682; 754; 784; 788; 799; 821; 857; 868; 983; 998; 1000; 1020; 1026; 1058; 1062; 1173; 1213; 1363; 1374; 1432; 1434; 1440; 1445; 1499; 1540; 1601; 1605; 1639; 1739; 1741; 1759; 178…	1101	629	8.95759e-23	2.34053e-21
GO:0048519	BP 3	negative regulation of biological process	12; 16; 18; 19; 25; 29; 32; 37; 40; 41; 163882; 43; 27316; 11173; 81; 87; 90; 93; 100; 101; 102; 103; 104; 112; 118; 133; 136; 142; 152; 154; 161; 163; 166; 177; 182; 27339; 203; 207; 208; 268; 284; 287; 288; 291; 292; 301; 302; 307; 308; 310; 322; 328; 330; 331; 332; 333; 334; 341; 348; 351; 374; 382; 387; 396; 397; 406; 408; 409; 440; 65979; 444; 65989; 463; 467; 476; 488; 493; 131566; 506; 197…	4596	2255	1.39503e-22	3.53118e-21
GO:0019222	BP 3	regulation of metabolic process	12; 16; 18; 19; 23; 25; 27; 32; 37; 40; 163882; 43; 47; 48; 27316; 60; 81; 86; 87; 90; 92; 93; 101; 103; 104; 109; 112; 113; 115; 133; 136; 142; 147; 152; 154; 166; 177; 182; 27338; 27339; 207; 208; 242; 268; 284; 287; 288; 301; 302; 306; 307; 310; 317; 320; 321; 322; 328; 330; 331; 332; 333; 334; 341; 348; 351; 374; 387; 391; 406; 408; 409; 444; 65982; 463; 467; 476; 481; 493; 197135; 538; 546; …	6121	2927	1.31831e-21	3.23585e-20
GO:0006793	BP 3	phosphorus metabolic process	19; 25; 27; 32; 163882; 43; 47; 53; 90; 92; 93; 100; 101; 102; 103; 104; 109; 112; 113; 115; 133; 136; 147; 152; 154; 157; 158; 159; 177; 203; 204; 207; 208; 230; 242; 250; 271; 272; 284; 302; 328; 332; 333; 341; 348; 351; 374; 387; 408; 409; 467; 471; 476; 481; 491; 493; 506; 513; 515; 516; 517; 535; 538; 558; 572; 578; 580; 581; 595; 613; 624; 641; 649; 197259; 652; 654; 656; 657; 658; 659; 660…	3174	1603	1.58671e-21	3.78011e-20
GO:0061024	BP 3	membrane organization	19; 24; 163882; 141; 177; 207; 208; 287; 288; 292; 301; 302; 310; 348; 374; 382; 387; 391; 439; 481; 483; 488; 572; 578; 581; 582; 583; 598; 637; 662; 664; 682; 745; 784; 799; 815; 857; 891; 928; 966; 983; 1000; 1020; 1075; 1173; 1191; 1213; 132320; 1267; 1289; 1294; 1363; 1445; 1453; 1522; 1601; 51510; 1718; 1739; 1741; 1760; 1793; 1794; 1855; 1861; 1869; 1956; 54947; 2013; 2039; 2040; 2054; 205…	1042	594	3.06539e-21	7.09419e-20
GO:0007059	BP 3	chromosome segregation	292; 332; 546; 672; 675; 699; 701; 891; 990; 991; 996; 998; 1058; 1060; 1062; 1063; 1104; 1457; 1499; 1654; 51510; 1843; 1894; 2068; 2072; 2177; 2491; 2669; 2908; 3619; 3796; 3832; 3833; 3834; 3835; 3837; 4085; 4292; 4361; 201254; 4751; 23383; 5048; 5347; 5510; 5518; 5885; 5905; 5925; 6188; 6232; 6249; 6396; 6421; 22933; 6732; 55746; 55755; 7013; 7150; 7153; 7272; 7320; 7329; 7405; 7514; 7517; 77…	319	217	5.86044e-20	1.3186e-18
GO:0044802	BP 3	single-organism membrane organization	19; 24; 163882; 141; 207; 208; 287; 288; 292; 301; 302; 348; 382; 391; 439; 481; 483; 488; 572; 578; 581; 582; 583; 598; 637; 662; 664; 682; 745; 784; 799; 815; 857; 891; 928; 983; 1000; 1020; 1173; 1191; 1213; 132320; 1267; 1289; 1363; 1445; 1601; 1739; 1741; 1760; 1794; 1855; 1861; 1869; 1956; 2013; 2039; 2040; 2054; 2055; 2064; 2119; 2181; 2197; 2316; 2319; 2621; 2664; 2743; 2773; 2803; 2810; …	874	505	9.21039e-20	2.01633e-18
GO:0019080	BP 3	viral gene expression	905; 1025; 1105; 2033; 2197; 2962; 3725; 3921; 4736; 4851; 4927; 5045; 5094; 5216; 5430; 5431; 5433; 5436; 5438; 5440; 5725; 6122; 6124; 6125; 6128; 6129; 6130; 6132; 6134; 6136; 6137; 6138; 6141; 6142; 6143; 6146; 6147; 6152; 6154; 6156; 6157; 6158; 6159; 6160; 6161; 6164; 6165; 6167; 6168; 6169; 6170; 6171; 6175; 6176; 6181; 6187; 6188; 6189; 6191; 6193; 6194; 6201; 6202; 6203; 6205; 6206; 6207…	189	141	5.78577e-19	1.23328e-17
GO:1901564	BP 3	organonitrogen compound metabolic process	16; 18; 19; 23; 32; 38; 43; 48; 100; 109; 112; 113; 115; 133; 136; 154; 158; 159; 191; 203; 204; 207; 208; 210; 211; 221; 224; 230; 231; 242; 271; 272; 284; 291; 292; 314; 333; 341; 348; 351; 384; 410; 411; 412; 414; 415; 427; 435; 440; 65993; 471; 481; 491; 493; 501; 506; 513; 515; 516; 517; 197135; 535; 538; 549; 572; 338699; 581; 586; 587; 594; 602; 644; 645; 669; 670; 686; 706; 708; 740; 785;…	2273	1170	9.53852e-19	1.98108e-17
GO:0008219	BP 3	cell death	16; 25; 29; 40; 53; 81; 87; 90; 100; 101; 103; 133; 143; 154; 166; 177; 207; 208; 220; 284; 291; 292; 301; 307; 308; 309; 317; 318; 322; 330; 331; 332; 333; 348; 351; 382; 396; 408; 409; 440; 467; 558; 572; 573; 578; 580; 581; 598; 602; 604; 624; 627; 637; 649; 197259; 652; 654; 656; 658; 659; 660; 662; 664; 666; 672; 675; 685; 694; 699; 701; 706; 708; 754; 811; 815; 817; 831; 834; 835; 836; 837;…	1947	1010	2.20137e-17	4.45777e-16
GO:0007017	BP 3	microtubule-based process	25; 161; 163; 320; 330; 331; 332; 351; 387; 403; 583; 585; 636; 667; 672; 675; 832; 857; 891; 899; 983; 998; 1017; 1027; 1058; 1062; 1069; 1104; 1107; 1108; 1111; 54801; 1173; 1175; 1211; 1267; 1453; 1499; 1540; 1605; 1639; 1647; 51510; 1739; 1780; 1781; 1783; 1855; 1874; 2009; 2064; 2241; 2288; 2316; 166379; 2597; 2801; 93323; 2932; 3064; 3091; 199953; 3796; 3797; 3799; 3801; 3831; 3832; 3833; 3…	612	363	7.41614e-17	1.46514e-15
GO:0035556	BP 3	intracellular signal transduction	19; 25; 29; 81; 100; 101; 109; 112; 113; 115; 133; 136; 147; 152; 154; 177; 27339; 207; 208; 231; 242; 284; 287; 23191; 317; 330; 331; 348; 379; 381; 382; 387; 389; 391; 392; 394; 396; 397; 400; 403; 406; 408; 409; 65979; 444; 467; 481; 488; 493; 197131; 546; 558; 572; 578; 580; 581; 598; 602; 604; 613; 624; 637; 641; 649; 652; 654; 656; 660; 664; 666; 672; 675; 685; 708; 754; 808; 815; 817; 818;…	2634	1323	1.43954e-16	2.77626e-15
GO:0098813	BP 3	nuclear chromosome segregation	332; 546; 675; 699; 701; 891; 990; 991; 996; 998; 1058; 1060; 1062; 1063; 1457; 1499; 51510; 1843; 1894; 2072; 2177; 2491; 2669; 3619; 3796; 3833; 3834; 3835; 3837; 4085; 4292; 4361; 201254; 4751; 23383; 5048; 5347; 5518; 5885; 5905; 5925; 6232; 6249; 6396; 6421; 22933; 55746; 7013; 7153; 7272; 7320; 7514; 7517; 7756; 7917; 55920; 8243; 401541; 8379; 23244; 8658; 8678; 8697; 8766; 9055; 9113; 918…	273	184	1.68721e-16	3.17823e-15
GO:0010256	BP 3	endomembrane system organization	19; 163882; 207; 208; 287; 288; 302; 382; 391; 400; 439; 481; 483; 488; 582; 583; 598; 662; 682; 745; 784; 799; 857; 891; 983; 998; 1000; 54808; 1173; 1182; 1191; 1213; 1289; 1445; 1452; 1453; 1601; 51510; 1739; 1759; 1760; 1861; 2013; 2054; 2149; 2181; 2319; 2580; 2621; 2801; 2803; 3064; 3267; 3551; 3675; 3728; 3799; 3801; 3875; 4000; 4218; 4628; 4644; 4905; 4927; 5048; 5289; 5295; 5318; 5347; 5…	541	323	1.10165e-15	2.02804e-14
GO:0006413	BP 3	translational initiation	23; 1653; 1654; 1939; 1964; 1968; 1974; 1975; 1978; 1982; 1983; 2197; 2332; 468; 2972; 3315; 3646; 3692; 3921; 4686; 4736; 5094; 5433; 5436; 5499; 5611; 5725; 6122; 6124; 6125; 6128; 6129; 6130; 6132; 6134; 6136; 6137; 6138; 6141; 6142; 6143; 6146; 6147; 6152; 6154; 6156; 6157; 6158; 6159; 6160; 6161; 6164; 6165; 6167; 6168; 6169; 6170; 6171; 6175; 6176; 6181; 6187; 6188; 6189; 6191; 6193; 6194; …	196	139	1.40255e-15	2.52458e-14
GO:0070271	BP 3	protein complex biogenesis	25; 32; 35; 38; 41; 43; 27316; 118; 142; 154; 158; 163; 27338; 210; 284; 23191; 302; 308; 309; 317; 320; 330; 374; 382; 435; 535; 572; 581; 585; 607; 617; 637; 641; 197259; 811; 817; 818; 822; 829; 832; 847; 857; 891; 966; 972; 978; 983; 989; 998; 1000; 1027; 1058; 1060; 1062; 1063; 1075; 1175; 1191; 1277; 1278; 1291; 1292; 1294; 1307; 1352; 1353; 1355; 1374; 1387; 1440; 1452; 1453; 1491; 1495; 1…	1281	683	4.76376e-15	8.38837e-14
GO:0044711	BP 3	single-organism biosynthetic process	18; 19; 32; 37; 38; 43; 47; 100; 109; 112; 113; 115; 133; 136; 154; 158; 159; 177; 178; 191; 27339; 203; 204; 207; 208; 210; 211; 220; 221; 224; 230; 231; 240; 242; 271; 272; 284; 301; 333; 341; 348; 384; 435; 440; 65985; 467; 471; 476; 493; 506; 513; 515; 516; 517; 535; 586; 587; 622; 80765; 652; 654; 669; 672; 706; 790; 799; 808; 871; 873; 949; 972; 978; 1213; 205; 1277; 1289; 445; 1352; 1355; …	1415	746	6.4378e-15	1.10887e-13
GO:0007093	BP 3	mitotic cell cycle checkpoint	581; 595; 598; 641; 699; 701; 835; 890; 891; 983; 995; 1017; 1026; 1027; 1063; 1112; 1457; 1647; 1739; 1843; 1869; 1874; 2033; 2810; 3265; 3276; 4085; 4303; 4361; 4436; 4582; 4683; 4848; 4849; 4850; 5111; 5347; 5371; 5591; 5884; 5925; 5934; 6118; 6194; 6233; 6419; 6659; 6790; 7013; 7027; 7029; 7153; 7157; 7161; 7272; 7311; 7314; 7316; 55835; 7508; 7517; 7756; 7832; 8091; 8243; 8379; 8626; 9125; 9…	148	110	6.57105e-15	1.10887e-13
GO:0044093	BP 3	positive regulation of molecular function	25; 27; 29; 81; 93; 101; 109; 112; 113; 115; 118; 136; 141; 142; 152; 154; 177; 27338; 207; 208; 268; 284; 287; 288; 302; 306; 317; 341; 348; 351; 387; 389; 391; 392; 394; 396; 397; 400; 408; 65979; 444; 481; 483; 493; 538; 567; 572; 578; 581; 595; 613; 637; 652; 666; 685; 701; 781; 799; 808; 815; 817; 818; 834; 835; 836; 847; 857; 5606; 891; 896; 905; 949; 972; 975; 983; 990; 991; 994; 996; 998;…	1820	933	2.32623e-14	3.84541e-13
GO:0007062	BP 3	sister chromatid cohesion	332; 546; 699; 701; 991; 1058; 1060; 1062; 1063; 1499; 2491; 3619; 3796; 3835; 4085; 4361; 23383; 5048; 5347; 5518; 5885; 5905; 5925; 6232; 6249; 6396; 6421; 55746; 7514; 55920; 8243; 401541; 8379; 23244; 8658; 9183; 9184; 9212; 9555; 9700; 9735; 9793; 220134; 10403; 10664; 10726; 10735; 54921; 11004; 11044; 11130; 11331; 83903; 57082; 79003; 79023; 79075; 79172; 79682; 79892; 79902; 79980; 11313…	126	95	1.02088e-13	1.65383e-12
GO:0007050	BP 3	cell cycle arrest	25; 203; 208; 322; 463; 580; 581; 595; 667; 672; 811; 831; 835; 891; 983; 995; 1017; 1019; 1020; 1021; 1022; 1025; 1026; 1027; 1031; 1033; 1647; 1649; 1718; 1843; 1869; 1874; 1877; 1982; 2033; 2081; 2305; 2475; 2621; 2627; 2810; 3265; 3276; 3398; 3576; 3592; 3611; 3659; 3664; 4088; 4282; 4291; 4303; 4436; 4582; 4609; 4683; 4848; 4849; 4850; 5036; 5111; 5371; 5494; 5526; 5562; 5563; 5564; 5565; 55…	244	161	2.15169e-13	3.41739e-12
GO:0050790	BP 3	regulation of catalytic activity	12; 25; 27; 29; 32; 163882; 92; 93; 101; 103; 104; 109; 112; 113; 115; 136; 141; 152; 154; 27338; 207; 208; 284; 301; 302; 304; 306; 307; 308; 317; 330; 331; 332; 334; 341; 348; 351; 387; 389; 391; 392; 394; 396; 397; 400; 408; 409; 65979; 444; 481; 483; 493; 538; 550; 572; 573; 578; 581; 585; 595; 604; 613; 636; 637; 641; 652; 666; 685; 701; 799; 808; 813; 815; 817; 818; 831; 834; 835; 836; 857;…	2338	1165	2.97895e-13	4.64029e-12
GO:0007051	BP 3	spindle organization	330; 331; 332; 387; 891; 1104; 1107; 1108; 54801; 1453; 51510; 1739; 2009; 2316; 2801; 93323; 3796; 3832; 3833; 3837; 3925; 4134; 4292; 4605; 4751; 5116; 5347; 5518; 5524; 5901; 5902; 6047; 6188; 203068; 6491; 6683; 6790; 7272; 7405; 7430; 7756; 8243; 8658; 8766; 8841; 9055; 9212; 9371; 9493; 9611; 9639; 9700; 9793; 9897; 10015; 10039; 10403; 10426; 10464; 10540; 10769; 10783; 10844; 55722; 22974…	139	101	9.19919e-13	1.40591e-11
GO:0031570	BP 3	DNA integrity checkpoint	27339; 581; 595; 641; 672; 835; 890; 891; 983; 988; 990; 995; 1017; 1026; 1027; 1111; 1112; 1432; 1647; 1763; 1869; 1874; 2033; 2810; 3014; 3276; 4303; 4361; 4436; 4582; 4683; 4848; 4849; 4850; 5111; 5347; 5371; 5591; 5810; 5884; 5932; 5934; 6118; 6233; 6419; 6659; 6790; 7027; 7029; 7153; 7157; 7158; 7161; 7311; 7314; 7316; 55835; 7508; 7832; 8091; 8318; 8451; 8555; 8563; 8626; 9125; 51512; 9261;…	156	108	2.27304e-11	3.40956e-10
GO:0006810	BP 3	transport	12; 18; 19; 21; 22; 23; 24; 25; 27; 29; 32; 40; 41; 163882; 43; 48; 60; 71; 81; 86; 87; 93; 100; 101; 103; 118; 120; 133; 136; 141; 142; 143; 152; 154; 157; 161; 162; 163; 164; 177; 207; 208; 242; 284; 287; 288; 291; 292; 23191; 301; 302; 306; 307; 308; 309; 311; 320; 321; 322; 332; 333; 334; 341; 348; 351; 360; 368; 401548; 372; 374; 379; 381; 382; 387; 400; 403; 406; 408; 409; 411; 439; 444; 65…	4614	2171	2.4787e-11	3.65045e-10
GO:0023051	BP 3	regulation of signaling	18; 19; 25; 29; 41; 43; 81; 90; 92; 93; 100; 101; 103; 133; 136; 142; 147; 152; 154; 161; 163; 166; 182; 207; 208; 231; 242; 284; 287; 291; 292; 301; 302; 308; 317; 330; 331; 332; 348; 351; 382; 387; 389; 391; 392; 394; 396; 397; 406; 408; 409; 65979; 444; 65985; 65989; 467; 476; 481; 483; 488; 489; 491; 493; 197131; 558; 572; 578; 580; 581; 595; 598; 602; 604; 607; 613; 624; 627; 636; 637; 641; …	3048	1472	2.7852e-11	4.0286e-10
GO:0051186	BP 3	cofactor metabolic process	32; 47; 191; 210; 211; 230; 231; 471; 644; 645; 669; 686; 706; 873; 1352; 1355; 1371; 1543; 84245; 1645; 1646; 1719; 1737; 1743; 1757; 1786; 2023; 2026; 2180; 2181; 2182; 2194; 2203; 2232; 2235; 2348; 2356; 2584; 2597; 2618; 2639; 2643; 2821; 10058; 3091; 3098; 3145; 3155; 3156; 3162; 3295; 3417; 3692; 27304; 3939; 3945; 4144; 4199; 197322; 4337; 4338; 4522; 4524; 4597; 4598; 4682; 4704; 4779; 48…	375	223	5.15447e-11	7.32477e-10
GO:0035966	BP 3	response to topologically incorrect protein	16; 37; 118; 439; 440; 467; 578; 581; 595; 811; 871; 1191; 1200; 1388; 1491; 1639; 1649; 1861; 2033; 2081; 2137; 2673; 468; 2931; 3068; 3300; 3301; 3306; 3308; 3309; 3310; 3312; 3315; 3320; 3326; 3329; 3337; 3338; 3484; 3576; 4000; 4287; 4780; 5071; 5295; 5526; 5611; 5770; 5771; 6388; 6464; 6734; 6745; 7057; 7094; 7095; 7184; 7353; 7415; 7466; 7494; 7873; 8614; 8720; 9217; 9451; 9709; 9820; 10018…	183	121	1.65283e-10	2.30826e-09
GO:0006403	BP 3	RNA localization	636; 908; 1736; 1984; 2091; 2332; 55011; 3064; 3178; 3181; 3267; 3921; 4116; 4600; 4641; 4686; 4927; 5394; 5433; 5901; 5902; 5976; 6234; 6396; 6426; 6427; 6428; 6429; 6430; 6432; 55746; 6950; 7013; 7203; 7248; 7263; 7307; 7514; 8021; 8086; 8559; 8563; 8570; 8607; 8658; 9295; 399664; 9444; 9631; 9688; 9775; 9793; 6830; 9804; 9883; 9887; 9908; 9961; 9972; 9984; 54890; 10128; 10189; 10212; 10250; 10…	210	135	2.77737e-10	3.79993e-09
GO:0010033	BP 3	response to organic substance	16; 18; 19; 21; 25; 27; 29; 35; 37; 38; 53; 27316; 11173; 90; 92; 93; 100; 102; 103; 109; 112; 113; 115; 118; 128; 133; 142; 154; 159; 166; 177; 178; 182; 204; 207; 208; 210; 231; 268; 284; 287; 301; 302; 306; 308; 310; 317; 328; 330; 331; 332; 333; 351; 360; 374; 387; 396; 406; 408; 409; 410; 411; 412; 439; 440; 444; 65985; 463; 467; 476; 488; 493; 197131; 528; 533; 535; 540; 546; 550; 558; 567;…	2850	1374	2.81476e-10	3.79993e-09
GO:0048583	BP 3	regulation of response to stimulus	18; 19; 25; 29; 40; 60; 71; 81; 90; 92; 93; 100; 101; 102; 103; 133; 136; 142; 147; 152; 154; 161; 162; 163; 164; 166; 177; 182; 207; 208; 231; 242; 284; 292; 23191; 301; 302; 308; 317; 322; 328; 330; 331; 332; 348; 351; 382; 387; 389; 391; 392; 394; 396; 397; 406; 408; 409; 65979; 444; 65989; 467; 481; 488; 493; 197131; 558; 567; 572; 573; 578; 580; 581; 583; 585; 595; 598; 602; 604; 607; 613; 6…	3683	1744	6.01756e-10	7.99053e-09
GO:0097190	BP 3	apoptotic signaling pathway	25; 90; 207; 292; 309; 317; 409; 467; 572; 578; 581; 598; 602; 624; 637; 658; 664; 666; 672; 675; 754; 835; 836; 837; 857; 952; 972; 1026; 1051; 1075; 1191; 1491; 1495; 1499; 1540; 1545; 1612; 1613; 1630; 1649; 1654; 1655; 1687; 1869; 1870; 2033; 2065; 2074; 2081; 2260; 2261; 2309; 55011; 2534; 2537; 2729; 2730; 468; 2810; 2872; 2876; 2923; 2931; 2932; 2934; 2956; 3064; 3070; 3084; 3091; 3092; 30…	574	316	1.7611e-09	2.30079e-08
GO:0019637	BP 3	organophosphate metabolic process	19; 43; 100; 109; 112; 113; 115; 133; 136; 154; 158; 159; 203; 204; 230; 271; 272; 333; 341; 348; 471; 481; 491; 506; 513; 515; 516; 517; 535; 538; 572; 669; 685; 706; 785; 790; 131870; 799; 808; 847; 949; 956; 975; 978; 998; 132158; 205; 1267; 1327; 1337; 1340; 1345; 1349; 1350; 1351; 1352; 1355; 1373; 1394; 1497; 1503; 1537; 1622; 1633; 1635; 1716; 1719; 1723; 1739; 1741; 1743; 1836; 1841; 1854…	1118	575	1.86682e-09	2.40019e-08
GO:0022411	BP 3	cellular component disassembly	11173; 86; 101; 102; 118; 154; 308; 317; 444; 65993; 481; 581; 649; 660; 664; 682; 706; 740; 780; 822; 823; 826; 829; 832; 836; 839; 857; 891; 983; 1072; 1351; 1452; 1499; 1514; 1515; 1520; 6602; 1676; 1677; 51510; 1777; 1803; 1855; 1856; 1939; 1984; 2021; 2039; 2040; 2107; 2113; 2150; 2188; 2200; 2264; 2335; 6628; 2535; 2542; 55052; 2801; 2931; 2932; 2934; 3005; 3084; 3091; 3146; 3148; 3306; 331…	645	348	5.71412e-09	7.23194e-08
GO:0044092	BP 3	negative regulation of molecular function	12; 25; 32; 163882; 103; 104; 154; 166; 207; 208; 288; 301; 302; 304; 306; 307; 308; 330; 331; 332; 334; 341; 348; 351; 408; 409; 65979; 493; 538; 567; 581; 585; 636; 652; 701; 808; 813; 817; 831; 836; 847; 857; 871; 891; 983; 991; 996; 1017; 1026; 1027; 1031; 1266; 1293; 1294; 1353; 1394; 1445; 1454; 1457; 1472; 1540; 1545; 1594; 1601; 1647; 1649; 1654; 1718; 1741; 5753; 132864; 1843; 1845; 1846…	1095	561	6.17647e-09	7.69683e-08
GO:0030968	BP 3	endoplasmic reticulum unfolded protein response	16; 37; 118; 439; 440; 467; 578; 581; 595; 811; 1200; 1388; 1491; 1639; 1649; 2033; 2081; 2137; 2673; 468; 2931; 3068; 3309; 3484; 3576; 4000; 4780; 5295; 5526; 5611; 5770; 5771; 6388; 6464; 6734; 6745; 7094; 7095; 7184; 7415; 7466; 7494; 8614; 8720; 9217; 9451; 9709; 9820; 10018; 10106; 10113; 10130; 10399; 10488; 10525; 10551; 10585; 10897; 10954; 11015; 10987; 26608; 79139; 80267; 148327; 1161…	133	90	6.27453e-09	7.70056e-08
GO:0051640	BP 3	organelle localization	81; 136; 332; 374; 488; 583; 585; 636; 675; 821; 891; 966; 998; 1000; 1020; 1058; 1062; 1063; 1075; 1294; 1453; 1499; 1522; 1600; 1639; 51510; 1739; 1756; 1759; 1780; 1783; 1861; 2054; 2157; 2241; 2332; 2348; 5874; 2624; 2669; 2801; 2896; 3064; 3091; 3162; 199953; 3566; 3692; 3797; 3799; 3833; 3835; 3837; 3965; 3993; 4067; 4134; 4135; 4137; 4205; 4292; 4628; 4644; 4682; 4905; 4926; 4927; 4983; 27…	483	269	6.642e-09	8.02988e-08
GO:0071166	BP 3	ribonucleoprotein complex localization	1984; 3181; 3267; 3692; 3921; 4116; 4686; 4927; 5433; 5901; 5976; 6209; 6234; 6426; 6427; 6428; 6429; 6430; 6432; 55746; 7248; 7307; 7514; 8021; 8086; 8563; 9295; 9631; 9688; 9775; 6830; 9883; 9887; 9972; 9984; 54890; 10189; 10212; 10250; 10482; 10762; 10772; 10921; 11338; 23293; 55706; 79023; 79228; 55677; 79902; 7884; 80145; 84811; 51068; 84248; 84271; 84321; 51602; 51634; 53371; 53981; 55153; …	123	84	1.02455e-08	1.22042e-07
GO:0051656	BP 3	establishment of organelle localization	81; 136; 332; 374; 488; 583; 585; 636; 675; 821; 891; 966; 998; 1020; 1058; 1062; 1063; 1075; 1294; 1453; 1499; 1522; 1639; 51510; 1739; 1759; 1780; 1861; 2054; 2157; 2241; 2332; 2348; 5874; 2624; 2669; 2801; 2896; 3064; 3091; 3162; 199953; 3566; 3692; 3797; 3799; 3833; 3835; 3837; 3965; 3993; 4067; 4134; 4137; 4292; 4628; 4644; 4905; 4926; 4927; 4983; 27445; 5048; 5071; 5217; 5265; 5293; 5338; 5…	420	236	2.01137e-08	2.36117e-07
GO:0044087	BP 3	regulation of cellular component biogenesis	25; 40; 118; 142; 23191; 348; 382; 387; 391; 197135; 576; 581; 585; 627; 637; 672; 688; 131870; 822; 829; 832; 857; 989; 997; 998; 1027; 1191; 1307; 1440; 1490; 1499; 1540; 1605; 1613; 1643; 1654; 51510; 1739; 1902; 1906; 23394; 1978; 2033; 2039; 2067; 2068; 2072; 2150; 2185; 2241; 2288; 2332; 55011; 80823; 2475; 116985; 2670; 2697; 2764; 2889; 2932; 2934; 2967; 2968; 3038; 3054; 3064; 3146; 3265…	783	411	2.08686e-08	2.41479e-07
GO:0044281	BP 3	small molecule metabolic process	16; 18; 19; 30; 32; 35; 37; 38; 47; 48; 51; 100; 109; 112; 113; 115; 128; 133; 136; 154; 158; 159; 191; 203; 204; 207; 208; 217; 220; 221; 224; 230; 231; 240; 242; 271; 272; 284; 301; 333; 341; 348; 351; 384; 411; 435; 440; 65985; 467; 471; 481; 491; 493; 501; 506; 513; 515; 516; 517; 535; 538; 549; 572; 586; 587; 594; 622; 654; 669; 670; 672; 682; 686; 706; 768; 771; 785; 790; 131870; 799; 808; …	2049	995	2.3786e-08	2.71362e-07
GO:0051098	BP 3	regulation of binding	25; 118; 142; 154; 166; 284; 302; 351; 408; 409; 567; 578; 581; 602; 652; 808; 857; 998; 1020; 1025; 1440; 1452; 1454; 1488; 1499; 1601; 1649; 1855; 1869; 1950; 23394; 2023; 2033; 2035; 2068; 2332; 2625; 2801; 2932; 3066; 3077; 3084; 3146; 3148; 3162; 3190; 3280; 3309; 3326; 3397; 3398; 3428; 3433; 3434; 3673; 3725; 650; 3955; 3976; 4043; 4087; 4088; 4089; 4188; 4221; 4242; 4751; 4792; 801; 5071;…	289	169	5.60884e-08	6.30994e-07
GO:0030029	BP 3	actin filament-based process	25; 27; 29; 71; 81; 87; 118; 287; 23191; 301; 382; 387; 391; 396; 397; 408; 65979; 476; 585; 604; 613; 752; 781; 811; 817; 822; 829; 832; 857; 998; 1020; 1072; 1265; 1266; 1398; 1440; 1490; 1495; 1515; 1525; 1613; 1627; 1730; 1739; 1756; 1794; 1824; 1832; 1902; 1906; 2013; 2033; 2035; 2036; 2039; 2150; 2185; 2195; 2241; 2245; 2275; 2314; 2316; 2317; 2475; 116985; 2697; 2764; 2919; 2934; 3265; 338…	631	335	9.91022e-08	1.09963e-06
GO:0006984	BP 3	ER-nucleus signaling pathway	440; 467; 488; 811; 1388; 1649; 468; 2932; 3309; 3484; 3576; 3638; 4000; 4780; 5770; 5771; 7157; 7184; 7466; 7494; 8720; 9451; 9709; 10551; 10613; 11160; 51141; 51360; 84919; 55160; 55161; 55294; 22926; 22937; 57003	43	35	2.5596e-07	2.80172e-06
GO:0031577	BP 3	spindle checkpoint	332; 699; 701; 891; 1063; 1457; 1843; 4085; 5347; 55755; 7013; 7272; 7517; 7756; 8379; 9183; 9184; 9212; 10397; 56155; 83903; 57082; 57551; 51143; 84101; 84861; 348654; 54908; 55795; 56984; 25906	37	31	3.62829e-07	3.91855e-06
GO:1901135	BP 3	carbohydrate derivative metabolic process	19; 11173; 100; 109; 112; 113; 115; 133; 136; 142; 143; 154; 158; 159; 177; 191; 203; 204; 207; 230; 231; 271; 272; 284; 333; 348; 410; 411; 412; 414; 415; 427; 471; 481; 491; 506; 513; 515; 516; 517; 535; 538; 572; 581; 658; 659; 669; 706; 785; 790; 131870; 799; 808; 978; 132158; 1117; 1213; 205; 1301; 1327; 1337; 1340; 1345; 1349; 1350; 1351; 1352; 1355; 1394; 1486; 1497; 1499; 1503; 1537; 8424…	1239	614	5.79179e-07	6.17282e-06
GO:0042769	BP 3	DNA damage response, detection of DNA damage	142; 3301; 5111; 5424; 5425; 5982; 5983; 5984; 5985; 6117; 6118; 6188; 6233; 6659; 7311; 7314; 7316; 7320; 7398; 8091; 8450; 8451; 10714; 11284; 51514; 56852; 57804; 60488; 64949; 64963	36	30	7.13763e-07	7.4639e-06
GO:0044766	BP 3	multi-organism transport	857; 2060; 2332; 3434; 3836; 3837; 3838; 4927; 137492; 5901; 6233; 55746; 6890; 6891; 6950; 6993; 7251; 7311; 7314; 7316; 7514; 8021; 8086; 8563; 9631; 9688; 9883; 9972; 9984; 10189; 10762; 55706; 79023; 79139; 79228; 79720; 79902; 80145; 51160; 84321; 53371; 55048; 23165; 23225; 23511; 9397; 57122; 9818; 100101267; 348995; 129401	71	51	7.18746e-07	7.4639e-06
GO:0000910	BP 3	cytokinesis	288; 332; 387; 389; 403; 585; 598; 675; 808; 989; 990; 994; 998; 1069; 1613; 1730; 1894; 3619; 3925; 201161; 4628; 801; 5289; 5300; 5347; 5581; 5898; 5899; 5921; 6651; 6683; 6790; 6840; 7405; 8502; 8678; 8766; 9055; 9212; 9371; 9493; 9585; 9700; 9727; 9820; 9897; 9928; 10096; 10097; 10112; 56155; 10783; 10807; 11021; 11113; 11258; 388; 116840; 144455; 79733; 112574; 79848; 79884; 55165; 51203; 84…	139	88	9.04805e-07	9.27711e-06
GO:0032879	BP 3	regulation of localization	14; 18; 19; 25; 27; 29; 32; 40; 41; 163882; 43; 81; 86; 87; 90; 100; 101; 102; 104; 136; 141; 142; 152; 154; 164; 177; 182; 207; 208; 242; 284; 287; 288; 291; 292; 301; 302; 306; 307; 308; 322; 328; 332; 341; 348; 382; 387; 391; 396; 397; 406; 408; 409; 411; 444; 65985; 476; 481; 483; 488; 491; 493; 558; 567; 572; 578; 580; 581; 583; 585; 598; 602; 604; 613; 636; 637; 652; 654; 657; 659; 672; 685…	2448	1159	1.01553e-06	1.02822e-05
GO:0007098	BP 3	centrosome cycle	672; 675; 899; 983; 1017; 1069; 1111; 1499; 1647; 51510; 3832; 4591; 4682; 4751; 5314; 5902; 6491; 6790; 55755; 23032; 55835; 7514; 7517; 9371; 9639; 9662; 9851; 10015; 10426; 10733; 10769; 10844; 11190; 55722; 116840; 79648; 153241; 4869; 81565; 114791; 51175; 348654; 54820; 284403; 55125; 22809; 22995; 25978; 92421; 27229; 27243; 152185; 128866; 64793; 163786	79	55	1.36073e-06	1.36073e-05
GO:0070887	BP 3	cellular response to chemical stimulus	16; 19; 25; 27; 37; 27316; 11173; 90; 92; 93; 101; 102; 103; 109; 112; 113; 115; 118; 142; 154; 177; 207; 208; 210; 221; 231; 284; 288; 301; 308; 314; 317; 328; 330; 331; 332; 333; 351; 387; 391; 396; 406; 408; 409; 439; 440; 444; 65985; 467; 476; 488; 493; 197131; 528; 533; 535; 538; 546; 558; 567; 572; 578; 581; 583; 585; 595; 598; 607; 624; 641; 649; 652; 654; 656; 657; 658; 659; 664; 670; 672…	2626	1237	1.41116e-06	1.39395e-05
GO:0043487	BP 3	regulation of RNA stability	207; 328; 678; 799; 1153; 1432; 1660; 1736; 1797; 1869; 1994; 2332; 2475; 3183; 3184; 3192; 3312; 3315; 4615; 4904; 5393; 5578; 5682; 5688; 5690; 5694; 5695; 5696; 5698; 5699; 5700; 5702; 5706; 5707; 5714; 5715; 5716; 5717; 5720; 5721; 5976; 6041; 6233; 6418; 7311; 7314; 7316; 7514; 7534; 7538; 8021; 8125; 8241; 8531; 8570; 23369; 9261; 399664; 9444; 9491; 9698; 9861; 9967; 7133; 10197; 10213; 10…	142	89	1.47838e-06	1.44276e-05
GO:1902581	BP 3	multi-organism cellular localization	2332; 3434; 3836; 3837; 3838; 4927; 137492; 5901; 6233; 55746; 6890; 6891; 6993; 7251; 7311; 7314; 7316; 7514; 8021; 8086; 8563; 9631; 9688; 9883; 9972; 9984; 10189; 10762; 55706; 79023; 79139; 79228; 79720; 79902; 80145; 51160; 84321; 53371; 55048; 23165; 23225; 23511; 9397; 57122; 9818; 100101267; 348995; 129401	67	48	1.72443e-06	1.66284e-05
GO:0006082	BP 3	organic acid metabolic process	16; 18; 30; 32; 35; 37; 38; 47; 48; 51; 159; 191; 207; 208; 220; 224; 230; 240; 242; 284; 301; 341; 384; 411; 435; 440; 65985; 471; 493; 501; 538; 549; 586; 587; 594; 669; 670; 672; 682; 686; 790; 833; 857; 873; 972; 1152; 445; 1312; 1373; 1374; 1382; 1384; 1431; 1432; 1491; 1497; 1499; 1503; 1528; 1543; 1545; 1571; 84245; 1593; 1615; 1629; 1645; 1646; 1666; 1719; 1737; 1743; 1757; 1786; 1788; 17…	1087	540	1.97248e-06	1.87966e-05
GO:0030030	BP 3	cell projection organization	25; 27; 112; 133; 177; 207; 214; 288; 23191; 322; 348; 351; 374; 382; 387; 391; 396; 403; 411; 491; 538; 567; 583; 585; 627; 652; 658; 659; 688; 706; 813; 832; 857; 989; 991; 998; 1000; 1002; 1009; 1012; 1020; 1072; 1123; 1191; 1267; 1382; 1495; 1523; 1540; 1600; 1605; 1627; 1630; 1716; 1719; 5753; 1756; 1855; 1861; 1874; 1902; 1942; 1944; 1947; 1948; 1951; 1952; 1954; 1959; 23394; 2012; 2013; 20…	1203	593	2.14362e-06	2.01899e-05
GO:0051236	BP 3	establishment of RNA localization	1984; 2332; 3064; 3178; 3181; 3267; 3921; 4116; 4600; 4641; 4686; 4927; 5433; 5901; 5902; 5976; 6234; 6396; 6426; 6427; 6428; 6429; 6430; 6432; 55746; 7013; 7248; 7263; 7307; 7514; 8021; 8086; 8563; 8570; 8658; 9295; 9444; 9631; 9688; 9775; 9793; 6830; 9804; 9883; 9887; 9908; 9961; 9972; 9984; 54890; 10128; 10189; 10212; 10250; 10482; 10657; 10762; 10772; 10921; 11163; 11338; 23293; 55706; 143244…	180	108	2.55962e-06	2.38309e-05
GO:0044712	BP 3	single-organism catabolic process	18; 30; 32; 35; 37; 38; 43; 51; 100; 128; 154; 178; 191; 207; 208; 217; 221; 224; 230; 272; 341; 348; 411; 412; 435; 493; 501; 549; 550; 572; 586; 587; 594; 622; 644; 645; 669; 131870; 808; 847; 857; 949; 956; 978; 132158; 1267; 1277; 1278; 1284; 1286; 1287; 1288; 1289; 1290; 1291; 1292; 1293; 1294; 1295; 1301; 1305; 1306; 1373; 1374; 1384; 1486; 1491; 1508; 1514; 1520; 1543; 1545; 1594; 1629; 16…	849	429	2.65217e-06	2.4412e-05
GO:1901700	BP 3	response to oxygen-containing compound	16; 18; 19; 25; 27; 29; 93; 100; 109; 112; 113; 115; 128; 133; 142; 154; 177; 182; 207; 208; 210; 224; 231; 301; 308; 318; 328; 332; 333; 348; 351; 360; 374; 408; 410; 412; 440; 444; 65985; 476; 488; 493; 197131; 528; 533; 535; 538; 540; 558; 567; 572; 578; 581; 595; 598; 613; 622; 637; 641; 652; 654; 664; 672; 675; 682; 705; 706; 768; 790; 808; 811; 815; 834; 836; 837; 847; 857; 890; 891; 928; 9…	1504	729	3.03367e-06	2.76098e-05
GO:0040008	BP 3	regulation of growth	25; 32; 86; 102; 154; 207; 322; 348; 351; 131566; 583; 585; 604; 627; 652; 659; 694; 780; 817; 891; 952; 975; 978; 983; 998; 1002; 1020; 1026; 1027; 1031; 1382; 1432; 1435; 1457; 1490; 1535; 1594; 1630; 1654; 5753; 1848; 1877; 1954; 1956; 23394; 2023; 2033; 2036; 2064; 2066; 2137; 2182; 2185; 2203; 2260; 2261; 2273; 2296; 2305; 2335; 2475; 2621; 2627; 2661; 2697; 2778; 2803; 2810; 2931; 2932; 302…	644	332	4.0611e-06	3.65499e-05
GO:0032535	BP 3	regulation of cellular component size	25; 118; 207; 23191; 310; 348; 360; 382; 491; 585; 627; 659; 822; 829; 832; 1002; 1019; 1020; 1182; 1185; 1207; 1382; 1440; 1630; 1739; 1874; 1906; 1954; 23394; 2033; 2039; 2055; 2150; 2185; 2241; 2335; 2475; 2764; 2803; 2932; 2934; 3084; 3091; 3320; 3326; 134430; 3383; 3475; 3611; 3778; 3783; 3897; 3984; 4137; 4478; 4825; 4897; 5048; 5216; 5217; 5357; 5361; 5362; 5499; 5581; 5756; 5865; 5868; 58…	347	190	4.71062e-06	4.19297e-05
GO:0002218	BP 3	activation of innate immune response	101; 330; 331; 409; 708; 857; 1147; 1387; 1508; 1514; 1520; 1535; 1540; 1755; 2033; 2150; 2319; 2534; 3146; 3265; 3329; 3384; 3385; 3428; 3551; 3654; 3656; 3659; 3661; 3665; 3689; 3965; 4057; 4067; 4214; 4615; 4790; 4792; 5058; 5289; 5336; 5566; 5567; 5581; 5641; 5682; 5688; 5690; 5694; 5695; 5696; 5698; 5699; 5700; 5702; 5706; 5707; 5714; 5715; 5716; 5717; 5720; 5721; 5970; 6197; 6233; 6397; 671…	252	143	5.76694e-06	4.97716e-05
GO:0044255	BP 3	cellular lipid metabolic process	24; 30; 32; 35; 37; 43; 47; 51; 128; 154; 207; 208; 220; 221; 224; 240; 242; 301; 341; 348; 410; 411; 412; 414; 415; 427; 65985; 581; 672; 685; 847; 857; 873; 949; 972; 975; 998; 1373; 1374; 1382; 1384; 1387; 1432; 1455; 1543; 1545; 1571; 1622; 1645; 1646; 1666; 1737; 1892; 1906; 1950; 1956; 54947; 133121; 2055; 2064; 2065; 2066; 2069; 2108; 2109; 2110; 2171; 2180; 2181; 2182; 2185; 2194; 2222; 2…	1034	512	5.79933e-06	4.97716e-05
GO:0097435	BP 3	supramolecular fiber organization	25; 71; 81; 87; 118; 23191; 302; 351; 382; 387; 408; 538; 585; 822; 829; 832; 857; 871; 998; 1027; 1072; 1277; 1278; 1289; 1290; 1301; 1440; 1453; 1490; 1495; 1545; 1627; 1730; 1739; 1832; 1855; 1902; 1906; 2013; 2033; 2039; 2150; 2185; 2195; 2241; 2288; 2296; 2316; 2475; 116985; 2670; 2764; 2801; 2876; 2934; 3267; 3312; 3326; 3383; 3397; 55761; 134549; 3636; 3693; 3837; 3856; 3925; 3984; 4015; 4…	521	273	5.83095e-06	4.97716e-05
GO:0016236	BP 3	macroautophagy	11173; 154; 308; 481; 528; 533; 535; 664; 823; 826; 836; 1020; 1351; 2040; 2081; 2188; 6628; 2475; 2542; 2597; 523; 529; 200081; 3791; 3866; 200576; 4077; 4130; 4638; 4715; 4864; 4913; 5071; 5163; 5166; 5289; 5290; 5305; 5352; 5562; 5563; 5564; 5565; 5663; 5768; 5861; 5868; 5899; 6233; 6509; 6507; 6581; 6629; 6632; 6636; 7004; 7182; 7248; 7251; 7311; 7314; 7316; 7405; 7416; 56993; 7743; 7786; 810…	383	207	5.83741e-06	4.97716e-05
GO:0031647	BP 3	regulation of protein stability	287; 444; 481; 483; 811; 908; 975; 998; 1026; 1191; 54840; 1855; 2033; 2316; 2319; 2597; 2776; 2934; 3054; 3312; 3320; 3326; 3329; 3397; 650; 3920; 55278; 4047; 4092; 4771; 5071; 5190; 5216; 5217; 5295; 5300; 5347; 5371; 5479; 5591; 5594; 5714; 6400; 6659; 6714; 6720; 6737; 6788; 6789; 6790; 6812; 6871; 6880; 6950; 7015; 23032; 7203; 7248; 7320; 7375; 7428; 7466; 7494; 7756; 7874; 7917; 8613; 262…	222	128	5.94102e-06	5.01274e-05
GO:0006629	BP 3	lipid metabolic process	12; 19; 24; 30; 32; 35; 37; 39; 43; 47; 51; 128; 133; 154; 27339; 207; 208; 220; 221; 224; 231; 240; 242; 301; 341; 348; 351; 410; 411; 412; 414; 415; 427; 65985; 476; 506; 131601; 581; 585; 80765; 654; 672; 685; 706; 847; 857; 873; 949; 972; 975; 998; 1191; 1200; 1373; 1374; 1382; 1384; 1387; 1432; 1455; 1543; 1545; 1571; 1593; 1594; 1595; 1622; 1645; 1646; 1666; 1717; 1718; 1737; 1892; 1906; 19…	1315	640	6.69958e-06	5.59449e-05
GO:0071495	BP 3	cellular response to endogenous stimulus	25; 11173; 90; 92; 93; 109; 112; 113; 115; 142; 207; 208; 231; 301; 308; 317; 328; 331; 333; 351; 387; 406; 409; 440; 476; 493; 197131; 528; 533; 535; 572; 583; 585; 598; 607; 641; 649; 652; 654; 656; 657; 658; 659; 672; 790; 811; 815; 837; 857; 890; 928; 975; 988; 990; 1012; 1017; 1022; 1051; 1277; 1278; 1284; 1288; 1290; 1291; 1307; 445; 1316; 1373; 1394; 1445; 1453; 1478; 1490; 1495; 1499; 164…	1188	582	6.83267e-06	5.64741e-05
GO:0040012	BP 3	regulation of locomotion	14; 25; 27; 29; 81; 90; 100; 101; 102; 104; 177; 182; 207; 208; 284; 301; 306; 308; 328; 348; 387; 396; 397; 411; 583; 585; 613; 652; 659; 685; 708; 811; 817; 949; 967; 972; 975; 1012; 1020; 1021; 1230; 1265; 1277; 1432; 1435; 1495; 1545; 1601; 1605; 1613; 1902; 1906; 1942; 1948; 1950; 1954; 1956; 2013; 2039; 2064; 2065; 2066; 2069; 2113; 2149; 2150; 2152; 2185; 2202; 2241; 2260; 2316; 2335; 2621…	783	395	8.03405e-06	6.57331e-05
GO:0006979	BP 3	response to oxidative stress	25; 100; 142; 177; 207; 210; 221; 224; 231; 301; 318; 328; 348; 351; 374; 406; 488; 538; 572; 578; 652; 664; 836; 847; 890; 952; 983; 1017; 1147; 1244; 1277; 1316; 54840; 1535; 1536; 1545; 1571; 1649; 1718; 1719; 132864; 1843; 1861; 1894; 1906; 1938; 2021; 2033; 2054; 2055; 2057; 2067; 2068; 2074; 2110; 2113; 2119; 2146; 2152; 2185; 2241; 2308; 2309; 2335; 493869; 2353; 2530; 2643; 2700; 2729; 27…	394	211	1.0664e-05	8.55691e-05
GO:0050793	BP 3	regulation of developmental process	19; 25; 27; 29; 32; 40; 11173; 81; 90; 92; 93; 100; 101; 112; 133; 152; 154; 161; 163; 177; 182; 27339; 207; 268; 23191; 301; 306; 310; 322; 348; 351; 360; 374; 382; 387; 396; 397; 406; 409; 411; 65989; 463; 558; 567; 572; 576; 581; 583; 585; 595; 604; 613; 627; 649; 652; 654; 657; 658; 659; 664; 672; 675; 678; 685; 688; 694; 706; 708; 745; 752; 811; 832; 857; 861; 891; 905; 972; 983; 989; 991; 9…	2225	1048	1.06697e-05	8.55691e-05
GO:0006790	BP 3	sulfur compound metabolic process	32; 47; 191; 284; 411; 686; 1192; 1312; 1373; 1468; 1491; 1497; 1499; 84245; 1737; 1743; 1786; 1788; 1789; 1836; 1937; 2098; 2132; 2135; 2137; 2180; 2181; 2182; 2194; 2639; 2678; 2679; 2686; 2687; 2729; 2730; 2739; 2799; 2876; 2936; 2937; 2941; 2944; 2947; 3029; 3074; 3155; 3295; 3340; 3373; 3417; 3423; 3425; 4060; 4144; 4166; 4257; 4258; 4259; 197322; 4482; 4522; 4524; 4548; 266722; 4594; 4597; …	390	209	1.10532e-05	8.77755e-05
GO:0006091	BP 3	generation of precursor metabolites and energy	37; 48; 51; 178; 204; 207; 208; 230; 291; 506; 513; 538; 581; 664; 669; 808; 847; 1327; 1337; 1340; 1345; 1349; 1350; 1351; 1352; 1355; 1373; 1431; 1534; 1537; 1737; 1743; 2023; 2026; 2108; 2109; 2110; 2203; 2232; 2235; 2271; 2475; 2542; 2548; 2584; 2597; 2631; 2632; 2673; 2696; 2778; 2821; 2931; 2932; 2992; 2997; 3091; 3098; 3146; 3417; 3418; 3419; 3572; 3667; 3692; 3939; 3953; 4436; 4609; 4694;…	373	199	2.54262e-05	0.000199954
GO:0008608	BP 3	attachment of spindle microtubules to kinetochore	675; 891; 998; 1062; 1894; 4751; 5925; 22933; 7756; 55920; 8678; 9184; 9212; 10403; 56155; 57082; 283489; 151648; 90417; 29127; 10615	25	21	2.89973e-05	0.000225844
GO:0009888	BP 3	tissue development	16; 25; 37; 38; 11173; 90; 92; 93; 100; 133; 154; 161; 163; 177; 182; 207; 208; 220; 224; 230; 268; 301; 307; 310; 317; 360; 374; 384; 387; 389; 406; 409; 412; 65979; 65985; 467; 488; 491; 538; 546; 572; 581; 583; 585; 595; 607; 622; 631; 649; 652; 654; 656; 657; 658; 659; 660; 675; 682; 688; 694; 726; 768; 780; 785; 793; 811; 817; 836; 839; 847; 857; 861; 871; 873; 891; 967; 983; 998; 1000; 1020…	1765	837	2.9892e-05	0.000230596
GO:0050794	BP 3	regulation of cellular process	12; 14; 16; 18; 19; 23; 24; 25; 27; 29; 32; 37; 40; 41; 163882; 43; 47; 48; 27316; 60; 71; 11173; 81; 86; 87; 90; 92; 93; 100; 101; 102; 103; 104; 109; 112; 113; 115; 118; 133; 136; 141; 142; 147; 152; 154; 157; 161; 163; 164; 166; 177; 182; 27338; 27339; 203; 207; 208; 214; 220; 231; 242; 268; 284; 287; 288; 291; 292; 23191; 301; 302; 306; 307; 308; 309; 310; 317; 322; 328; 330; 331; 332; 333; 3…	10290	4548	3.10255e-05	0.000237082
GO:1901657	BP 3	glycosyl compound metabolic process	100; 158; 159; 191; 203; 204; 230; 231; 271; 272; 471; 481; 506; 513; 515; 516; 517; 535; 538; 572; 669; 706; 790; 978; 205; 1327; 1337; 1340; 1345; 1349; 1350; 1351; 1352; 1355; 1497; 1503; 1537; 84245; 1633; 1635; 1645; 1646; 1716; 1723; 1739; 1741; 1786; 1788; 1789; 1806; 1836; 1854; 2023; 2026; 2079; 2203; 197021; 2517; 2519; 2584; 2597; 2631; 2773; 2821; 2987; 3091; 3098; 523; 3156; 3251; 33…	417	219	3.90271e-05	0.000295439
GO:0008360	BP 3	regulation of cell shape	23191; 301; 310; 396; 752; 989; 103910; 1452; 1453; 1454; 1455; 1456; 1605; 1613; 1690; 1739; 1902; 2039; 2185; 2245; 2335; 116985; 2534; 2909; 3074; 3383; 3569; 3679; 3689; 3791; 4289; 4478; 4628; 4651; 5364; 5747; 5764; 5921; 5962; 6284; 55785; 7168; 7430; 7443; 7456; 8994; 9368; 10395; 10428; 10435; 10507; 10627; 10672; 10810; 10979; 11135; 11151; 7422; 7444; 147179; 51177; 643338; 53944; 5401…	143	85	4.65087e-05	0.000348815
GO:0042594	BP 3	response to starvation	35; 38; 133; 440; 65985; 467; 622; 659; 857; 1026; 1312; 1373; 1515; 1649; 1723; 1824; 2308; 2621; 2752; 468; 3077; 3155; 3309; 3312; 3428; 3725; 4149; 4780; 4925; 5019; 5166; 5289; 5468; 5562; 5563; 5899; 6513; 6715; 6720; 6721; 7071; 23032; 7157; 7436; 7494; 7538; 8131; 8408; 8443; 8644; 8678; 8877; 8897; 9451; 9706; 10325; 10514; 10670; 29103; 10919; 11167; 11345; 374659; 7482; 26608; 440275; …	155	91	4.94726e-05	0.000367641
GO:0035295	BP 3	tube development	38; 90; 93; 100; 133; 177; 182; 231; 317; 374; 384; 387; 65979; 538; 546; 585; 652; 657; 659; 688; 780; 793; 847; 891; 998; 1026; 445; 1373; 1435; 1490; 1499; 1522; 1543; 1600; 1605; 1717; 1739; 5753; 1855; 1856; 1906; 1910; 1948; 1950; 1954; 1956; 1978; 2033; 2054; 2119; 2260; 2295; 2296; 2348; 2535; 2624; 2625; 2627; 2697; 2737; 2909; 3091; 3142; 3146; 3190; 3280; 3290; 3371; 3397; 3398; 3576; …	579	294	6.16645e-05	0.000454075
GO:0051653	BP 3	spindle localization	1058; 3064; 3837; 3993; 4134; 4926; 5048; 55755; 6993; 8976; 9183; 9700; 10096; 10097; 10252; 10253; 10403; 79648; 81565; 51203; 84501; 54820; 54908; 23160; 56907; 124997; 259266; 29899; 10615	39	29	6.5862e-05	0.000480615
GO:0031589	BP 3	cell-substrate adhesion	25; 81; 87; 284; 558; 604; 708; 780; 811; 967; 998; 1012; 1020; 1021; 1277; 1295; 1305; 1307; 1435; 1490; 1499; 1605; 1613; 1756; 1942; 2013; 2039; 2185; 2241; 2316; 2335; 2621; 2932; 3397; 3491; 3611; 3655; 3673; 3675; 3678; 3679; 3685; 3689; 3690; 3691; 3693; 3696; 3791; 3912; 3915; 3956; 4059; 4070; 4082; 4088; 4091; 4221; 4287; 4289; 4323; 4585; 4763; 4771; 4851; 5054; 5291; 5295; 5328; 5467;…	307	165	7.26676e-05	0.000525543
GO:0043414	BP 3	macromolecule methylation	546; 672; 1499; 1786; 1788; 1789; 2091; 2107; 2122; 2146; 2353; 55011; 6628; 2625; 2778; 2932; 3006; 3028; 3070; 3275; 3276; 200424; 4089; 4221; 4234; 4297; 4524; 51531; 201164; 5110; 5252; 5290; 5865; 5926; 5929; 115708; 6419; 6598; 6634; 55783; 23028; 7468; 7469; 7494; 55904; 7799; 7832; 6839; 8468; 8726; 9219; 9555; 9589; 9646; 9682; 23463; 9757; 6830; 9869; 10155; 10419; 10436; 10498; 10664; …	258	141	8.44893e-05	0.000605631
GO:0007275	BP 3	multicellular organism development	14; 16; 18; 25; 27; 29; 32; 38; 40; 43; 48; 53; 60; 11173; 86; 87; 90; 92; 93; 100; 101; 102; 103; 112; 118; 133; 142; 147; 152; 154; 161; 162; 163; 166; 177; 182; 27339; 204; 207; 208; 214; 220; 224; 231; 242; 268; 284; 287; 288; 23191; 301; 302; 306; 317; 320; 321; 322; 333; 348; 351; 360; 372; 374; 382; 384; 387; 394; 396; 397; 403; 406; 408; 409; 410; 411; 412; 415; 421; 440; 65979; 444; 6598…	4862	2197	8.73344e-05	0.000620534
GO:0001101	BP 3	response to acid chemical	16; 19; 27; 112; 177; 207; 210; 231; 360; 440; 65985; 493; 197131; 572; 598; 652; 654; 836; 847; 891; 928; 952; 1027; 1051; 1147; 1244; 1277; 1278; 1288; 1290; 1291; 1307; 445; 1373; 1374; 1490; 1535; 1571; 1645; 1646; 6602; 1719; 5753; 1786; 1788; 1843; 1869; 1906; 1938; 1956; 1958; 2033; 2180; 2185; 2264; 2308; 2335; 2348; 2475; 2696; 2743; 2778; 2782; 2932; 2934; 2937; 3066; 3091; 3145; 3155; …	333	177	9.00776e-05	0.000634459
GO:0010243	BP 3	response to organonitrogen compound	16; 18; 25; 100; 109; 112; 113; 115; 133; 142; 154; 159; 182; 207; 208; 210; 231; 301; 308; 328; 333; 351; 374; 412; 440; 444; 65985; 488; 493; 197131; 528; 533; 535; 540; 572; 581; 595; 598; 622; 641; 672; 682; 706; 790; 808; 815; 834; 836; 837; 847; 857; 890; 983; 988; 990; 1017; 1020; 1026; 1027; 1051; 1138; 1139; 1147; 1244; 1277; 1278; 1288; 1290; 1291; 1307; 445; 1316; 1373; 1394; 1432; 144…	812	400	0.000105612	0.000737465
GO:0055114	BP 3	oxidation-reduction process	30; 32; 35; 37; 48; 51; 128; 178; 207; 208; 217; 220; 221; 224; 230; 231; 240; 242; 314; 328; 444; 501; 581; 594; 622; 644; 645; 664; 808; 847; 873; 1327; 1337; 1340; 1345; 1349; 1350; 1351; 1352; 1355; 1371; 1373; 1374; 1384; 1431; 1432; 1468; 1488; 1528; 1534; 1535; 1536; 1537; 1543; 1545; 1571; 1593; 1594; 1595; 1645; 1646; 1666; 284273; 1717; 1718; 1719; 1723; 1737; 1743; 1757; 1806; 1892; 20…	979	476	0.000115901	0.000802389
GO:0032989	BP 3	cellular component morphogenesis	25; 71; 81; 87; 101; 118; 214; 287; 288; 23191; 301; 310; 322; 348; 351; 387; 396; 491; 538; 558; 581; 598; 604; 627; 658; 659; 708; 752; 811; 832; 836; 928; 989; 998; 1000; 1002; 1009; 1020; 1072; 1123; 1191; 1267; 1382; 103910; 1432; 1452; 1453; 1454; 1455; 1456; 1523; 1600; 1605; 1613; 1630; 1690; 1739; 1855; 1894; 1902; 1906; 1942; 1944; 1947; 1948; 1951; 1952; 1954; 1956; 1959; 23394; 2016; …	978	475	0.000133326	0.000915202
GO:0006520	BP 3	cellular amino acid metabolic process	16; 18; 38; 159; 191; 384; 435; 440; 493; 501; 538; 549; 586; 587; 594; 670; 790; 833; 1152; 445; 1312; 1373; 1491; 1497; 1503; 84245; 1615; 1629; 1719; 1743; 1786; 1788; 1789; 1806; 2193; 2356; 2571; 2617; 2618; 2639; 2673; 2678; 2687; 2729; 2730; 2744; 2746; 2747; 2752; 2805; 468; 2937; 3028; 3035; 3155; 3176; 3712; 3735; 55278; 4482; 4522; 4524; 4548; 4594; 4942; 4947; 4953; 4967; 152926; 5092…	375	196	0.000137236	0.000934127
GO:0021987	BP 3	cerebral cortex development	471; 572; 581; 583; 585; 1000; 1020; 1499; 1600; 1956; 2016; 2260; 2618; 2737; 2932; 3014; 3091; 3190; 3912; 4035; 4192; 4763; 5048; 5663; 5802; 5879; 6091; 6434; 6715; 6867; 7248; 7436; 7531; 7804; 8195; 8648; 8828; 8941; 9928; 10371; 10460; 10579; 55970; 79143; 79633; 79648; 153241; 89839; 114327; 81565; 83696; 50937; 84687; 54407; 153090; 54820; 284403; 317762; 23236; 9353; 23380; 56949; 89927…	109	66	0.000147213	0.00099369
GO:0071496	BP 3	cellular response to external stimulus	136; 207; 396; 440; 467; 476; 558; 572; 578; 652; 654; 659; 664; 834; 835; 857; 1026; 1111; 1265; 1277; 1312; 1499; 1508; 1515; 1535; 1594; 1647; 1824; 23394; 2308; 2348; 2353; 2475; 2621; 2697; 2752; 468; 2932; 3077; 3091; 3162; 3309; 3312; 3371; 3383; 3428; 3553; 3655; 3659; 3673; 3725; 4067; 4149; 4214; 4521; 4615; 4780; 4790; 4929; 5074; 5166; 5289; 5292; 5468; 5562; 5563; 5734; 5764; 5879; 5…	273	147	0.000155532	0.00104117
GO:0022406	BP 3	membrane docking	2054; 3383; 4218; 4478; 4905; 5872; 5899; 6093; 203062; 6804; 6809; 6811; 6812; 6814; 7412; 7430; 6857; 8417; 8615; 8675; 8676; 8724; 9341; 9482; 9751; 10228; 10244; 10497; 10640; 11261; 11311; 149371; 112755; 51762; 55770; 54536; 54843; 55014; 23025; 55823; 23233; 23256; 26258; 26276; 65009; 65082	71	46	0.000158913	0.00105508
GO:0009725	BP 3	response to hormone	21; 35; 38; 90; 109; 112; 113; 115; 133; 142; 154; 178; 204; 207; 208; 210; 231; 301; 302; 306; 308; 328; 374; 406; 409; 412; 440; 476; 488; 528; 533; 535; 572; 581; 583; 585; 595; 622; 652; 654; 672; 682; 706; 790; 799; 808; 811; 815; 836; 847; 857; 868; 890; 952; 988; 990; 1017; 1022; 1026; 1027; 1277; 445; 1364; 1373; 1394; 1445; 1490; 1499; 164091; 1508; 1514; 1515; 1520; 1537; 1601; 1605; 16…	864	422	0.000173638	0.00113741
GO:0055086	BP 3	nucleobase-containing small molecule metabolic process	19; 100; 109; 112; 113; 115; 133; 136; 154; 158; 159; 191; 203; 204; 230; 271; 272; 333; 348; 471; 481; 491; 506; 513; 515; 516; 517; 535; 538; 572; 669; 706; 785; 790; 131870; 799; 808; 847; 956; 978; 205; 1267; 1327; 1337; 1340; 1345; 1349; 1350; 1351; 1352; 1355; 1373; 1394; 1497; 1503; 1537; 84245; 1633; 1635; 1716; 1719; 1723; 1739; 1741; 1743; 1786; 1788; 1789; 1806; 1836; 1841; 1854; 1889;…	720	356	0.000174121	0.00113741
GO:0009266	BP 3	response to temperature stimulus	133; 154; 207; 409; 573; 815; 817; 818; 1026; 1153; 1244; 1387; 1786; 2033; 2152; 2288; 2308; 2353; 2475; 2710; 2729; 2766; 2932; 3066; 3162; 3301; 3306; 3310; 3312; 3320; 3326; 3329; 3337; 3552; 3553; 3554; 3569; 3654; 4067; 4277; 4287; 4288; 4763; 4792; 4927; 5074; 5321; 5433; 5468; 5562; 5594; 5611; 5931; 6117; 6118; 55746; 7041; 7057; 7067; 7266; 7425; 7531; 100507436; 8021; 8086; 8531; 8891;…	222	122	0.000180049	0.00116672
GO:1901698	BP 3	response to nitrogen compound	16; 18; 25; 100; 103; 109; 112; 113; 115; 133; 142; 154; 159; 182; 207; 208; 210; 231; 301; 308; 328; 333; 351; 374; 412; 440; 444; 65985; 488; 493; 197131; 528; 533; 535; 540; 546; 572; 581; 595; 598; 622; 641; 652; 672; 682; 706; 790; 808; 815; 834; 836; 837; 847; 857; 890; 983; 988; 990; 1017; 1020; 1026; 1027; 1051; 1138; 1139; 1147; 1244; 1277; 1278; 1288; 1290; 1291; 1307; 445; 1316; 1373; …	922	448	0.000195703	0.00125809
GO:0051304	BP 3	chromosome separation	699; 701; 891; 990; 996; 1062; 1063; 1457; 1843; 2072; 4085; 4292; 201254; 5347; 5518; 5925; 7013; 7153; 7272; 7517; 7756; 8379; 8697; 9183; 9184; 9700; 9787; 9918; 56155; 10783; 11065; 56916; 51143; 84101; 84861; 348654; 55795; 23310; 56984; 25906; 29945; 129563	64	42	0.000199109	0.00126991
GO:0051299	BP 3	centrosome separation	1111; 3832; 4751; 5902; 6790; 9371; 116840; 81565; 54820; 64793	10	10	0.000209373	0.00132494
GO:0044786	BP 3	cell cycle DNA replication	546; 1763; 3978; 4361; 5111; 5976; 7013; 8243; 8318; 8882; 9837; 10735; 51659; 144455; 7014; 79733; 7884; 80174; 81620; 54617; 54962; 55294; 91603; 59343	32	24	0.000228241	0.00143314
GO:0007164	BP 3	establishment of tissue polarity	25; 161; 163; 387; 409; 998; 1173; 1175; 1213; 1601; 1741; 1855; 1856; 1951; 1952; 2295; 166336; 2535; 4300; 4920; 5048; 5216; 5682; 5688; 5690; 5694; 5695; 5696; 5698; 5699; 5700; 5702; 5706; 5707; 5714; 5715; 5716; 5717; 5720; 5721; 5754; 5879; 6233; 6259; 7074; 7311; 7314; 7316; 7840; 7855; 7976; 8322; 8323; 8324; 8626; 9491; 9861; 9968; 10082; 10197; 10213; 144165; 84133; 81839; 115908; 8321;…	120	71	0.000230152	0.00143403
GO:0009408	BP 3	response to heat	207; 573; 815; 817; 818; 1026; 1244; 1387; 1786; 2033; 2288; 2475; 2729; 2932; 3066; 3162; 3301; 3306; 3310; 3312; 3320; 3326; 3337; 3552; 3553; 3554; 3569; 3654; 4067; 4277; 4287; 4288; 4763; 4927; 5321; 5433; 5594; 5931; 6117; 6118; 55746; 7041; 7057; 7266; 7531; 100507436; 8021; 8086; 8891; 8893; 9021; 9261; 9530; 9531; 9532; 9631; 9688; 9883; 9972; 10728; 10762; 11080; 11168; 55706; 1967; 790…	160	91	0.000240755	0.00148864
GO:0009991	BP 3	response to extracellular stimulus	19; 32; 35; 38; 100; 133; 136; 154; 177; 178; 191; 207; 208; 210; 240; 317; 348; 360; 410; 411; 440; 65985; 467; 558; 583; 585; 595; 622; 659; 672; 675; 706; 847; 857; 1026; 1277; 445; 1312; 1327; 1373; 1515; 1535; 1543; 1594; 1603; 1649; 1723; 1786; 1788; 1789; 1824; 1938; 23394; 2029; 2067; 2180; 2181; 2182; 2308; 2348; 2353; 2475; 2542; 2621; 2696; 2752; 2771; 468; 2934; 2937; 3077; 3145; 3155…	460	234	0.000288909	0.00177285
GO:0071559	BP 3	response to transforming growth factor beta	90; 142; 317; 387; 409; 463; 607; 657; 857; 1277; 1278; 1284; 1601; 1786; 1906; 2122; 2200; 2335; 2348; 2353; 2530; 2534; 2661; 2734; 3066; 3248; 3309; 3397; 3554; 3675; 3693; 3725; 4053; 4086; 4087; 4088; 4089; 4091; 4092; 135228; 4221; 4435; 5045; 5139; 5154; 5300; 5371; 5494; 5654; 5747; 5796; 5829; 6497; 6233; 6386; 6498; 6660; 6662; 6714; 6794; 6868; 6885; 6935; 7041; 7042; 7043; 7046; 7048;…	216	118	0.000312528	0.00190336
GO:0002562	BP 3	somatic diversification of immune receptors via germline recombination within a single locus	604; 2067; 2956; 3146; 3148; 3329; 3978; 3980; 3981; 4292; 4436; 4683; 5423; 5591; 6778; 6929; 6932; 7374; 7468; 9025; 9156; 6830; 9984; 7292; 22976; 165918; 80762; 51010; 51176; 118460; 23529; 23075; 200558; 9730; 27086; 64421	54	36	0.000353977	0.00213971
GO:0031668	BP 3	cellular response to extracellular stimulus	136; 440; 467; 558; 659; 857; 1026; 1277; 1312; 1515; 1594; 1824; 23394; 2308; 2348; 2353; 2475; 2621; 2752; 468; 3077; 3162; 3309; 3312; 3371; 3383; 3428; 3655; 3725; 4067; 4149; 4521; 4780; 4929; 5074; 5166; 5289; 5292; 5468; 5562; 5563; 5764; 5899; 6502; 6513; 6591; 6715; 6720; 6721; 7071; 23032; 7157; 7248; 7391; 7392; 7421; 7436; 7494; 8061; 8131; 8408; 8644; 8648; 8678; 8805; 8877; 8897; 94…	196	108	0.00035822	0.00214932
GO:0000422	BP 3	mitophagy	11173; 86; 154; 308; 481; 664; 706; 1351; 2040; 2188; 6628; 2542; 2931; 3091; 200081; 3866; 4130; 4638; 4715; 4913; 5071; 5163; 5290; 5352; 6158; 6509; 6507; 6581; 6632; 6636; 6720; 6721; 7182; 7307; 7416; 7743; 7786; 7855; 8110; 8200; 8208; 8464; 8607; 8678; 8736; 8878; 9688; 9982; 10059; 10456; 11128; 11140; 11315; 11338; 11345; 51676; 51291; 51315; 79065; 80216; 80271; 440738; 81631; 401466; 8…	205	112	0.000435636	0.0025946
GO:0033059	BP 3	cellular pigmentation	164; 583; 585; 967; 1639; 5874; 4644; 5861; 5873; 6490; 8195; 8546; 8766; 8907; 8934; 8943; 9230; 9839; 10540; 79090; 84062; 84079; 84100; 55212; 55686; 23557; 23682; 57619; 26258; 26276; 282991; 64284; 65082	49	33	0.000467718	0.00276534
GO:0048588	BP 3	developmental cell growth	25; 214; 23191; 348; 351; 627; 659; 817; 1002; 1020; 1382; 1630; 1855; 1954; 23394; 2016; 2033; 2335; 2475; 2661; 2803; 2931; 2932; 3084; 3190; 3275; 134430; 3475; 3611; 3897; 3913; 3984; 4137; 4825; 4897; 5048; 5071; 5300; 5361; 5362; 5364; 5532; 5916; 6049; 6259; 6405; 6662; 6790; 6792; 6794; 7048; 7074; 7473; 7869; 8239; 6857; 8408; 8470; 8482; 8766; 8826; 8828; 8904; 9037; 9472; 9699; 9706; 9…	193	106	0.000473874	0.00278143
GO:0042493	BP 3	response to drug	18; 19; 21; 100; 120; 143; 177; 210; 268; 301; 328; 368; 408; 65985; 476; 567; 572; 578; 581; 595; 622; 624; 642; 706; 123; 768; 790; 811; 836; 847; 857; 891; 952; 983; 1017; 1019; 1025; 1026; 1027; 1063; 1147; 205; 1244; 1277; 445; 1312; 1317; 1373; 1374; 1499; 1503; 1535; 1543; 1571; 1600; 1603; 1649; 1723; 1786; 1788; 1789; 1848; 1889; 1906; 1938; 2016; 2033; 2180; 2185; 2203; 2235; 2353; 2354…	446	226	0.000479929	0.00279671
GO:0048731	BP 3	system development	14; 16; 18; 25; 27; 29; 32; 38; 40; 43; 53; 60; 11173; 86; 87; 90; 92; 93; 100; 101; 103; 112; 118; 133; 142; 152; 154; 161; 162; 163; 166; 177; 182; 27339; 204; 207; 208; 214; 220; 224; 231; 242; 268; 284; 287; 288; 23191; 301; 302; 306; 317; 320; 321; 322; 333; 348; 351; 360; 372; 374; 382; 384; 387; 394; 396; 403; 406; 408; 409; 410; 411; 412; 415; 440; 65979; 65985; 463; 467; 471; 491; 493; 5…	4290	1933	0.000556861	0.00322184
GO:0035148	BP 3	tube formation	133; 317; 65979; 585; 652; 1499; 1855; 1856; 2348; 2535; 2625; 2909; 3091; 4522; 4851; 5216; 5420; 5566; 5567; 5727; 5754; 5898; 5916; 6201; 6497; 6385; 6491; 6495; 6659; 6662; 6692; 6768; 6788; 6789; 7052; 7248; 7249; 7408; 7849; 7976; 8289; 8323; 8543; 8915; 9421; 9585; 9839; 9968; 10018; 10395; 10522; 10806; 10959; 7422; 144165; 79191; 51684; 55081; 115908; 79600; 51804; 84678; 84913; 8321; 15…	135	77	0.000620988	0.00356738
GO:0051701	BP 3	interaction with host	558; 572; 598; 857; 949; 950; 975; 1508; 1525; 1605; 1803; 1948; 2060; 2519; 2621; 2934; 3383; 3416; 3434; 3673; 3678; 3685; 3690; 3693; 3836; 3837; 3838; 3921; 3949; 3956; 3965; 4088; 4179; 4361; 4864; 5071; 5091; 5272; 5371; 5478; 5806; 5817; 5818; 6256; 6404; 6510; 6584; 6737; 6890; 6891; 6950; 6993; 7037; 7113; 7251; 7298; 7301; 7405; 7706; 7726; 7852; 8519; 8673; 8692; 8724; 8764; 8812; 9076…	186	102	0.000643318	0.00366963
GO:0006903	BP 3	vesicle targeting	374; 966; 1075; 1294; 1453; 1522; 2157; 2348; 2801; 4905; 5265; 5663; 5861; 5871; 6396; 6811; 7039; 8615; 8729; 8773; 9632; 9871; 9919; 10053; 10113; 10175; 10282; 10342; 10802; 10959; 51399; 79090; 122553; 83696; 51128; 51693; 3998; 54732; 55062; 55435; 23243; 23256; 89866; 58485; 59349; 27095; 126003; 128637	78	48	0.000677611	0.00382686
GO:0044765	BP 3	single-organism transport	12; 18; 19; 21; 22; 24; 25; 29; 32; 41; 163882; 43; 60; 71; 81; 87; 93; 100; 101; 103; 133; 136; 142; 152; 157; 164; 177; 207; 208; 242; 284; 287; 288; 291; 292; 23191; 301; 302; 306; 307; 308; 311; 320; 322; 332; 334; 341; 348; 351; 360; 379; 387; 403; 406; 408; 409; 444; 65985; 476; 481; 483; 488; 491; 493; 66035; 506; 513; 515; 516; 517; 528; 533; 535; 538; 540; 558; 572; 578; 581; 582; 583; 5…	2819	1287	0.000680331	0.00382686
GO:0015980	BP 3	energy derivation by oxidation of organic compounds	37; 48; 178; 207; 208; 581; 664; 808; 847; 1327; 1337; 1340; 1345; 1349; 1350; 1351; 1352; 1355; 1373; 1431; 1537; 1737; 1743; 2108; 2109; 2110; 2271; 2475; 2542; 2548; 2632; 2673; 2778; 2931; 2932; 2992; 2997; 3091; 3146; 3417; 3418; 3419; 3572; 3667; 3953; 4609; 4694; 4695; 4697; 4700; 4704; 4705; 4708; 4709; 4713; 4715; 4716; 4717; 4720; 4722; 4723; 4725; 4729; 801; 4967; 5160; 5162; 5167; 521…	274	144	0.000732026	0.00408925
GO:0043900	BP 3	regulation of multi-organism process	100; 103; 104; 348; 397; 572; 708; 857; 1025; 1072; 1105; 1654; 1655; 1910; 2033; 2040; 2150; 2332; 2519; 2934; 2962; 3428; 3434; 3576; 3609; 3685; 3725; 3956; 3965; 4057; 4361; 4599; 4615; 4851; 4882; 4938; 4940; 5007; 5071; 5091; 5139; 5216; 5328; 5371; 5430; 5431; 5433; 5436; 5438; 5440; 5478; 5479; 5518; 5806; 5886; 6041; 22933; 6597; 6598; 6667; 6732; 6737; 6772; 6780; 6790; 6890; 6891; 6895…	272	143	0.00074731	0.00414603
GO:0051298	BP 3	centrosome duplication	672; 675; 899; 1017; 1069; 51510; 4591; 4682; 5314; 6491; 55755; 23032; 55835; 7514; 7517; 9639; 9662; 9851; 10015; 10426; 10733; 10769; 10844; 55722; 116840; 153241; 4869; 114791; 348654; 54820; 284403; 55125; 22995; 25978; 92421; 27229; 27243; 152185; 128866; 163786	63	40	0.00076823	0.0042331
GO:0002504	BP 3	antigen processing and presentation of peptide or polysaccharide antigen via MHC class II	161; 162; 163; 164; 821; 972; 1062; 1173; 1175; 1211; 1213; 1514; 1515; 1520; 1639; 1780; 1781; 1783; 3108; 3109; 3111; 3113; 3115; 3122; 3796; 3797; 3831; 3832; 3835; 5641; 6396; 6712; 7057; 8722; 8907; 9371; 9493; 9632; 9871; 10053; 10121; 10540; 10802; 11004; 11127; 11258; 56992; 81930; 51128; 51626; 84516; 24137; 220972; 140735; 285643; 29108; 29127; 64837	98	58	0.000819798	0.00448593
GO:0060560	BP 3	developmental growth involved in morphogenesis	25; 214; 23191; 348; 351; 374; 627; 652; 659; 1002; 1020; 1382; 1435; 1630; 1855; 1954; 23394; 2016; 2033; 2335; 2803; 2932; 3084; 3190; 134430; 3371; 3475; 3611; 3897; 3913; 3984; 4137; 55897; 4825; 4851; 4897; 5048; 5071; 5361; 5362; 5364; 5532; 5754; 5916; 6049; 6259; 6405; 6495; 6662; 6790; 6792; 6794; 7048; 7074; 7473; 7477; 7869; 8239; 6857; 8408; 8482; 8766; 8826; 8828; 8904; 9037; 9699; 9…	216	116	0.000826279	0.00448593
GO:0001503	BP 3	ossification	43; 27316; 90; 92; 93; 103; 154; 182; 207; 374; 387; 506; 649; 652; 654; 656; 657; 658; 659; 799; 847; 861; 865; 1009; 1021; 1051; 1192; 1213; 1230; 1277; 1290; 1291; 1301; 1305; 1435; 1490; 1499; 1594; 1655; 1660; 1836; 1956; 1959; 2068; 2079; 2091; 2101; 2132; 2185; 2194; 2260; 2261; 2274; 2296; 2697; 2737; 2778; 3091; 3183; 3192; 3295; 3371; 3397; 3398; 3399; 3400; 3491; 3569; 3570; 3572; 3611…	368	188	0.000830727	0.00448593
GO:0044723	BP 3	single-organism carbohydrate metabolic process	32; 178; 207; 208; 230; 231; 467; 572; 669; 808; 132158; 1213; 1353; 1373; 1374; 1432; 1468; 1486; 1528; 1737; 1950; 2023; 2026; 2132; 2171; 2185; 2203; 2308; 11320; 2475; 2517; 2519; 2530; 2542; 2548; 2584; 2592; 2597; 2632; 2646; 2673; 2710; 2717; 2729; 2760; 2805; 468; 2820; 2821; 2931; 2932; 2992; 2997; 3038; 3074; 3091; 3098; 3146; 3269; 3340; 3417; 3418; 3425; 3487; 3569; 3572; 200186; 3612…	482	241	0.000844694	0.00453114
GO:0048002	BP 3	antigen processing and presentation of peptide antigen	161; 162; 163; 164; 567; 811; 821; 972; 1062; 1173; 1175; 1211; 1213; 1514; 1515; 1520; 1535; 1536; 1639; 1780; 1781; 1783; 2923; 3077; 3106; 3107; 3108; 3109; 3111; 3113; 3115; 3122; 3134; 3140; 3685; 3693; 3796; 3797; 3831; 3832; 3835; 4688; 5641; 5682; 5688; 5690; 5694; 5695; 5696; 5698; 5699; 5700; 5702; 5706; 5707; 5714; 5715; 5716; 5717; 5720; 5721; 6396; 6712; 6890; 6891; 6892; 8722; 8907;…	181	99	0.000861012	0.00458829
GO:0016477	BP 3	cell migration	14; 27; 29; 81; 90; 100; 101; 102; 104; 177; 182; 207; 208; 284; 301; 306; 328; 348; 387; 389; 391; 396; 397; 409; 411; 65979; 481; 483; 506; 558; 581; 585; 613; 652; 659; 682; 694; 706; 708; 752; 780; 811; 817; 857; 949; 961; 965; 967; 972; 983; 998; 1000; 1012; 1020; 1230; 1265; 1277; 1278; 1289; 1432; 1435; 1445; 1490; 1499; 1525; 1545; 1600; 1601; 1605; 1613; 1630; 5753; 1793; 1803; 1861; 190…	1193	564	0.000869387	0.00460264
GO:0034330	BP 3	cell junction organization	60; 71; 81; 87; 287; 387; 389; 667; 857; 928; 998; 1000; 1002; 1009; 1012; 1307; 1445; 1495; 1499; 1525; 1613; 1739; 1832; 1894; 2039; 2185; 2316; 2318; 2335; 2697; 2889; 3551; 3611; 3655; 3673; 3678; 3690; 3691; 3728; 3791; 3801; 3909; 3914; 3915; 3918; 4088; 4092; 4323; 4641; 4771; 5318; 5339; 5566; 5578; 5583; 5584; 5747; 5783; 5796; 5817; 5818; 5872; 5879; 5906; 5962; 6093; 6281; 6385; 6591; …	246	130	0.000974079	0.0051234
GO:0009314	BP 3	response to radiation	24; 40; 207; 210; 301; 351; 408; 440; 578; 581; 595; 598; 602; 641; 672; 675; 785; 808; 836; 847; 857; 993; 1020; 1026; 1111; 1153; 1191; 1259; 1387; 1432; 1497; 1535; 1643; 1647; 1786; 1788; 1789; 1843; 1894; 1936; 1956; 1958; 2033; 2067; 2068; 2072; 2074; 2140; 2177; 2189; 2235; 2237; 2332; 2353; 2475; 2547; 2625; 2776; 2782; 2792; 468; 2868; 2876; 2956; 2979; 3014; 3091; 3156; 3157; 3269; 3373…	440	221	0.00100338	0.00524346
GO:0051239	BP 3	regulation of multicellular organismal process	14; 18; 25; 27; 29; 32; 40; 11173; 90; 92; 93; 100; 101; 112; 133; 136; 142; 147; 152; 154; 161; 163; 177; 182; 27339; 207; 240; 242; 268; 284; 287; 301; 302; 306; 307; 308; 309; 322; 330; 341; 348; 351; 360; 374; 382; 387; 396; 397; 406; 408; 409; 411; 444; 463; 476; 481; 483; 488; 489; 491; 493; 558; 567; 572; 576; 581; 583; 585; 595; 602; 604; 613; 624; 627; 649; 652; 654; 657; 658; 659; 672; …	2622	1197	0.00108424	0.00562969
GO:0071216	BP 3	cellular response to biotic stimulus	19; 25; 207; 317; 558; 567; 654; 705; 706; 949; 1051; 445; 1432; 1440; 1649; 1910; 2335; 2932; 3091; 3148; 3309; 3383; 3553; 3569; 3576; 3592; 3606; 3654; 3656; 3661; 4057; 4067; 4282; 4615; 4670; 4790; 4792; 5054; 5142; 5144; 5328; 5467; 5578; 5581; 5594; 5601; 5970; 5976; 22933; 6714; 7096; 7099; 7157; 7436; 7466; 7494; 7855; 8767; 9451; 9516; 9572; 9646; 10014; 7133; 10221; 10333; 10417; 10594…	182	99	0.00109944	0.00567227
GO:0019915	BP 3	lipid storage	19; 32; 123; 857; 949; 2583; 2760; 3074; 3553; 3569; 3685; 3690; 4232; 4790; 4792; 5167; 5465; 5468; 5771; 6646; 6721; 6777; 7376; 8694; 10938; 79068; 80149; 29923; 114885; 51099; 84266; 55294; 23411; 57104; 10062; 60526; 130399; 128486; 63874	62	39	0.00115745	0.00593376
GO:0046685	BP 3	response to arsenic-containing substance	210; 467; 1026; 1244; 1371; 1543; 1654; 132864; 2235; 2729; 468; 2872; 3145; 3162; 4982; 6047; 7389; 9446; 10105; 80149; 51593	29	21	0.00123205	0.00627647
GO:0001824	BP 3	blastocyst development	100; 27339; 675; 705; 1603; 1999; 3726; 4678; 4683; 4751; 4848; 4849; 5702; 5932; 6498; 6598; 6670; 7046; 7082; 7784; 8882; 9113; 9421; 9646; 9837; 285855; 79728; 80312; 81565; 84296; 51639; 54475; 54663; 54892; 23168; 56949; 57820; 91603; 26524; 27341; 129685	66	41	0.00125095	0.00633293
GO:0070482	BP 3	response to oxygen levels	18; 81; 100; 101; 133; 154; 177; 191; 207; 210; 240; 317; 481; 572; 624; 664; 768; 817; 834; 836; 847; 857; 890; 891; 952; 1019; 1026; 1027; 1139; 1277; 1387; 1490; 1543; 1788; 1789; 132864; 1803; 1869; 1889; 1902; 1906; 1958; 1978; 2021; 2033; 2068; 2113; 2185; 2308; 2475; 2627; 2782; 2792; 3066; 3091; 3145; 3162; 3383; 3553; 3654; 3673; 3708; 3709; 3778; 650; 3939; 4000; 4088; 4089; 4323; 4524;…	330	169	0.00128315	0.00645561
GO:0051090	BP 3	regulation of sequence-specific DNA binding transcription factor activity	101; 177; 207; 268; 306; 307; 408; 409; 815; 847; 1147; 1191; 1432; 1491; 1499; 1540; 1545; 1649; 1856; 2033; 2146; 2241; 2316; 2353; 2535; 2621; 2958; 3066; 3162; 3275; 3383; 3397; 3398; 3399; 3551; 3553; 3569; 3570; 200186; 3654; 3656; 3689; 3725; 3728; 3965; 4041; 4057; 4092; 4221; 4294; 4591; 4615; 4693; 4790; 4791; 4792; 4825; 5087; 5292; 5314; 5468; 5526; 5583; 5584; 5594; 5601; 5621; 5716;…	371	188	0.00136137	0.00680687
GO:0051651	BP 3	maintenance of location in cell	207; 288; 348; 585; 602; 706; 857; 1605; 1627; 2036; 2316; 2317; 2495; 2548; 2923; 2934; 3098; 3309; 3728; 4188; 4601; 4792; 4794; 4796; 5371; 5552; 5716; 5756; 6653; 6717; 7067; 7094; 7205; 7405; 7430; 9113; 9908; 10488; 10956; 11015; 11124; 83860; 51684; 81573; 55171; 55187; 22873; 23224; 23230; 23568; 57731; 25792; 9817; 256979; 28952; 259266; 29899; 64083; 129685; 65018	104	60	0.00161962	0.00804842
GO:0042592	BP 3	homeostatic process	12; 18; 19; 22; 24; 25; 27; 32; 35; 37; 48; 51; 60; 71; 92; 100; 101; 103; 109; 112; 113; 115; 118; 133; 142; 147; 154; 177; 207; 231; 242; 271; 272; 287; 288; 301; 309; 310; 328; 331; 332; 348; 351; 360; 408; 444; 65985; 476; 481; 483; 488; 489; 491; 493; 506; 528; 533; 535; 538; 540; 546; 558; 567; 572; 578; 580; 581; 582; 583; 585; 604; 624; 652; 654; 675; 706; 771; 781; 784; 785; 793; 794; 79…	1574	730	0.00174317	0.00860957
GO:0006928	BP 3	movement of cell or subcellular component	14; 25; 27; 29; 60; 71; 81; 87; 90; 100; 101; 102; 104; 109; 161; 163; 177; 182; 207; 208; 214; 284; 287; 288; 301; 306; 308; 320; 328; 348; 351; 382; 387; 389; 391; 396; 397; 403; 409; 411; 65979; 476; 481; 483; 493; 506; 558; 581; 583; 585; 604; 613; 627; 636; 652; 658; 659; 667; 682; 685; 694; 706; 708; 752; 780; 781; 800; 811; 817; 829; 832; 857; 928; 949; 961; 965; 967; 972; 975; 976; 983; 9…	1739	803	0.00195912	0.00961751
GO:0048729	BP 3	tissue morphogenesis	25; 90; 133; 161; 163; 182; 220; 317; 374; 387; 389; 409; 65979; 538; 585; 652; 657; 659; 768; 780; 998; 1173; 1175; 1213; 1289; 1301; 1435; 1499; 1515; 1522; 1601; 1605; 1739; 1741; 1832; 1855; 1856; 1861; 1906; 1948; 1950; 1951; 1952; 1954; 1956; 2119; 2132; 2260; 2295; 2296; 2316; 2348; 166336; 2535; 2625; 2650; 2697; 2737; 2821; 2909; 2926; 2934; 3084; 3091; 3280; 3371; 3400; 3491; 3569; 3611…	615	299	0.0020377	0.00994298

## Sheet: 5. 24_HEP_KEGG
ID	Description	GeneRatio	BgRatio	pvalue	p.adjust	qvalue	geneID	Count
hsa04110	Cell cycle	101/3695	124/7315	5.52955e-13	1.70863e-10	1.11755e-10	4176/7157/4172/4173/4175/4174/4171/9134/5111/9184/891/890/5347/983/9700/9088/9133/7533/1869/991/5933/8318/7027/1019/1017/1111/595/1870/7465/6502/1031/701/993/2810/8243/994/990/5591/4085/896/8454/8555/10735/5885/7534/51433/3065/25/7042/1026/8697/7531/4998/23594/10274/1871/1021/10971/699/246184/5925/9232/5001/7272/10926/995/7709/8881/64682/4089/4088/1387/1027/23595/1874/51434/29945/5000/4193/4609/1…	101
hsa03040	Spliceosome	104/3695	134/7315	6.9066e-11	1.06707e-08	6.9793e-09	27316/3178/23450/4670/6428/6632/3190/11338/3192/10189/3312/6427/6626/10946/6636/6432/5093/6434/9939/6635/25804/9410/220988/10450/10929/27339/10291/6431/9879/3183/10915/6426/51645/1655/10594/8449/10465/6631/58517/23658/11325/1665/9775/29896/8175/57819/6430/25766/51503/6628/6429/84321/10084/3306/8559/9716/51691/6629/27258/10285/6637/153527/9129/55110/4116/9984/51729/84844/6634/6633/1659/11157/51690…	104
hsa05220	Chronic myeloid leukemia	65/3695	78/7315	1.2886e-09	1.32726e-07	8.68112e-08	7157/1869/1019/4790/595/1870/207/2122/5293/6776/3065/25/613/7042/1026/4792/4893/2885/861/1871/1021/3551/598/5594/581/5290/1488/5925/1147/3265/208/1643/8517/4089/4088/5781/6777/1027/9846/578/53358/4193/4609/1647/399694/8503/572/867/7040/1487/6464/1398/5291/4616/3066/369/1399/868/10000/5296/5604/5605/6654/5295/6655	65
hsa04120	Ubiquitin mediated proteolysis	103/3695	137/7315	2.14525e-09	1.65721e-07	1.08392e-07	11065/26232/991/672/7328/6502/92912/330/65264/11059/26272/8454/27339/63893/10055/9817/51433/5371/9820/8697/7329/7334/4281/8451/23291/7321/55120/7322/10477/7318/246184/8651/4591/331/7319/51465/55284/23295/27338/1643/5071/10277/8881/23221/64682/7323/6477/7332/10401/9354/7324/997/51434/8945/29945/55585/10075/84447/4193/9039/89910/996/55294/867/51619/9246/118424/26259/11060/23327/7325/9978/51343/6921…	103
hsa05222	Small cell lung cancer	73/3695	93/7315	2.09132e-08	1.29243e-06	8.45333e-07	7157/9134/1869/1019/4790/1017/595/1870/2335/1163/6502/3912/330/3655/5915/207/5293/1284/1026/3673/4792/3915/1871/1021/3551/598/596/581/5290/3918/1282/5925/1147/331/284217/7188/3914/208/1643/836/8517/7709/5747/54205/6256/1027/7187/3910/842/578/4609/1647/6257/8503/3675/1286/3688/5728/3685/9618/7185/317/5291/4616/2272/1288/898/10000/7189/329/5296/5295/1287	73
hsa03030	DNA replication	33/3695	36/7315	1.45717e-07	7.5044e-06	4.90835e-06	4176/4172/4173/4175/5422/4174/4171/5111/3978/2237/10714/5427/10535/79621/5983/54107/5984/5425/5557/5426/6117/1763/5424/23649/5982/5985/6742/6118/6119/246243/5558/56655/57804	33
hsa03010	Ribosome	109/3695	154/7315	1.928e-07	8.38681e-06	5.4855e-06	6134/6122/200916/65003/4736/6232/9045/6228/64968/65008/6128/79590/51021/6146/3921/11222/23521/29088/6206/6144/6194/6203/6129/6233/6202/6125/6124/6175/6187/6143/6208/6171/6130/6168/6159/6201/6167/6157/6135/65005/6164/6136/6207/25873/6165/11224/6224/6188/6222/6158/6189/6231/6137/6156/6133/51081/6138/6218/6142/6217/55052/6161/6141/6147/6170/6160/6205/6150/6223/6229/51116/6132/51318/6169/6176/6193/21…	109
hsa04140	Autophagy - animal	93/3695	128/7315	2.17134e-07	8.38681e-06	5.4855e-06	3146/115201/55062/3708/23130/23710/9821/81671/9711/207/58476/9451/9706/1613/2081/23192/8673/5293/60673/53349/8897/10645/11345/4893/8408/9110/10325/55014/598/596/5594/5290/79065/1514/10670/29982/64223/3265/55102/6794/208/30849/7248/64798/26100/5515/10533/51100/64422/3667/84938/83734/5601/55626/5563/6885/338382/11337/5567/8503/23604/1509/6199/5728/572/54541/1965/6198/5566/22800/3476/5291/84971/1508…	93
hsa04210	Apoptosis	99/3695	138/7315	2.46816e-07	8.47401e-06	5.54253e-06	4001/7157/84823/84790/10376/332/4790/3708/60/330/8743/2353/4000/143/9020/207/468/9451/1519/3725/2081/10039/1075/5293/1649/3710/71/4792/4893/5783/153090/142/4170/823/3551/1522/598/596/5594/637/581/5290/7277/1514/1147/331/3265/1520/10038/8794/8772/1676/208/836/7846/79861/8517/835/839/8795/54205/842/5601/578/8722/1515/1647/824/7132/8503/1509/572/1521/1965/7185/317/5291/4616/27113/1616/1512/843/2021/…	99
hsa05215	Prostate cancer	73/3695	97/7315	4.53214e-07	1.40043e-05	9.1597e-06	7157/5327/9134/6692/1869/4790/1017/595/1870/5328/3326/207/468/1499/2064/84699/5159/5293/7184/51176/2308/1956/1026/4792/3320/4893/2885/10488/1871/1950/3551/80310/596/5594/5290/2260/5925/1147/3265/208/8517/5154/7039/64764/1387/1027/842/4193/8503/90993/5728/572/6932/148327/5291/5155/369/2119/6934/3480/898/10000/5296/83439/367/5604/5605/7113/4824/6654/1385/5295/6655	73
hsa05166	HTLV-I infection	167/3695	255/7315	6.37279e-07	1.66083e-05	1.08629e-05	7157/5111/9184/5902/9133/1869/991/4605/10714/1019/4790/1111/5427/7412/595/5901/1870/109/1031/54107/701/1959/1958/7538/2353/5423/5425/7494/4085/113/9020/5426/207/468/293/5424/896/4791/1499/3554/5159/3725/81029/5293/8321/51433/6776/8325/2113/467/7094/10524/7042/1026/8697/7416/292/94241/4792/4893/3569/7473/83660/1871/706/3600/3551/7477/115/598/581/5290/8323/246184/6929/4801/5925/9232/1147/331/3122/3…	167
hsa05225	Hepatocellular carcinoma	116/3695	168/7315	6.44984e-07	1.66083e-05	1.08629e-05	7157/1869/1019/6599/595/1870/60/3162/9446/55193/207/6605/7296/1499/2941/81029/5293/9817/8321/71/51176/8325/6602/2947/6603/7042/57492/1956/1026/8289/2948/6595/4893/2885/7473/1871/1021/7477/4233/5582/598/5594/86/581/5290/8323/5925/4259/3265/55274/208/7855/1643/6597/6601/7039/4089/4088/6604/8110/6598/4780/2946/578/7976/53358/4609/7482/1647/399694/10023/29117/8503/5578/7015/6199/5728/572/6932/196528/…	116
hsa03018	RNA degradation	61/3695	79/7315	8.76301e-07	2.0829e-05	1.36235e-05	8761/3329/5394/5211/115752/56915/11340/5393/6499/25804/9125/10140/10766/219988/23404/25904/10950/26986/3313/118460/23658/1656/9337/57819/2023/4850/246175/131870/5213/64282/11044/51691/27258/694/22803/5042/196513/11157/51690/87178/255967/28960/54464/5073/9652/4848/80153/7832/51013/2027/4849/387712/80349/84186/23517/10200/10438/9924/55802/170506/23019	61
hsa05212	Pancreatic cancer	58/3695	75/7315	1.4924e-06	3.29393e-05	2.15443e-05	7157/1869/1019/4790/595/1870/5888/207/5337/2064/675/5293/5898/7422/6774/7042/1956/1026/998/1871/1950/1021/3551/598/5594/581/5290/9459/5925/1147/208/1643/6772/8517/5899/7039/5879/4089/4088/842/5601/578/3716/1647/10928/8503/6199/572/6198/7040/5291/4616/369/5599/10000/5296/5604/5295	58
hsa04218	Cellular senescence	110/3695	160/7315	1.75042e-06	3.36743e-05	2.20251e-05	7157/9134/891/890/983/9133/1869/4605/5933/1019/5928/4790/3552/1017/1111/595/8878/83593/1870/2305/3708/993/808/207/293/896/5293/3710/678/3576/9261/4683/2113/5606/2308/801/7042/1026/286826/7416/292/4893/3569/23291/1871/823/1021/5054/5594/5290/5925/4361/3265/5499/59341/208/7248/1978/10114/5532/4088/1874/144715/8945/3133/4193/3134/5883/3106/4609/3364/23411/291/3486/1647/85417/91860/3107/55957/4773/82…	110
hsa04144	Endocytosis	159/3695	244/7315	1.86978e-06	3.36743e-05	2.20251e-05	857/27131/30011/3312/409/2869/26052/51652/829/91782/89853/2264/8729/84364/27128/22905/138429/5337/11059/7852/10095/56288/5371/253725/84440/29934/408/1956/51510/58533/55738/163/116985/2868/147179/51028/998/51019/382/137492/84612/7456/1211/10254/55616/1759/30845/387680/3799/23325/8218/28964/23396/3265/26286/6714/26119/381/116988/100526767/5868/51699/387/9897/10092/3306/5867/9230/8853/9265/30846/802…	159
hsa05223	Non-small cell lung cancer	52/3695	66/7315	1.90052e-06	3.36743e-05	2.20251e-05	7157/1869/1019/595/83593/1870/5915/207/2064/11186/5293/6776/6774/1956/1026/4893/2885/6789/1871/1950/1021/5582/5594/581/5290/5925/3265/208/1643/7039/6777/6256/842/578/1647/6257/8503/5578/572/5291/4616/5335/369/27436/2272/10000/5296/5604/5605/6654/5295/6655	52
hsa05203	Viral carcinogenesis	134/3695	201/7315	1.96161e-06	3.36743e-05	2.20251e-05	7157/9134/890/3017/983/5902/7533/991/5933/3190/1019/4790/1017/1111/595/6502/87/1959/5423/8349/468/28973/896/4791/84699/3725/1654/5293/7534/6776/2967/3065/9261/2934/8365/1108/6774/23352/554313/1026/8841/7531/4792/4893/2885/998/3665/10488/8347/440689/1021/5594/10971/581/5290/5925/10014/3265/7188/8970/81/6714/85477/387/836/8517/51564/5879/64764/1387/6777/3661/1027/7187/1739/1232/85236/5700/578/3133/…	134
hsa01521	EGFR tyrosine kinase inhibitor resistance	60/3695	79/7315	2.86986e-06	4.6673e-05	3.05271e-05	558/207/2064/5159/6194/5293/2065/7422/6774/1956/4893/2885/3569/1950/3791/80310/2621/4233/5582/598/596/5594/581/5290/3265/6714/3084/208/9542/5154/1978/7039/3570/53358/3716/399694/2261/8503/5578/6199/5728/572/3717/4763/6198/6464/5291/5155/5335/369/10018/3480/10000/5296/5604/5605/6654/5295/9470/6655	60
hsa04510	Focal adhesion	132/3695	199/7315	3.51919e-06	5.43715e-05	3.55624e-05	857/55742/1293/1277/595/2335/3912/3371/87/1793/3691/7148/60/330/7057/2909/3655/207/2534/896/1499/2064/5159/3725/5293/5058/3672/71/7410/7423/1284/7094/7422/3678/1956/3690/3673/1278/2885/4638/998/3679/5906/3915/83660/1950/54776/7424/3791/80310/7414/4233/5582/2316/596/5594/5290/5923/3918/1282/5228/1291/331/23396/3265/106821730/284217/81/6714/5499/2277/3914/208/10398/387/5154/394/3693/5747/5879/7791/…	132
hsa04141	Protein processing in endoplasmic reticulum	112/3695	165/7315	3.71523e-06	5.4667e-05	3.57556e-05	26232/9632/3312/3326/7494/23193/468/4121/9451/8454/9871/64215/2081/10970/51726/55741/1649/7184/10802/7466/7991/10113/3320/56605/7353/23640/5886/7321/80267/823/9532/55968/51128/596/56886/27248/581/7322/1603/56681/56893/10905/22824/51465/7095/51009/5071/10277/7841/3306/6396/7323/27102/573/64374/30001/4780/23645/10525/54431/3998/5601/578/3301/55176/84447/9601/3703/29978/3309/267/2923/824/6746/3337/6…	112
hsa05169	Epstein-Barr virus infection	134/3695	203/7315	4.39952e-06	6.17933e-05	4.04167e-05	7157/7431/5757/890/983/7533/3654/4790/1017/5901/6502/3312/9020/5436/207/9451/4791/5702/3725/5293/7534/8021/3065/5433/5706/956/965/5606/6774/3315/1026/5709/7531/4792/960/26993/3551/596/10971/5290/10623/5925/10014/1147/3122/5719/23118/7188/377841/3588/5704/7514/208/8517/3306/11128/3113/5714/27102/1387/3661/1027/9612/7187/5700/3123/5601/5431/3133/4193/6885/3134/3106/1457/5440/4609/3716/5567/10622/11…	134
hsa05210	Colorectal cancer	55/3695	72/7315	5.48748e-06	7.12007e-05	4.65697e-05	7157/332/595/4436/2956/2353/4292/207/1499/3725/5293/5898/51176/7042/1026/4437/596/5594/581/5290/208/1643/387/836/5899/5879/4089/4088/54205/842/5601/578/4609/1647/8503/572/6932/26060/7040/5291/4616/27113/369/324/10297/10018/6934/5599/8313/5366/10000/5296/83439/5604/5295	55
hsa03013	RNA transport	115/3695	171/7315	5.53015e-06	7.12007e-05	4.65697e-05	8761/57122/79902/3837/1982/5901/10189/6612/1968/23511/1917/10250/10460/55706/9939/23191/11260/8664/50628/79023/8662/8672/23165/80145/10289/23225/1964/8021/79228/26999/53371/6613/26986/10940/1983/9631/7329/10209/10921/9775/9972/1915/10762/3646/1975/8086/8894/81929/1207/9688/10605/7514/84321/8661/57510/138716/2332/1978/8480/5905/8666/6396/129401/727851/5976/11171/9818/55110/8667/4116/26851/9984/605…	115
hsa03410	Base excision repair	29/3695	33/7315	6.78832e-06	8.39036e-05	5.48782e-05	7374/5111/3978/2237/328/3146/10714/5427/55247/54107/5423/5425/143/5426/5424/10039/142/4595/10038/27301/7515/56655/3980/4913/4968/6996/23583/57804/8930	29
hsa05165	Human papillomavirus infection	199/3695	319/7315	8.54608e-06	0.000101567	6.6431e-05	7157/9134/890/535/1869/5933/1019/4790/1293/1017/1277/595/2335/3912/3371/3691/7148/3280/5526/7057/4854/9368/3655/3993/207/896/1499/84699/5159/9223/81029/5293/56288/8321/3672/1284/3065/8325/55534/1108/7422/3678/2308/23352/1956/1026/3690/8841/3673/1278/4893/2885/54626/998/3679/84612/3915/1741/10488/7473/1950/8638/1021/3551/50617/182/7477/5594/5525/581/5290/3918/8323/1282/3955/5925/10014/1147/1291/32…	199
hsa05100	Bacterial invasion of epithelial cells	57/3695	76/7315	1.00087e-05	0.000114544	7.4919e-05	857/2335/1793/60/26052/1499/55752/10163/5293/23176/10095/71/3678/998/63916/1211/7414/4233/1759/5290/1495/79658/8218/6714/387/10092/10109/5747/5879/4735/55964/9844/999/53358/399694/8503/1785/3688/8976/10552/867/6464/1398/5291/5829/3059/1399/868/10801/858/5296/26084/1213/391/9564/2017/5295	57
hsa01524	Platinum drug resistance	55/3695	73/7315	1.13488e-05	0.000125242	8.19159e-05	7157/7153/672/332/4436/330/2956/9446/4292/207/2064/1317/2941/5293/538/2947/1026/2948/540/4437/598/596/5594/637/581/5290/4259/331/8772/208/836/1244/54205/2946/842/578/4193/8503/572/119391/317/5291/27113/5429/7507/4258/7155/5366/10000/2953/4257/329/5296/2067/5295	55
hsa05161	Hepatitis B	98/3695	144/7315	1.26025e-05	0.000134281	8.78283e-05	7157/9134/5111/890/1869/332/6778/1019/4790/1017/595/1870/7099/1959/2353/6775/207/468/84699/3725/1654/5293/7534/6776/3576/6774/7042/1026/4792/4893/2885/3665/57506/3569/10488/1871/1021/3551/5582/596/5594/10971/581/5290/5925/1147/3265/6714/9641/8772/208/1643/836/6772/8517/64764/4089/4088/1387/6777/54205/3661/1027/2185/842/5601/4615/4609/3716/4773/8503/5578/90993/5728/572/148327/1388/7040/7529/317/52…	98
hsa04910	Insulin signaling pathway	94/3695	138/7315	1.78603e-05	0.000183961	0.000120322	2203/6720/10891/80201/808/5106/2319/5836/5575/3098/207/6194/5293/31/5507/5792/2308/801/51763/8569/4893/2885/5576/51422/2194/3551/6517/8835/5594/5290/90673/8651/3265/10580/5499/208/5565/5834/7248/1978/5564/9322/5257/92579/3667/122809/3643/5590/5601/5563/53358/5567/89801/91860/10603/399694/8503/6199/572/2889/23433/867/5255/6198/5566/6464/10211/1398/5291/2872/369/2997/1399/32/868/5599/3636/5260/3099…	94
hsa04933	AGE-RAGE signaling pathway in diabetic complications	70/3695	99/7315	3.16136e-05	0.000315116	0.000206106	3553/1019/4790/3552/1277/7412/595/2335/7056/1958/5292/5333/207/3725/1906/5293/7423/6776/1284/3576/7422/2308/6774/7042/1278/4893/998/5331/3569/113026/7424/5054/596/5594/5581/581/5290/1282/3265/2277/208/2152/836/6772/5879/4089/4088/6777/1027/5590/5601/8503/5578/1286/6347/3717/5600/7040/5291/5335/177/5599/1432/1288/10000/4846/5296/23236/5295/1287	70
hsa00562	Inositol phosphate metabolism	54/3695	73/7315	3.36272e-05	0.000324713	0.000212382	55300/9562/5333/5287/138429/3707/8867/5293/3631/5286/8871/8897/79837/51763/8776/7167/5331/5305/55361/113026/9110/51477/5290/200576/4534/8898/80271/23396/5298/22876/3632/23007/4329/3705/8394/253430/3633/56623/5297/4952/5728/3612/3613/64768/5291/5335/27124/8395/3628/3636/64419/23236/55613/5289	54
hsa05211	Renal cell carcinoma	51/3695	69/7315	5.75947e-05	0.000531169	0.000347418	9915/207/3725/5293/5058/2113/7422/7042/1026/4893/2885/998/5906/4233/112399/5594/5290/3265/106821730/2271/208/7039/5879/5781/1387/7030/5908/8503/572/2889/7040/1398/5291/9978/5155/56924/6921/369/1399/405/201163/5546/10000/5296/5604/5605/6654/8453/5295/6923/6655	51
hsa05418	Fluid shear stress and atherosclerosis	93/3695	139/7315	5.84458e-05	0.000531169	0.000347418	7157/5327/857/6382/1843/3553/4790/3552/7412/8878/6612/60/3326/7056/808/2353/3162/9446/207/1499/3554/3725/2941/5175/1906/5293/9817/71/7184/7422/6613/2947/801/3690/2948/3320/3551/3791/596/652/5290/92/1514/4259/1147/6385/6714/59341/1535/208/387/8517/5154/5747/5879/90/7295/4780/2946/5590/5607/5601/5563/10365/6885/91860/4688/7132/8503/6347/3685/659/119391/5600/5609/5291/5155/4258/93/5599/1432/4208/100…	93
hsa04931	Insulin resistance	74/3695	107/7315	6.30921e-05	0.000555914	0.000363602	4790/6720/10891/1374/51085/5106/5836/207/57761/5465/84699/5293/376497/9945/5507/5792/10724/2308/6774/2673/5524/4792/3569/10488/51422/3551/6517/9882/5581/5290/90673/6195/6945/5499/208/5565/5834/5564/64764/5781/10062/92579/3667/3643/5590/5601/5563/27330/11001/7132/8503/90993/6199/5728/10999/148327/6198/5291/2997/32/5599/200186/10000/4846/5296/8660/5770/8473/11000/1385/7376/5295/6196/79660	74
hsa05213	Endometrial cancer	44/3695	58/7315	6.47666e-05	0.000555914	0.000363602	7157/595/4292/207/1499/2064/5293/51176/1956/1026/4893/2885/1950/5594/581/5290/1495/3265/208/1643/842/999/578/4609/1647/8503/5728/572/6932/5291/4616/369/324/10297/6934/8313/10000/5296/83439/5604/5605/6654/5295/6655	44
hsa03460	Fanconi anemia pathway	42/3695	55/7315	7.27431e-05	0.000597921	0.000391077	672/55215/7398/5888/2189/3280/4292/83990/6117/2177/675/641/29089/2175/9894/79728/2176/116028/6118/55120/6119/2178/146956/7156/2072/80198/197342/84126/84464/91442/353497/80010/201254/51455/5429/8940/11201/57697/2067/2188/545/80233	42
hsa05214	Glioma	52/3695	71/7315	7.37691e-05	0.000597921	0.000391077	7157/1869/1019/595/1870/808/207/5159/5293/801/818/1956/1026/4893/2885/1871/1950/1021/5582/5594/581/5290/5925/3265/208/1643/5154/7039/578/53358/4193/1647/91860/399694/8503/5578/5728/815/6464/5291/4616/5155/5335/369/3480/10000/5296/5604/5605/6654/5295/6655	52
hsa04070	Phosphatidylinositol signaling system	69/3695	99/7315	7.54657e-05	0.000597921	0.000391077	1040/3708/808/55300/5333/5287/3707/8867/5293/3631/3710/5286/8871/801/8897/79837/51763/8776/5331/5305/55361/113026/9110/5582/5290/200576/4534/8898/80271/23396/8527/1609/5298/22876/3632/23262/3705/8394/8526/253430/3633/8760/90809/1606/56623/5297/55529/91860/8503/5578/4952/5728/3612/51447/3613/64768/160851/5291/5335/27124/8395/3628/3636/64419/5296/23236/5295/55613/5289	69
hsa05168	Herpes simplex infection	119/3695	185/7315	8.63929e-05	0.000657528	0.000430064	7157/4940/6428/983/8863/3190/3553/4790/1017/10189/6502/6427/406/2353/6432/708/3150/4939/9451/8454/10929/3725/51616/6431/6891/6426/5371/6884/8864/4792/112950/29915/8764/3459/3665/57506/3569/3600/83860/3551/10445/27097/29997/6430/54106/1147/3122/3109/23118/7188/6429/727/9641/8772/5499/5187/5818/1936/836/6041/6772/8517/3455/6732/3113/27102/3592/5781/1387/3108/54205/3661/7187/10629/3123/5601/5199/997…	119
hsa04012	ErbB signaling pathway	61/3695	86/7315	8.72448e-05	0.000657528	0.000430064	374/1839/207/2064/3725/5293/5058/2065/6776/25/818/1956/1026/4893/2885/1950/5582/5594/5290/3265/106821730/6714/3084/208/9542/1978/7039/5747/6777/1027/5601/53358/4609/399694/685/8503/5578/6199/572/815/867/6198/6464/5609/1398/5291/5335/56924/369/1399/868/5599/2069/10000/5296/6416/5604/5605/6654/5295/6655	61
hsa01522	Endocrine resistance	67/3695	96/7315	8.94845e-05	0.00065835	0.000430602	7157/1869/1019/595/1870/8202/109/1839/1031/2353/4854/113/207/2064/3725/5293/1956/1026/4893/2885/1871/182/115/596/5594/581/5290/6667/5925/3265/6714/208/10498/5747/2778/4851/1027/5601/53358/4193/4853/5567/399694/8503/6199/572/6198/2100/5600/5566/6464/5291/9611/369/5599/1432/3480/2852/10000/28514/5296/5604/5605/6654/5295/5469/6655	67
hsa04142	Lysosome	83/3695	123/7315	9.16373e-05	0.00065851	0.000430707	535/5641/26503/2717/4758/2760/9516/1519/4864/10053/138050/285362/1075/411/11154/27074/7805/2629/427/23659/533/9741/6272/1211/410/1522/10947/50617/1203/57192/2517/9583/1514/5660/8218/23163/950/1520/8907/6448/8943/23431/4125/3423/256471/1497/51172/2581/8722/4668/1515/2990/2720/2799/4669/1509/175/23545/130340/1521/164/9114/8546/4891/55353/1512/51606/1508/53/26088/967/162/968/1513/4126/1174/5538/1213…	83
hsa05205	Proteoglycans in cancer	129/3695	203/7315	0.00010063	0.000700522	0.000458185	7157/857/6382/595/2335/7099/3708/1839/5328/4478/60/7430/7023/7057/7078/4060/207/1499/2064/406991/6194/81029/5293/5058/2065/3710/8321/71/7410/23365/1655/8325/287/7422/3678/6774/7042/818/1956/1026/3690/3673/4893/2885/998/5329/5727/960/7473/54776/3791/8826/7477/4233/5582/2316/5594/1975/7074/5290/8323/2260/288/1514/6385/3265/9138/6714/10855/5499/208/7855/387/836/3693/5747/5879/5781/2317/4660/29102/79…	129
hsa04668	TNF signaling pathway	74/3695	108/7315	0.000102018	0.000700522	0.000458185	3553/4790/7133/7412/4323/330/8986/3726/2353/9020/207/468/84699/3725/1906/5293/5606/197259/4792/153090/257397/3569/10488/3600/7424/3551/182/5594/5290/1147/23118/7188/1051/8772/3976/208/2920/836/8517/192111/64764/10059/7187/1326/9530/1435/5601/6885/2921/7132/8503/90993/6347/148327/1388/5600/7185/5609/5291/843/5599/1432/6376/10000/1386/7128/329/10454/5296/2919/6416/5604/1385/5295	74
hsa04068	FoxO signaling pathway	88/3695	132/7315	0.000111847	0.000751323	0.000491412	891/5347/604/9133/1017/595/80854/6502/114907/4303/8743/5106/23710/6446/207/5293/10733/10769/2308/6774/7042/1956/1026/11345/4893/2885/9454/3569/51422/6789/1950/3551/6517/5594/5290/3276/1147/3265/6794/3575/208/5565/5564/4089/4088/1387/1027/9455/92579/3667/3643/5601/5563/10365/1901/4193/23411/11337/1647/85417/847/1032/8503/102800317/5728/5600/7040/10110/5291/4616/369/10018/5599/1432/3480/664/10000/1…	88
hsa04520	Adherens junction	52/3695	72/7315	0.000135772	0.000892631	0.000583836	87/60/6615/2534/1499/2064/10163/56288/71/51176/5792/1956/998/5787/8826/7414/4233/5594/25945/1495/10810/2260/10580/6591/81/6714/5818/387/5795/5879/4089/4088/1387/3643/999/6885/1457/52/117178/8976/6932/10458/7082/6934/3480/2241/5797/1500/5770/83439/9855/4008	52
hsa05130	Pathogenic Escherichia coli infection	41/3695	55/7315	0.000224759	0.00144688	0.000946352	84790/10376/203068/3875/7099/60/4691/7430/84617/100506658/2534/9076/1499/10095/7534/71/25/998/10971/10381/7277/387/10382/7846/79861/10092/10109/23643/10383/999/5578/6093/3688/8976/10552/3059/929/7100/51807/2017/9475	41
hsa04115	p53 signaling pathway	49/3695	68/7315	0.000231181	0.00145785	0.000953527	7157/6241/9134/891/983/55240/9133/1019/1017/143686/1111/595/7161/51512/2810/7057/896/900/9540/1026/9538/51246/1021/5054/637/581/50484/1643/836/8493/8795/6477/54205/5268/842/4193/3486/1647/5728/317/4616/27113/11200/5366/898/545/3732/64393/901	49
hsa03440	Homologous recombination	32/3695	41/7315	0.000264724	0.00163599	0.00107004	672/10714/5888/11073/5425/7517/5932/83990/580/8438/6117/5424/79184/675/641/4683/6742/79728/6118/6119/4361/146956/7516/25788/7156/80198/29086/8940/51720/5893/57804/5890	32
hsa00240	Pyrimidine metabolism	69/3695	102/7315	0.000314418	0.001905	0.00124599	7298/6241/5422/6240/1854/10714/790/5427/1503/54107/1635/7083/1841/5425/30833/64425/5557/7371/5436/5426/56474/5424/79077/4907/4833/1633/23649/5433/956/1723/1806/25885/221264/51727/9583/10623/318/377841/50484/29922/5167/11128/10201/221830/7084/7372/5431/5558/5440/115024/10622/978/87178/5438/56655/30834/246721/84265/5439/129607/7378/55703/51082/4860/55718/124583/10621/57804/661	69
hsa00310	Lysine degradation	43/3695	59/7315	0.000370033	0.00219885	0.00143819	7468/224/3033/80854/6839/501/38/2146/23127/64324/79709/8985/51166/5352/84193/79823/58508/79723/219/51111/6419/1743/217/5351/84444/23067/123688/1892/223/387893/4967/7799/2145/1962/9757/2639/9739/29072/55753/55904/9869/10157/85007	43
hsa00230	Purine metabolism	110/3695	175/7315	0.000585138	0.00341146	0.00223131	6241/5422/6240/10606/5137/5139/10714/5427/471/3615/109/5198/2766/54107/205/159/5425/158/30833/3251/64425/113/271/5557/5436/5426/9060/5424/8833/4907/3704/4833/1633/204/23649/5433/956/5152/9061/272/25885/5634/22875/221264/5142/2618/115/5631/10846/9583/10623/318/100/131870/377841/50484/29922/5167/353/27115/2983/58497/11128/4881/1716/3000/8654/10201/221830/53343/122622/5431/5558/5440/115024/10622/871…	110
hsa04722	Neurotrophin signaling pathway	78/3695	119/7315	0.000600432	0.00343581	0.00224723	7157/3654/4790/397/7161/808/396/207/468/3725/5293/9261/25/801/818/10019/7531/4792/4893/2885/998/5906/814/6272/3551/27018/4804/596/5594/581/5290/3265/6195/5663/11213/208/387/57498/8767/5879/5781/3667/5607/5601/27330/53358/5908/91860/10603/399694/8503/572/4908/2889/815/5600/4794/6464/5609/1398/5291/5335/1399/5599/1432/10000/4214/7189/4793/4803/5296/5604/5605/6654/5295/51135/6196/6655	78
hsa04919	Thyroid hormone signaling pathway	76/3695	116/7315	0.000716275	0.00402416	0.00263205	7157/481/488/595/8202/60/4854/5333/207/1499/5293/71/3065/2308/9862/3690/8841/483/4893/10231/7068/5331/113026/10499/5582/5594/9882/652/5290/116931/3265/476/6714/208/9969/6772/1387/4851/6256/1827/842/7067/4193/10025/4609/4853/5567/8648/6257/8503/5578/572/25942/3685/478/117247/9968/2648/8850/9442/5566/5291/5335/9611/23389/3066/29079/10000/5296/6548/23236/5604/5605/5295/5469/6567	76
hsa04926	Relaxin signaling pathway	84/3695	130/7315	0.000743336	0.00410162	0.00268272	4312/4790/1277/59345/109/409/2353/113/207/468/84699/3725/1910/1906/5293/7423/1284/2782/54331/7422/408/1956/2775/4792/1278/4893/2885/5331/10488/7424/2769/115/5594/5290/2773/1282/3265/6714/2787/2277/208/2791/55970/64764/4088/2778/5590/5601/2788/2792/53358/2770/5567/399694/8503/5578/1286/90993/148327/1388/5600/7040/5566/6464/5609/5291/5599/1432/1288/10000/1386/4846/5296/6416/23236/5604/5605/6654/278…	84
hsa04066	HIF-1 signaling pathway	66/3695	100/7315	0.00117623	0.00637639	0.00417056	4790/7099/80201/5211/3162/3098/207/2064/6194/1906/5293/3939/2597/7422/6774/818/1956/1026/8569/3459/3569/1950/5209/5582/112399/5054/596/5594/5290/2023/5230/208/1978/1387/1027/5160/3643/3570/8503/5578/6199/815/6198/7037/7076/5291/2027/9978/5335/2872/6921/5162/405/3480/3099/10000/4846/387712/5296/5604/5605/5163/8453/5295/9470/6923	66
hsa04152	AMPK signaling pathway	78/3695	121/7315	0.00125457	0.00668381	0.00437163	890/3156/2203/595/6720/10891/1374/5211/5526/5106/207/84699/126129/5293/31/6319/2308/79966/10645/1994/10488/8408/51422/2194/5209/6517/5525/5290/55437/79602/6794/5520/5213/208/5565/7248/5515/9230/1978/4218/5564/64764/92579/3667/3643/51719/5563/6885/23411/28227/10890/5518/8503/1938/90993/6199/51094/148327/23417/29904/6198/5527/5291/2997/32/5523/3480/5468/3953/200186/10000/5207/5296/8660/81617/5210/1…	78
hsa03060	Protein export	19/3695	23/7315	0.0014991	0.00772034	0.00504958	6734/6729/6726/7095/83943/23478/55176/6728/90701/60559/3309/10952/9789/58477/6731/28972/196294/11231/23480	19
hsa03430	Mismatch repair	19/3695	23/7315	0.0014991	0.00772034	0.00504958	5111/3978/10714/4436/5983/9156/5984/2956/5425/4292/6117/5424/5982/5985/6742/4437/6118/6119/57804	19
hsa05131	Shigellosis	45/3695	65/7315	0.00164507	0.00819881	0.00536253	4790/1793/60/5216/10163/10095/71/3576/25/3678/4792/998/63916/960/23291/3551/7414/5594/7322/1147/6714/10092/8517/8767/10109/5879/10392/5217/9844/5601/8945/6093/3688/8976/10552/5600/1398/3059/1399/5599/1432/4793/391/2017/9475	45
hsa05230	Central carbon metabolism in cancer	45/3695	65/7315	0.00164507	0.00819881	0.00536253	7157/80201/5211/2744/3098/207/2539/2064/5159/5293/3939/1956/4893/6510/3417/27165/4233/5594/5290/2260/9123/3265/441531/5213/208/5223/57103/5160/4609/8140/2261/8503/5728/5291/5162/9997/3099/10000/23410/5296/5604/5605/5163/51548/5295	45
hsa04666	Fc gamma R-mediated phagocytosis	60/3695	91/7315	0.00200839	0.00985069	0.00644296	4082/1794/207/5337/10163/5293/5058/10095/7410/2934/998/382/1072/5582/55616/5594/5321/5581/5290/8877/4651/10810/8611/8613/23396/85477/208/10092/8853/5338/10109/5879/65108/8394/9846/8398/3985/3984/8503/5578/1785/6199/8976/10552/7409/6198/1398/5291/5335/1399/8395/3636/10000/5296/283748/274/5604/5295/56848/4067	60
hsa03040	Spliceosome	104/3333	134/7315	2.13547e-14	6.5986e-12	4.56316e-12	4670/27316/6428/6426/23450/6626/6632/3192/144983/3178/6434/6432/6427/10189/3190/10465/10291/10946/3312/6636/6431/9879/29896/5093/9410/1655/58517/9343/8175/9129/7307/220988/23658/10450/11338/1665/51645/51729/6628/84321/10262/9775/27339/57819/25766/84950/10915/6631/22985/10594/56949/27258/9416/26121/6635/25804/9716/11325/6430/9984/24148/4116/10992/56259/55110/51503/51690/3306/6629/988/22916/23350/6…	104
hsa04110	Cell cycle	93/3333	124/7315	1.73832e-11	2.6857e-09	1.85726e-09	891/991/7157/5347/9133/4176/4172/890/9700/4174/983/701/9184/4173/9134/5111/4175/1031/4171/9088/994/9232/699/7533/8318/7465/5885/595/1017/5933/7272/993/4085/1026/7027/6502/1111/8555/995/1870/7042/1019/2810/25/23594/4998/896/1869/990/8454/1387/5591/10926/51434/1021/10735/5001/10971/8900/7531/51343/8243/64682/1871/7534/8697/4089/51433/5925/3065/1874/23595/2033/7029/29945/4609/996/5000/85417/2932/102…	93
hsa03010	Ribosome	106/3333	154/7315	3.28174e-09	3.38019e-07	2.33752e-07	6134/6122/4736/6203/23521/6206/65003/6171/3921/200916/6175/6158/6143/6187/6142/9045/25873/6194/6228/6202/6168/11224/6188/6156/6205/51318/6222/65008/6167/6208/29088/11222/6176/6201/6217/6141/6233/6128/6165/6124/64968/51081/6125/6223/6193/6207/6130/6224/6150/65005/51263/6135/6161/2197/6136/6146/51021/6159/6138/55052/79590/6232/6157/6169/51073/51116/6160/10573/6229/6164/6191/6137/64979/6209/7311/613…	106
hsa05212	Pancreatic cancer	57/3333	75/7315	6.80082e-08	5.25364e-06	3.63307e-06	7157/4790/595/1026/1956/1870/2064/7042/1019/5888/675/5337/1869/998/581/5293/1147/6772/5601/6774/1021/5291/7039/7046/598/207/208/9459/5899/1950/572/6199/5900/1871/5290/5879/4089/5925/5898/1643/5594/3716/578/7422/3551/4088/1647/7043/4616/7048/51426/10000/4087/2475/5295/10928/5970	57
hsa04933	AGE-RAGE signaling pathway in diabetic complications	71/3333	99/7315	1.01987e-07	6.30279e-06	4.3586e-06	3553/2335/5292/3552/5054/7412/4790/595/7056/6776/7042/1019/1277/5331/51196/998/581/5293/5333/6772/5601/6774/3383/3265/5336/7424/5291/1288/7046/4893/207/1287/208/1284/5581/2308/2152/5290/3569/5879/7423/4089/1278/1958/1286/3576/5594/113026/836/1906/7422/5578/4088/5335/1027/23236/1536/1285/7043/7048/10000/27035/1432/4087/3725/5295/6777/6300/5970/177/5603	71
hsa05222	Small cell lung cancer	67/3333	93/7315	1.7621e-07	9.0748e-06	6.27554e-06	7157/2335/9134/4790/595/1017/1026/6502/1870/1163/1019/5915/1164/3655/3912/3685/1869/5747/581/5293/1147/3675/1021/5291/6257/3673/1288/3918/7188/598/207/1287/284217/317/208/3914/1284/1871/3910/5290/9618/5925/4609/1286/1643/836/6256/7185/3909/578/4149/3551/1027/1647/1285/4616/3913/51426/3915/10000/331/3688/5295/330/4792/5970/7186	67
hsa04140	Autophagy - animal	85/3333	128/7315	1.32583e-06	5.85261e-05	4.04728e-05	55062/81671/58476/3708/3146/115201/23130/11345/3091/9451/9821/5293/8673/55014/5601/60673/3265/5291/8837/1613/440275/4893/598/207/664/208/10645/9711/57521/23710/572/64798/5563/55102/84938/6199/79065/8660/8897/5562/5290/29982/23192/55626/3920/7405/5515/64121/22800/1514/7248/5566/6794/5594/6885/9706/30849/3480/64422/2081/58528/1612/22863/5567/8408/55578/83452/10670/6237/22808/3667/64223/8678/84335/1…	85
hsa03030	DNA replication	30/3333	36/7315	3.27921e-06	0.000112955	7.81122e-05	4176/4172/4174/2237/3978/4173/5111/4175/4171/10535/5422/10714/5426/54107/5983/79621/1763/6117/5985/5984/5557/5982/5558/5424/6742/23649/5425/57804/246243/6118	30
hsa04211	Longevity regulating pathway	62/3333	89/7315	3.28995e-06	0.000112955	7.81122e-05	7157/10891/4790/84699/9821/143686/115/113/581/5293/109/51422/79602/60673/3265/5291/5468/4893/2309/90993/207/468/51094/208/10645/57521/9470/2308/5563/10488/6199/847/1978/8660/5562/10919/5564/5290/5565/7248/5566/6794/83667/3480/9586/112/5567/8408/23411/3667/1388/148327/84335/64764/10000/2475/7249/5295/79813/5970/26060/27244	62
hsa03018	RNA degradation	56/3333	79/7315	4.16964e-06	0.000128842	8.90986e-05	8761/56915/5211/26986/3329/6499/11340/1656/5393/25904/10766/5394/115752/23658/9652/5213/10140/9125/57819/23404/5042/23644/10950/694/131870/27258/7832/25804/87178/246175/118460/64282/196513/219988/22803/4850/51690/3313/57472/255967/54464/51691/23517/9337/4848/2023/4849/28960/11044/80349/84186/10200/2026/54766/51010/10438	56
hsa05220	Chronic myeloid leukemia	55/3333	78/7315	6.58027e-06	0.000184846	0.000127827	7157/4790/595/1026/1870/6776/7042/1019/25/613/1869/581/53358/5293/1147/2122/3265/1021/5291/7046/4893/598/207/208/572/1871/5290/4089/5925/3065/4609/1488/2885/1643/5594/861/9846/1398/578/3551/4088/1027/1647/7043/4616/6464/7048/51426/10000/3066/5295/4792/6777/5970/868	55
hsa04141	Protein processing in endoplasmic reticulum	102/3333	165/7315	1.60636e-05	0.000413638	0.000286045	26232/7184/9632/3312/23640/7991/3309/3998/7494/7466/9451/9871/7321/1649/823/3326/811/80267/23193/8454/581/1603/27102/10277/7841/56893/64215/2923/5601/4121/10961/7095/9532/573/27248/55741/440275/3301/468/55757/7353/9601/10802/10113/51465/56605/7415/22824/6184/7322/51128/8720/56886/55968/6745/54431/55176/91445/10525/10905/3306/3320/51009/7323/10483/2081/5589/258010/5886/7326/4780/5611/6396/578/5172…	102
hsa05166	HTLV-I infection	149/3333	255/7315	1.83255e-05	0.000435582	0.00030122	991/7157/9133/4605/701/9184/5111/2353/1031/2224/7412/9232/3122/5902/4790/1437/5901/10714/595/4085/1026/1111/5426/54107/1870/6776/7042/1019/8325/5159/1959/7494/8321/115/7855/8061/81029/706/811/5423/896/1869/2113/467/113/8324/581/5293/1147/109/3113/1499/3134/1387/5154/8498/10524/7538/3383/3265/3106/94241/51434/3108/5291/4791/5424/7046/291/7477/4893/598/4214/207/6929/292/468/208/1856/7473/64682/5425…	149
hsa04218	Cellular senescence	99/3333	160/7315	2.02014e-05	0.000445874	0.000308337	891/7157/9133/2305/4605/890/983/8878/9134/3552/5054/4790/3708/595/1017/5933/993/1026/1111/5928/1870/7042/1019/286826/23291/823/896/1869/2113/5293/5499/3134/3265/59341/3106/808/1021/5291/8900/4361/7046/9261/291/4893/2309/207/292/208/2308/801/83593/678/1871/1978/3107/5290/3569/10114/5925/22800/7248/1874/4609/3576/5594/54822/5532/23411/6237/22808/8945/4773/90550/85417/4683/132660/4088/1647/7043/4616…	99
hsa05225	Hepatocellular carcinoma	102/3333	168/7315	4.69895e-05	0.000967984	0.000669394	7157/2947/6599/6605/595/60/1026/1956/1870/7042/1019/8325/71/9817/9446/2941/8321/4259/6603/4257/7855/8289/6602/81029/1869/55193/8324/6932/581/53358/5293/4041/51176/1499/57492/2944/3265/6601/5336/1021/5291/3162/7039/7046/6597/5582/7477/1728/4893/598/7296/207/208/1856/572/7473/196528/6199/1871/6604/5290/8323/4089/5925/4258/2535/4609/2885/1643/5594/1855/3480/8110/86/4780/7015/578/2932/5578/6598/4088/…	102
hsa04144	Endocytosis	141/3333	244/7315	6.51208e-05	0.00125617	0.000868687	857/7037/2264/3949/30011/11059/3312/5371/89853/27131/1956/409/163/26052/138429/84364/829/2868/4218/22905/55616/51510/26286/91782/5337/382/1759/27128/10254/6714/998/11021/3134/137492/5868/84440/7456/1211/3265/3106/10109/2869/26119/56288/7046/8729/116985/9265/29934/2261/5869/8218/79643/10938/79720/80223/23327/253725/387/3482/9146/23396/3107/8724/10092/7852/51019/157/128866/55738/30845/381/7314/408/…	141
hsa00240	Pyrimidine metabolism	66/3333	102/7315	6.91099e-05	0.00125617	0.000868687	7298/6241/6240/5422/7083/956/10714/1841/30833/1854/790/1635/5426/54107/978/4833/1503/5436/4907/64425/5557/1633/7371/5433/51733/79077/1806/50484/5558/957/5424/124583/7372/23649/221264/9583/10623/87178/25885/84265/56474/221830/5167/5425/57804/51727/1723/4860/11128/5430/22978/51082/29922/318/5440/129607/115024/10201/5431/5438/10622/55718/83549/54963/30834/548644	66
hsa04152	AMPK signaling pathway	76/3333	121/7315	8.93366e-05	0.00152058	0.00105153	3156/890/10891/2203/595/5211/1374/84699/6720/1994/4218/6517/32/5106/6319/5213/5293/5525/51422/3953/79602/5291/8900/5468/79966/2309/90993/207/51094/208/10645/57521/2308/51719/5563/10488/6199/5528/126129/28227/5208/1978/8660/1938/5562/5564/5290/2194/5565/5515/7248/2997/5521/6794/23216/6885/3480/9586/8408/23411/5526/3667/148327/84335/64764/81617/5518/10000/2475/7249/5295/3991/9230/23417/55012/200186	76
hsa04142	Lysosome	77/3333	123/7315	9.45495e-05	0.00152058	0.00105153	5641/26503/4864/4758/1520/2760/427/950/535/4125/1519/10053/4891/410/2799/27074/2517/10947/23659/6272/245972/3988/411/1203/2717/8763/9516/11154/285362/1211/5660/3423/7805/8943/8722/23431/8907/1200/1497/9583/8218/256471/3482/6448/79158/1075/3920/1514/533/8546/6609/3074/3373/1522/55353/2548/162/9741/53/967/9179/1508/138050/164/23163/51172/1213/4669/10577/1777/1515/968/2581/50617/3425/4074/23545	77
hsa03410	Base excision repair	26/3333	33/7315	9.84191e-05	0.00152058	0.00105153	2237/3978/5111/328/7374/55247/10714/3146/5426/54107/5423/10039/5424/4595/5425/57804/3980/79661/27301/142/4350/143/6996/7515/4913/8930	26
hsa05165	Human papillomavirus infection	178/3333	319/7315	0.000113208	0.00166577	0.00115194	7157/890/2335/3371/9134/3672/3993/4790/4854/7057/595/1017/5933/1026/1956/3690/535/7148/3659/1019/4599/8325/8638/9368/84699/3691/3678/5159/3655/3912/1277/8321/7855/1293/81029/896/3685/1869/5747/8324/6932/9223/998/581/5293/1147/5525/6772/54626/1499/1108/3134/1387/3675/8772/9641/9636/3265/3106/1021/5291/1741/3673/9734/8900/56288/1288/2778/3918/7477/4893/1292/90993/4851/207/1287/284217/208/1856/3914/…	178
hsa04120	Ubiquitin mediated proteolysis	84/3333	137/7315	0.000133077	0.00186912	0.00129256	991/11065/26232/7328/11059/5371/6502/92912/65264/27338/23291/9817/4591/7318/7321/672/8454/10055/27339/10277/7332/8651/51434/7334/23221/51343/7329/55120/4214/23295/7324/51465/64682/23327/26272/7322/7319/8451/8697/8450/51433/7428/10477/29945/55284/1643/7323/11060/7326/996/9246/10075/9021/9039/8945/7320/9690/64750/9616/9320/25847/25898/22954/7325/331/29882/51619/9820/4281/55294/330/63893/10054/6477/…	84
hsa05223	Non-small cell lung cancer	45/3333	66/7315	0.000163582	0.00219769	0.00151978	7157/595/1026/1956/11186/1870/6776/2064/1019/5915/1869/581/5293/6789/6774/3265/5336/1021/5291/6257/7039/5582/4893/2309/207/208/1950/572/83593/1871/5290/5925/2885/1643/5594/6256/578/5578/5335/1647/4616/51426/10000/5295/6777	45
hsa05205	Proteoglycans in cancer	118/3333	203/7315	0.000180714	0.00232669	0.00160899	7157/857/2335/4060/7078/7057/3708/595/7430/60/1026/1956/23365/3690/6382/2064/3091/7042/2065/4478/8325/5329/10855/1655/71/3678/6194/8321/5058/51196/7855/7023/81029/7099/3685/5747/1839/8324/6714/998/9138/5293/3791/5499/5727/1499/7074/6385/6774/3265/818/5336/5291/2316/3673/2260/287/5582/7477/29102/4893/207/208/5962/7410/7473/8826/288/6199/387/1975/815/5328/5290/5879/8323/22800/1514/2535/2318/5566/46…	118
hsa04070	Phosphatidylinositol signaling system	63/3333	99/7315	0.000205007	0.00253389	0.00175227	1040/3708/5286/55300/5287/79837/3707/5331/51196/8898/90809/3632/3631/5293/5333/8867/3613/5305/55361/5336/808/5291/8760/56623/5582/4534/200576/801/3705/8526/23396/8897/5290/51763/55529/5297/1609/3633/113026/1606/4952/8821/8871/8396/5578/9807/5335/23236/9162/9110/3612/23262/5289/9677/3636/8776/5295/80271/91860/3709/51447/3628/54928	63
hsa04919	Thyroid hormone signaling pathway	72/3333	116/7315	0.000231493	0.00275121	0.00190256	7157/481/488/4854/595/60/3690/3091/1827/8202/71/5331/51196/476/3685/10231/6714/483/5293/5333/6772/1499/1387/3265/5336/5291/9862/6257/9882/5582/4893/4851/207/208/7068/9969/572/2308/10499/5208/5290/7067/3065/5566/2033/9968/8648/4609/5594/10025/9611/113026/8841/6256/5567/6513/9442/652/2932/5578/5335/23236/10000/3066/2475/25942/7249/5295/23389/29079/90390/9282	72
hsa04137	Mitophagy - animal	44/3333	65/7315	0.000248875	0.00284823	0.00196965	7157/8878/65018/11345/3091/55669/4286/9451/1869/6714/4077/5601/3265/79735/4893/598/2309/468/664/23710/6667/10133/79065/8887/55626/22800/84749/7314/23786/55288/8408/6237/22808/51024/1457/8678/139341/9958/3725/64786/5071/5970/11337/54543	44
hsa05100	Bacterial invasion of epithelial cells	50/3333	76/7315	0.000283146	0.00312472	0.00216085	857/2335/60/26052/10163/71/1793/3678/1759/5747/6714/998/53358/5293/55752/1499/1211/10109/5291/1495/63916/3611/8218/79658/387/10092/5290/23176/5879/10095/8976/391/26084/1398/23157/4735/6464/4233/1213/9564/3688/5295/5829/8936/79767/9844/868/81873/10552/55964	50
hsa03430	Mismatch repair	19/3333	23/7315	0.000296065	0.00315462	0.00218153	3978/5111/10714/5983/4436/6117/5985/5984/9156/4292/5982/5424/6742/2956/5425/57804/6118/4437/5395	19
hsa00562	Inositol phosphate metabolism	48/3333	73/7315	0.000380248	0.00391655	0.00270843	5286/9562/138429/7167/55300/5287/79837/3707/5331/51196/8898/3632/3631/5293/5333/8867/3613/5305/55361/5336/5291/56623/4534/200576/51477/3705/23396/8897/5290/51763/5297/3633/113026/4952/8821/8871/8396/5335/23007/23236/9110/3612/5289/3636/8776/80271/3628/54928	48
hsa05161	Hepatitis B	86/3333	144/7315	0.000395955	0.00394678	0.00272933	7157/332/890/9134/5111/2353/4790/595/1017/6778/1026/1870/6776/6775/7042/1019/57506/84699/1959/7099/1869/6714/581/5293/1147/6772/1387/5601/6774/8772/9641/3265/1021/5291/10971/8900/7046/5582/4893/4214/90993/207/468/317/208/23586/572/10488/1654/3665/4615/1871/7534/5290/3569/4089/5925/2033/4609/3576/2885/1643/5594/2185/9586/836/3716/4773/3661/1388/5578/148327/3551/4088/1027/64764/7043/10000/3725/5295…	86
hsa05215	Prostate cancer	61/3333	97/7315	0.000412096	0.0039793	0.00275183	7157/6692/5327/9134/7184/4790/595/1017/1026/1956/1870/2064/84699/5159/3326/1869/6932/5293/1147/51176/1499/1387/5154/2119/3265/5291/2260/7039/4893/90993/207/468/208/1950/572/2308/80310/10488/7113/1871/5328/5290/5925/2033/2885/5594/3320/3480/9586/56034/2932/148327/3551/1027/64764/10000/2475/5295/4792/5970/6935	61
hsa00310	Lysine degradation	40/3333	59/7315	0.000450041	0.00410045	0.0028356	224/39/6839/7468/2146/3033/217/8985/23127/64324/80854/5352/51166/84193/1743/23067/387893/501/79723/7799/38/4967/9757/123688/10919/55753/29072/79823/10157/55904/6419/2639/4297/85007/58508/1892/51111/79709/9869/79813	40
hsa01200	Carbon metabolism	71/3333	116/7315	0.000462562	0.00410045	0.0028356	55902/4199/39/2539/230/5226/4524/6472/3417/2203/80201/5211/2597/7167/5091/3420/5162/8801/3098/5213/5230/3419/1743/441531/6470/2746/26227/5223/5634/22934/2747/3418/5723/2821/2098/414328/38/4967/847/2805/6390/26275/29968/132158/55753/6888/5315/9104/5631/7086/5096/10873/84693/2023/1431/2271/1892/128/84532/6392/1373/2026/8802/35/1737/48/6389/5160/4594/84706/25796	71
hsa04115	p53 signaling pathway	45/3333	68/7315	0.000464452	0.00410045	0.0028356	891/6241/7157/9133/983/9134/5054/7057/595/1017/51512/55240/1026/1111/7161/1019/2810/143686/64393/896/581/50484/637/9540/1021/8795/900/9538/317/1643/83667/51246/836/5268/1647/92344/3732/4616/25898/901/64065/7249/6477/27244/55367	45
hsa01521	EGFR tyrosine kinase inhibitor resistance	51/3333	79/7315	0.000490598	0.00421097	0.00291203	1956/2064/558/2065/5159/6194/6714/581/53358/5293/3791/5154/6774/3265/5336/5291/7039/5582/4893/598/2309/207/208/2261/1950/9470/572/80310/6199/1978/5290/3569/4763/2885/5594/3480/56034/3716/7422/2932/5578/5335/10018/6464/4233/10000/2475/5295/3570/2621/3084	51
hsa04510	Focal adhesion	114/3333	199/7315	0.000505596	0.00422241	0.00291994	857/2335/3371/3672/55742/7057/595/60/1956/3690/2064/7148/71/3691/1793/3678/5159/3655/3912/1277/81/5058/2909/1293/87/896/3685/5747/6714/998/53358/5293/3791/2889/5499/1499/394/5154/3675/5601/3265/7424/5291/7791/2316/3673/2534/7408/1288/3918/5582/1292/207/1287/284217/208/3914/5923/1284/3611/1950/572/7410/1291/80310/387/7094/3910/4636/23396/3679/5290/5879/7423/1278/3696/2318/1286/2885/5594/3480/2317/…	114
hsa04931	Insulin resistance	66/3333	107/7315	0.000534643	0.0043475	0.00300644	10891/5465/4790/1374/84699/6720/2673/51085/6517/32/5106/5524/5834/6196/5293/5507/5499/376497/51422/5601/6774/5291/6195/9882/10724/90993/207/208/5581/2308/5563/10488/6199/8660/5562/6945/5564/9945/5290/3569/11001/5565/2997/22877/9586/6197/10062/6513/9021/3667/2932/27330/148327/3551/11000/64764/10000/2475/7376/5295/4792/90673/5970/5836/5770/200186	66
hsa05210	Colorectal cancer	47/3333	72/7315	0.000558664	0.00442634	0.00306097	7157/332/2353/595/1026/4436/7042/6932/581/4292/5293/51176/1499/5601/5291/7046/207/208/2956/5899/572/5900/387/5290/5879/4089/5898/4609/1643/5594/1630/836/578/2932/4088/1647/7043/4616/10018/7048/51426/10000/4087/3725/5295/26060/4437	47
hsa04068	FoxO signaling pathway	79/3333	132/7315	0.000614218	0.00465807	0.00322121	891/5347/9133/10769/8743/595/1017/10733/604/1026/6502/1956/6446/4303/11345/7042/9454/6517/5106/80854/114907/5293/1147/6789/1387/51422/5601/6774/3265/5291/7046/4893/2309/9455/207/664/208/1950/23710/2308/5563/847/8660/5562/5564/3276/5290/3569/4089/5565/2033/2885/6794/5594/3480/23411/3667/85417/1454/3551/4088/1027/1647/7874/9456/7043/4616/10018/7048/901/10000/5934/1432/10110/4087/5295/6300/11337/5603	79
hsa00100	Steroid biosynthesis	16/3333	19/7315	0.000618061	0.00465807	0.00322121	6307/6713/2222/1717/6309/1595/1718/7108/4047/51478/10682/50814/120227/3988/1594/6646	16
hsa03460	Fanconi anemia pathway	37/3333	55/7315	0.000918647	0.00675861	0.00467382	7398/55215/2189/83990/6117/641/5888/675/9894/2175/672/4292/2177/29089/80198/5429/7156/55120/116028/3280/146956/84126/201254/91442/80010/79728/51426/22909/6118/2067/80233/2072/2188/57599/51455/353497/5395	37
hsa04922	Glucagon signaling pathway	63/3333	103/7315	0.000972126	0.00698575	0.00483088	10891/5465/2203/3708/3939/5211/1374/84699/5331/32/5162/5106/3945/5834/1387/51422/441531/818/808/5223/2778/90993/207/468/208/2308/801/5563/10488/126129/815/5562/5564/3276/5565/2997/5566/2033/9586/5315/5255/817/5567/6513/5532/23411/23235/150094/148327/23236/64764/5534/55671/5533/10000/91860/3709/5256/5160/5836/5261/2776/200186	63
hsa04932	Non-alcoholic fatty liver disease (NAFLD)	87/3333	149/7315	0.00101115	0.00710104	0.00491061	3553/3552/5465/4790/6720/7494/9451/51085/1649/998/581/5293/51422/1349/4704/637/5601/3953/79602/4722/2931/4697/5291/4705/207/1345/468/51094/208/4720/4716/4723/4708/5563/8660/4709/5562/6945/5564/6390/1351/5290/3569/54539/5879/5565/1537/22877/3576/4713/1340/2081/836/4725/6256/10062/4729/9021/7386/4296/7388/1337/3667/2932/4694/3551/4700/6392/4715/9377/10018/374291/1350/1327/10000/440567/3725/5295/357…	87
hsa01523	Antifolate resistance	23/3333	31/7315	0.00113883	0.00781994	0.00540776	7298/3553/4524/6472/4790/9429/200895/1147/471/6470/10057/2356/3569/4363/113235/3551/6573/2618/1719/8714/1244/5970/2348	23
hsa03013	RNA transport	98/3333	171/7315	0.00119561	0.00803135	0.00555396	10460/1982/8761/79902/1983/1917/5901/10189/8672/10940/26986/3837/50628/57122/55706/10250/23165/6612/80145/9972/8662/8664/26999/8666/10921/84321/9775/10762/23511/79023/10289/9688/5976/5042/1968/22985/5905/23225/53371/8021/7329/79228/8665/22794/9470/3646/1964/9631/60528/54960/100101267/1975/1978/9984/4116/2332/8663/7514/8669/23191/55110/59343/6607/65109/8563/129401/22916/25929/6613/57510/8086/1207/…	98
hsa00230	Purine metabolism	100/3333	175/7315	0.00122336	0.00804297	0.00556199	6241/6240/5137/5422/10606/5139/956/205/10714/5198/30833/2766/5426/54107/3704/158/27115/4833/5436/3615/4907/64425/5557/1633/204/115/9061/5152/113/5433/109/471/50484/122481/5558/100/131870/957/22875/5634/5424/5142/124583/271/23649/221264/159/9060/9583/122622/10623/87178/4882/25885/84265/203/221830/8833/5167/374659/5425/57804/4860/11128/5430/5150/53343/55276/10846/22978/5315/51082/29922/318/5136/544…	100
hsa04066	HIF-1 signaling pathway	61/3333	100/7315	0.00128036	0.00810386	0.0056041	7037/5054/4790/3939/80201/5211/1026/1956/2597/2064/3091/6194/5162/7099/3098/5230/5293/1387/7076/6774/818/5336/5291/3162/5582/207/208/1950/9470/6199/815/1978/5290/3569/7428/2033/5594/3480/1906/817/6513/4055/8569/3460/2023/3459/7422/5578/5335/1027/1536/10000/2026/2475/284/5295/3570/5163/5970/5160/2872	61
hsa05168	Herpes simplex infection	105/3333	185/7315	0.00128508	0.00810386	0.0056041	7157/6428/6426/4940/983/3553/2353/3122/4939/6432/4790/6427/10189/1017/3190/5371/6502/6431/57506/9451/8864/972/3150/708/406/8764/8454/6891/1147/5499/6772/27102/3113/3134/1387/5601/8772/9641/5818/9569/3106/3108/112950/29997/5187/5199/54106/440275/7188/51616/29915/23586/6884/3592/3665/4615/6430/3107/3569/6732/5430/3054/8863/3115/3109/10629/2033/1936/6885/83860/10445/836/23118/6881/6429/3716/27097/34…	105
hsa05203	Viral carcinogenesis	113/3333	201/7315	0.00136191	0.00841661	0.00582038	991/7157/890/983/9134/3017/7533/5902/4790/595/1017/3190/5933/1026/6502/1111/6776/8349/1019/84699/2934/1959/81/87/5423/896/245972/6714/2967/998/581/28973/5293/1108/3134/1387/6774/3265/3106/1021/5291/9734/10971/8900/4791/7531/9261/7188/4893/440689/90993/468/572/8370/10488/1654/51564/23352/3665/387/7534/3107/5290/5879/8347/5925/3065/5566/2033/8365/10014/2885/5594/9586/5315/836/8841/3716/5567/7185/29…	113
hsa05131	Shigellosis	42/3333	65/7315	0.00147043	0.00890908	0.00616094	4790/5216/60/10163/71/1793/3678/23291/7307/25/6714/998/1147/5601/10109/8767/63916/10392/7322/10092/5879/5217/3576/5594/10095/8976/6093/391/1398/8945/3551/1432/3688/4792/8936/79767/9844/6300/5970/81873/5603/10552	42
hsa05418	Fluid shear stress and atherosclerosis	81/3333	139/7315	0.00160937	0.00956335	0.00661339	7157/857/5327/3553/8878/3552/2353/2947/7184/7412/4790/60/7056/1843/4688/3690/6382/71/9817/9446/6612/2941/4259/4257/3326/3685/5747/6714/5293/3791/1147/1499/5154/6385/5601/2944/3383/59341/808/5291/3162/90/1535/1728/207/208/801/5563/387/659/5562/3554/5290/445/5879/1514/4258/93/3320/6885/6613/1906/92/4780/7422/652/3551/4205/657/5175/10000/27035/1432/3725/5295/91860/6300/5970/5603/658/2953	81

## Sheet: 6. 48_HEP_KEGG
ID	Description	GeneRatio	BgRatio	pvalue	p.adjust	qvalue	geneID	Count
hsa03040	Spliceosome	106/3413	134/7315	7.99131e-15	2.46932e-12	1.70762e-12	27316/4670/3178/6428/23450/6626/3192/6632/6434/10465/10189/6427/3190/6432/9939/10946/6636/6431/10291/3312/220988/9879/6426/9410/5093/29896/9343/58517/23658/1655/10450/51645/8175/10262/9129/10929/1665/11338/51729/9775/84321/27339/27258/6631/57819/84950/6635/25766/10915/26121/22985/10594/56949/6628/9416/55110/144983/25804/11325/4116/9984/9716/51503/6430/24148/6637/51690/56259/10992/6629/988/10285/3…	106
hsa04110	Cell cycle	97/3413	124/7315	4.04628e-13	6.2515e-11	4.32313e-11	5347/891/991/7157/9133/4176/4172/890/9700/4174/983/701/4173/9184/9134/5111/4175/1031/4171/9088/9232/7533/699/994/8318/1017/5933/4085/7465/595/993/6502/5885/1111/1870/7042/7272/7027/995/8555/1026/1019/25/2810/990/23594/8454/4998/896/1869/10926/1387/5591/8900/10971/10735/51343/1021/5001/7531/7534/8243/64682/8697/3065/1871/246184/5925/4089/51433/4609/1874/7029/2033/29945/23595/5000/85417/996/1647/10…	97
hsa03010	Ribosome	108/3413	154/7315	2.25267e-09	2.32025e-07	1.60454e-07	6134/6122/4736/6232/6206/6203/65003/200916/9045/6228/3921/6171/6128/23521/6175/6158/6187/6143/6202/6144/6156/6194/11224/6233/6231/29088/6170/6168/65008/6222/6201/6167/6125/6208/6142/11222/51318/6129/6137/6146/6188/6205/6130/6124/6217/6161/6193/6229/6136/6159/6176/6141/51081/65005/6223/64968/6165/6138/25873/6135/6224/6207/6157/6164/6189/6169/6235/2197/55052/79590/51073/51116/10573/6150/51021/6133/…	108
hsa05212	Pancreatic cancer	59/3413	75/7315	1.18911e-08	9.18587e-07	6.35235e-07	7157/4790/595/1870/7042/2064/1026/1019/5888/1956/5337/675/998/1869/5293/581/1147/6772/6774/5601/7039/1021/5291/1950/207/5900/208/598/7046/5290/5899/6199/9459/572/5879/1871/5925/4089/1643/5594/5898/1647/3716/578/7422/7048/4088/3551/4616/2475/51426/4087/5295/5894/5970/7043/7040/10000/842	59
hsa04933	AGE-RAGE signaling pathway in diabetic complications	72/3413	99/7315	1.05749e-07	5.57578e-06	3.85584e-06	3553/3552/2335/5292/5054/7412/4790/595/7056/7042/6776/1019/1277/5331/1288/998/5333/5293/51196/581/7424/6772/3265/6774/5601/3383/5581/5291/1284/6347/5336/207/208/4893/7046/5290/1278/1286/2308/1287/5879/7423/4089/2152/3569/5594/2277/1958/1906/113026/836/3576/5578/6777/5335/3717/7422/1432/7048/4088/23236/5603/4087/5295/5970/3725/1027/7043/5330/7040/177/10000	72
hsa05166	HTLV-I infection	160/3413	255/7315	1.08268e-07	5.57578e-06	3.85584e-06	991/7157/9133/4605/701/9184/5111/1031/2224/7412/2353/9232/5902/5901/3122/10714/4790/1437/4085/595/5427/1111/1870/7042/54107/8325/1026/6776/1959/5426/1019/5159/7494/8321/3123/81029/7855/115/113/3134/8061/706/811/896/5423/2113/3113/1869/5293/8324/109/8498/467/7538/1499/1387/581/1147/5154/293/3106/10524/94241/7473/3265/5424/3383/4214/3107/3127/5291/7477/291/207/208/4893/292/468/598/4791/7046/6929/52…	160
hsa04218	Cellular senescence	107/3413	160/7315	1.48732e-07	6.5552e-06	4.53315e-06	891/7157/9133/2305/4605/890/983/3552/9134/8878/5054/83593/4790/1017/5933/3708/595/993/1111/1870/5928/7042/1026/1019/286826/23291/823/3134/896/2113/1869/5293/5499/59341/293/3106/808/3265/8900/3107/1021/2309/5291/291/678/4361/207/208/4893/292/801/7046/9261/5290/2308/3105/1978/1871/5925/144715/4609/1874/3569/5594/10114/22800/7416/22808/7248/85417/54822/91860/3576/3135/4683/1647/132660/5532/23411/623…	107
hsa05222	Small cell lung cancer	68/3413	93/7315	1.69714e-07	6.5552e-06	4.53315e-06	7157/2335/9134/1163/4790/1017/595/6502/1870/5915/1026/1019/1164/3655/3912/1288/1869/5747/5293/3685/581/1147/3675/6257/1021/5291/1284/7188/3673/207/3918/208/284217/598/317/5290/1286/3914/3910/1287/1871/5925/4609/9618/1643/6256/836/4149/7185/331/1647/3909/578/3551/4616/3913/51426/5295/5970/3915/330/1027/3688/7187/2272/10000/4792/842	68
hsa03018	RNA degradation	59/3413	79/7315	3.2955e-07	1.13146e-05	7.82441e-06	8761/5394/3329/5211/56915/11340/6499/26986/10766/5393/1656/23658/25904/115752/10140/5213/9652/9125/27258/57819/23644/23404/10950/131870/118460/694/246175/7832/25804/196513/22803/219988/87178/2027/3313/51690/64282/255967/5042/4850/51691/54464/57472/4849/2023/80349/28960/11044/4848/9337/10200/23517/54766/84186/11157/2026/10438/55802/23019	59
hsa04140	Autophagy - animal	87/3413	128/7315	7.4848e-07	2.3128e-05	1.59938e-05	3146/55062/58476/3708/115201/23130/11345/9451/2081/9821/5293/8837/81671/3091/8673/60673/3265/5601/55014/664/5291/64798/84938/9711/207/208/4893/10645/598/1613/440275/57521/5290/9706/6199/10325/55102/572/5563/5515/8660/29982/338382/23710/55626/5594/7405/5562/22800/1514/8897/64422/6794/22808/23192/7248/64121/6885/3920/83452/3480/9110/8408/5566/1508/22863/5567/30849/79065/8678/83734/64223/6237/58528/…	87
hsa03030	DNA replication	31/3413	36/7315	9.69039e-07	2.72212e-05	1.88244e-05	4176/4172/4174/2237/3978/4173/5111/4175/4171/5422/10535/10714/5427/79621/5983/54107/5426/6117/1763/5985/5984/5557/5558/5982/5424/246243/6742/5425/23649/57804/6118	31
hsa04919	Thyroid hormone signaling pathway	79/3413	116/7315	2.13589e-06	5.49991e-05	3.80338e-05	7157/481/4854/488/60/595/3690/1827/71/8202/5331/10231/476/5333/483/5293/3685/6714/1499/51196/3091/1387/7068/6772/3265/9442/9862/6257/5291/5336/207/208/4851/4893/5582/9882/5290/2308/5208/572/3065/9969/4609/5594/7067/8648/9968/2033/10499/113026/6256/10025/9611/6513/5566/8841/5578/5567/5335/117247/652/2932/4193/23236/2475/25942/5295/7249/5894/3066/90390/5330/23389/10000/9282/478/29079/842/8850	79
hsa03013	RNA transport	109/3413	171/7315	4.05228e-06	9.63195e-05	6.66083e-05	10460/1982/8761/79902/5901/1917/10189/1983/9939/8672/50628/10940/57122/8480/3837/26986/55706/10250/23165/6612/8662/80145/9972/8664/10762/9775/26999/8666/79023/23511/84321/5976/10921/1964/10289/1968/9688/8021/5905/53371/22985/3646/7329/23225/79228/6613/8665/100101267/9470/55110/1975/9631/4116/2332/1978/9984/22794/60528/7514/59343/23191/8669/5042/8563/65109/129401/8086/1207/54960/9883/8894/728689/1…	109
hsa05220	Chronic myeloid leukemia	56/3413	78/7315	5.40797e-06	0.000119362	8.25427e-05	7157/4790/595/1870/7042/1026/6776/1019/25/2122/1869/613/5293/53358/581/1147/3265/1021/5291/207/208/4893/598/7046/5290/572/1488/3065/1871/5925/4089/4609/1643/5594/2885/1398/6777/1647/9846/578/7048/4193/4088/3551/4616/51426/5295/5894/5970/6464/3066/1027/7043/7040/10000/4792	56
hsa03410	Base excision repair	28/3413	33/7315	6.16957e-06	0.000127093	8.78893e-05	3146/2237/3978/5111/328/7374/10714/55247/5427/54107/5426/5423/10039/5424/4595/5425/57804/79661/142/6996/3980/143/27301/27343/7515/4350/4913/8930	28
hsa05223	Non-small cell lung cancer	48/3413	66/7315	1.43765e-05	0.000277645	0.000192001	7157/83593/595/1870/11186/5915/2064/1026/6776/1019/1956/1869/5293/6789/581/3265/6774/7039/6257/1021/2309/5291/1950/5336/207/208/4893/5582/5290/572/1871/5925/1643/5594/2885/6256/5578/6777/1647/578/5335/4616/51426/5295/5894/2272/10000/842	48
hsa05225	Hepatocellular carcinoma	105/3413	168/7315	2.15349e-05	0.000388156	0.000268423	7157/2947/6599/2948/60/595/1870/7042/8325/1026/1019/71/2941/9446/7296/1956/9817/8321/6603/4259/6602/81029/7855/55193/8289/6605/4257/1869/6932/5293/8324/51176/53358/4041/57492/1499/581/7473/3265/6601/3162/7039/1021/5291/7477/6597/5336/1728/207/208/3481/4893/5582/598/7046/196528/5290/1856/6199/6604/572/1871/4258/5925/4089/4609/1643/5594/8323/8110/2885/86/3480/1855/7482/5578/6598/1647/4780/578/5335/…	105
hsa04211	Longevity regulating pathway	61/3413	89/7315	2.2611e-05	0.000388156	0.000268423	7157/10891/4790/84699/115/9821/113/143686/5293/109/581/79602/60673/51422/3265/5468/2309/5291/207/208/4893/10645/468/9470/57521/5290/90993/6199/5564/2308/51094/1978/5563/8660/10919/10488/847/83667/5562/9586/5565/112/6794/7248/3480/8408/814/5566/5567/23411/148327/64764/3667/26060/1388/2475/79813/5295/7249/5970/10000	61
hsa05168	Herpes simplex infection	114/3413	185/7315	2.4503e-05	0.000398496	0.000275574	7157/6428/4940/3553/983/2353/4939/3122/10189/4790/1017/6427/3190/6432/6502/6431/3150/5371/6426/57506/8864/9451/3123/406/708/3134/10929/8454/3113/972/6891/8764/5499/1387/1147/29997/27102/5199/6772/3106/9641/8772/5818/5601/9569/6884/3107/3127/51616/5187/112950/7188/6347/4615/29915/54106/440275/3592/23586/3105/3115/3665/6430/3569/10629/3054/1936/3109/6732/3108/83860/5430/2033/27097/6908/9021/1457/10…	114
hsa04068	FoxO signaling pathway	85/3413	132/7315	2.63881e-05	0.000407696	0.000281936	5347/891/9133/10769/8743/1017/595/6502/10733/7042/604/6446/4303/1026/11345/1956/9454/6517/5106/80854/5293/114907/6789/1387/1147/51422/3265/6774/5601/664/2309/5291/1950/207/208/9455/4893/7046/5290/5564/2308/5563/3276/8660/847/23710/4089/3569/5594/5562/2885/5565/2033/6794/85417/3480/102800317/10110/1647/26260/7874/23411/9456/901/1432/7048/100132074/3667/4193/4088/1454/3551/10018/11337/4616/5603/408…	85
hsa00240	Pyrimidine metabolism	68/3413	102/7315	3.23704e-05	0.000476308	0.000329383	7298/6241/6240/5422/10714/7083/956/1841/5427/30833/1854/1635/790/54107/978/5426/5436/1503/4833/4907/5557/64425/5433/7371/5558/1806/221264/1633/79077/56474/5424/50484/25885/124583/7372/1723/5425/10623/377841/957/23649/84265/57804/4860/9583/221830/51727/87178/5167/11128/115024/5430/318/29922/10622/51082/22978/129607/5440/5438/5431/10201/83549/55718/30834/54963/246721/171568	68
hsa00310	Lysine degradation	43/3413	59/7315	3.69664e-05	0.00051921	0.000359052	39/224/6839/7468/2146/3033/217/23127/8985/64324/80854/1743/51166/5352/84193/23067/501/387893/79823/7799/79723/123688/9757/2639/38/10157/4967/10919/55753/29072/6419/55904/4297/85007/51111/58508/79709/1892/9869/79813/1962/84787/55870	43
hsa05165	Human papillomavirus infection	183/3413	319/7315	5.67604e-05	0.000762564	0.000527339	7157/890/2335/3371/9134/3672/4854/3993/7057/4790/1017/5933/595/3690/7148/8325/1026/8638/535/4599/3659/84699/1019/5159/1277/1293/3691/1956/3655/9368/3912/8321/3678/81029/7855/1288/3134/998/896/1869/5747/54626/6932/5293/3685/5700/8324/9223/1499/1387/581/1147/1108/6772/3106/9641/5525/7473/3265/8772/8900/9636/3675/3107/1741/1021/10207/56288/5291/1950/1284/2778/7477/1292/3673/207/3918/208/4851/3679/48…	183
hsa04510	Focal adhesion	120/3413	199/7315	6.15862e-05	0.000792922	0.000548333	857/2335/3371/3672/7057/60/595/55742/3690/7148/2064/71/1793/5159/1277/1293/3691/1956/3655/3912/3678/5058/87/81/1288/998/2909/896/5747/5293/3685/6714/3791/53358/5499/1499/7424/2889/5154/394/3265/2316/7791/3675/5601/7408/2534/5291/1950/1284/80310/1292/3673/207/3611/3918/208/5923/3679/5582/284217/3696/5290/1278/1286/1291/3914/7094/3910/572/1287/7410/5879/7423/387/4636/5594/2277/23396/2885/2318/2317/…	120
hsa05205	Proteoglycans in cancer	122/3413	203/7315	6.63096e-05	0.000819587	0.000566773	7157/857/4060/2335/7078/7057/3708/7430/60/595/3690/7042/6382/2064/8325/1026/10855/23365/4478/5329/71/1956/1655/8321/3678/5058/81029/6194/7023/7855/998/7099/406991/5727/5747/5293/3685/8324/6714/3791/5499/1839/1499/51196/3091/9138/2065/288/7074/6385/7473/3265/2316/6774/818/5291/7477/287/2260/3673/5336/29102/207/208/3481/4893/5582/286/5290/6199/1975/5328/7410/5879/5962/8826/387/4609/5594/8323/22800/…	122
hsa05215	Prostate cancer	64/3413	97/7315	8.84639e-05	0.00105136	0.000727051	7157/6692/5327/9134/7184/4790/1017/595/1870/2064/1026/84699/5159/1956/3326/1869/6932/5293/51176/1499/1387/1147/5154/3265/2119/7039/5291/1950/80310/2260/207/208/4893/468/5290/90993/2308/5328/572/1871/10488/5925/7113/5594/9586/3320/2885/2033/56034/3480/148327/64764/2932/4193/3551/2475/5295/5894/5970/1027/10000/6935/4792/842	64
hsa04141	Protein processing in endoplasmic reticulum	101/3413	165/7315	0.000102361	0.00117146	0.000810107	26232/7184/9632/3312/7991/3309/23640/7494/3998/9451/2081/7466/9871/3326/823/7321/1649/80267/8454/811/23193/56893/55741/2923/581/7841/64215/27102/10277/1603/4121/5601/10961/573/9532/3301/51465/7095/22824/27248/468/440275/51128/10802/258010/7415/56605/9601/10905/7322/6184/10113/55757/8720/5071/10525/7323/56886/6745/51009/55968/3320/55176/7353/10483/54431/3306/5886/7326/80700/4780/91445/10130/578/63…	101
hsa01200	Carbon metabolism	74/3413	116/7315	0.000135422	0.00149448	0.00103348	55902/39/4199/2539/4524/6472/5226/3417/2203/80201/5211/7167/2597/5091/3420/8801/5162/441531/5230/5213/5223/1743/3098/6470/3419/26227/2746/22934/3418/5634/2098/38/132158/4967/414328/2821/55753/847/2805/2027/5723/84693/29968/1373/5631/26275/6390/9104/5096/5315/2747/6888/2271/10873/1431/2023/128/7086/1892/35/84532/8802/1737/5160/48/83440/6389/25796/1962/2026/84706/4191/2806/2653	74
hsa04144	Endocytosis	142/3413	244/7315	0.000154797	0.00164938	0.00114061	857/7037/2264/26052/11059/30011/27131/3949/138429/89853/3312/409/5371/84364/829/4218/55616/2868/1956/5337/22905/91782/51510/163/26286/3134/382/998/1759/84440/10254/27128/6714/137492/51652/11021/5868/3106/253725/7456/3265/1211/26119/3107/10109/56288/2869/2261/387680/79720/7046/23327/9265/29934/8218/79643/10938/7314/408/8729/116985/3105/3482/80223/7852/5869/387/58533/157/51019/8724/10092/381/9146/5…	142
hsa05161	Hepatitis B	89/3413	144/7315	0.000160244	0.00165051	0.00114138	7157/332/890/9134/5111/2353/4790/1017/595/1870/7042/6778/1026/6775/6776/1959/57506/84699/1019/7099/1869/5293/6714/1387/581/1147/6772/9641/3265/8772/8900/10971/6774/5601/4214/1021/5291/7534/207/208/4615/4893/5582/468/317/7046/5290/90993/1654/23586/572/3665/1871/10488/5925/4089/4609/3569/1643/5594/9586/2885/2033/836/3576/5578/6777/3716/2185/4773/148327/64764/843/3661/4088/3551/1388/114609/5295/5894…	89
hsa04120	Ubiquitin mediated proteolysis	85/3413	137/7315	0.000185037	0.00181712	0.0012566	11065/991/26232/7328/11059/672/6502/92912/5371/65264/27338/23291/9817/4591/7318/7321/8454/10055/27339/55120/7332/10277/8651/4214/7334/23221/51343/7329/26272/51465/23295/23327/64682/7324/7322/8697/7319/7325/246184/8451/10477/5071/8450/51433/11060/7323/1643/55284/9246/29945/9021/7428/996/331/10075/7320/7326/9690/9039/8945/25898/9616/55585/51619/9820/4193/22954/10401/6477/25847/9320/10054/9978/9063/…	85
hsa05210	Colorectal cancer	49/3413	72/7315	0.000188181	0.00181712	0.0012566	7157/332/2353/595/7042/4436/1026/6932/5293/51176/1499/581/4292/5601/5291/207/5900/208/2956/7046/5290/5899/572/5879/387/4089/4609/1643/5594/5898/836/1647/578/7048/2932/4088/10018/26060/4616/51426/4087/5295/4437/5894/3725/7043/7040/10000/842	49
hsa05203	Viral carcinogenesis	119/3413	201/7315	0.000198187	0.00185575	0.00128332	991/7157/890/983/9134/3017/5902/7533/4790/1017/5933/3190/595/6502/1111/1026/8349/6776/1959/554313/84699/1019/2934/2967/87/81/245972/3134/998/896/5423/5293/5700/28973/6714/1387/581/1108/3106/3265/8900/10971/6774/3107/1021/7531/5291/7534/7188/4893/468/4791/9734/9261/5290/90993/440689/1654/3105/51564/572/5879/3665/23352/3065/387/10488/5925/5594/9586/2885/8347/2033/10014/8365/5315/6908/836/7185/3135/…	119
hsa04070	Phosphatidylinositol signaling system	64/3413	99/7315	0.000216691	0.00196933	0.00136186	1040/3708/5287/5286/55300/3707/79837/5331/8898/90809/3631/3632/5333/3613/5293/51196/5305/8867/808/55361/4534/5291/5336/5582/801/8760/56623/5290/200576/8526/3705/51763/1609/23396/5297/8897/55529/8821/113026/1606/4952/91860/9110/3633/5578/9807/8396/9162/5289/5335/8871/23262/8776/3636/23236/51447/9677/5295/3709/80271/3612/54928/5330/22876	64
hsa03460	Fanconi anemia pathway	39/3413	55/7315	0.00022443	0.00198139	0.0013702	7398/55215/672/2189/83990/5888/6117/641/675/9894/2175/2177/29089/55120/4292/80198/116028/7156/5429/84126/146956/3280/201254/91442/80010/79728/2072/197342/6118/2067/51455/22909/51426/80233/2188/2178/5395/57599/353497	39
hsa04142	Lysosome	77/3413	123/7315	0.000244016	0.00209447	0.0014484	5641/4864/26503/2760/4758/1520/427/535/1519/950/4891/10053/27074/410/411/2799/245972/23659/4125/10947/285362/2517/11154/3988/1203/6272/2717/9516/8763/7805/1211/8722/3373/5660/8943/256471/8907/23431/3423/1200/8218/1497/3482/9583/6448/1075/1514/79158/6609/1522/3920/8546/533/3074/1508/53/967/162/9179/55353/138050/9741/51172/2548/164/1515/3425/23163/1777/1213/4669/968/10577/2990/10312/50617/1212	77
hsa00562	Inositol phosphate metabolism	49/3413	73/7315	0.000314863	0.00262953	0.00181841	138429/5287/7167/9562/5286/55300/3707/79837/5331/8898/3631/3632/5333/3613/5293/51196/5305/8867/55361/4534/5291/5336/56623/5290/200576/51477/3705/51763/23396/5297/8897/8821/113026/23007/4952/9110/3633/8396/5289/5335/8871/8776/3636/23236/80271/3612/54928/5330/22876	49
hsa04722	Neurotrophin signaling pathway	74/3413	119/7315	0.000429073	0.00335774	0.002322	7157/397/3654/4790/7161/4804/396/10019/25/998/6196/5293/53358/6272/581/2889/808/3265/5601/4214/818/7531/6195/2309/5291/5336/207/208/4893/468/801/627/8767/9261/5290/572/5879/5663/387/3656/5594/2885/815/5906/91860/814/6197/817/11213/1398/27330/9500/5335/5607/1432/5908/27018/3667/2932/3551/25970/4908/5603/5295/9252/5894/5970/6464/3725/4794/4215/10000/4792/11108	74
hsa03430	Mismatch repair	19/3413	23/7315	0.00043236	0.00335774	0.002322	3978/5111/10714/5983/4436/6117/9156/5985/5984/5982/4292/5424/2956/6742/5425/57804/6118/4437/5395	19
hsa01521	EGFR tyrosine kinase inhibitor resistance	52/3413	79/7315	0.000434659	0.00335774	0.002322	2064/558/5159/1956/6194/5293/6714/3791/53358/581/2065/5154/3265/6774/7039/2261/2309/5291/1950/80310/5336/207/208/4893/5582/598/9470/5290/6199/1978/572/4763/3569/5594/2885/56034/3480/5578/3716/5335/3717/7422/2932/10018/4233/2475/5295/5894/6464/2621/10000/9542	52
hsa04152	AMPK signaling pathway	75/3413	121/7315	0.00045319	0.00341551	0.00236194	3156/890/10891/2203/595/5211/1374/84699/6720/4218/1994/6517/5106/5213/5293/6319/3953/32/79602/51422/5525/8900/79966/5468/2309/5291/207/208/10645/57521/5290/90993/6199/5564/5528/2308/51094/1978/5208/5563/5515/8660/28227/126129/1938/10488/2997/51719/5562/9586/2194/5565/6794/7248/6885/23216/5526/3480/8408/23411/148327/64764/5518/3991/3667/9230/2475/5295/7249/23417/81617/10000/55012/55844/200186	75
hsa04137	Mitophagy - animal	44/3413	65/7315	0.000476171	0.00350326	0.00242262	7157/8878/65018/55669/11345/9451/4286/1869/4077/6714/3091/3265/79735/5601/664/2309/4893/468/598/6667/7314/338382/10133/23710/5071/55626/8887/22800/84749/22808/23786/1457/8408/79065/8678/55288/51024/6237/139341/11337/5970/3725/54543/9958	44
hsa05100	Bacterial invasion of epithelial cells	50/3413	76/7315	0.000567452	0.00407774	0.0028199	857/2335/26052/60/10163/71/1793/3678/998/1759/5747/5293/6714/53358/55752/1499/1211/10109/5291/3611/1495/5290/79658/63916/8218/5879/387/9844/10092/23176/10095/391/8976/26084/1398/23157/4735/8936/4233/79767/55964/5295/10093/6464/9564/1213/3688/10552/5829/1212	50
hsa04931	Insulin resistance	67/3413	107/7315	0.000599213	0.00420811	0.00291005	10891/5465/4790/1374/84699/51085/6720/2673/6517/5106/5507/6196/5293/5524/32/5499/5834/376497/51422/6774/5601/5581/6195/5291/207/208/10724/9882/5290/90993/6199/5564/2308/5563/11001/8660/10488/6945/22877/3569/2997/5562/9945/9586/5565/9021/10062/6513/6197/27330/148327/64764/11000/3667/2932/3551/2475/7376/90673/5770/5295/5836/5970/10000/4792/5792/200186	67
hsa05214	Glioma	47/3413	71/7315	0.000670292	0.00460267	0.00318291	7157/595/1870/1026/1019/5159/1956/1869/5293/53358/581/5154/808/3265/7039/1021/818/5291/1950/5336/207/208/4893/5582/801/5290/1871/5925/1643/5594/2885/815/91860/3480/817/5578/1647/578/5335/4193/4616/2475/51426/5295/5894/6464/10000	47
hsa00900	Terpenoid backbone biosynthesis	18/3413	22/7315	0.000774808	0.00520469	0.00359922	3157/3422/3156/4597/39/2224/51449/9453/23590/4598/38/116150/2342/79947/10654/23463/57107/10269	18
hsa00250	Alanine, aspartate and glutamate metabolism	26/3413	35/7315	0.00082091	0.00539704	0.00373224	790/158/2744/2673/2752/435/2746/8659/159/7915/56954/27165/122622/445/2805/1373/9945/2747/339983/440/2571/18/259307/84706/57494/2806	26
hsa00100	Steroid biosynthesis	16/3413	19/7315	0.000856523	0.00551386	0.00381303	6307/6713/2222/1717/6309/51478/1595/1718/7108/4047/10682/50814/120227/3988/1594/6646	16
hsa04115	p53 signaling pathway	45/3413	68/7315	0.000876409	0.00552674	0.00382193	891/6241/7157/9133/983/9134/5054/7057/1017/55240/595/51512/1111/7161/1026/1019/64393/2810/143686/896/637/581/9540/50484/900/8795/1021/9538/317/83667/1643/3732/836/51246/1647/5268/901/25898/4193/92344/6477/4616/64065/7249/842	45
hsa04926	Relaxin signaling pathway	78/3413	130/7315	0.00140539	0.00868532	0.0060062	4312/2353/4790/59345/2791/409/84699/1277/1956/2769/5331/1288/115/2773/113/5293/109/6714/53358/7424/3265/54331/1910/5601/5291/1284/2778/207/208/4893/468/2782/7046/5290/90993/1278/1286/408/1287/2775/7423/10488/5594/2277/9586/2787/2885/112/1906/5566/5578/5567/2770/148327/7422/64764/1432/2788/7048/4088/55970/23236/2792/2771/1388/5603/4087/5295/5894/5970/6464/3725/59/10681/5330/7040/10000/4792	78
hsa04666	Fc gamma R-mediated phagocytosis	57/3413	91/7315	0.00147969	0.00896519	0.00619974	4082/10163/1072/1794/55616/2934/5337/5058/382/998/5293/65108/8611/5321/8877/8613/3984/10109/10810/5581/7408/4651/5291/5336/207/208/5582/5290/6199/7410/5879/10092/3985/5338/5594/8398/23396/50807/10095/8853/8976/5578/1398/9846/5335/85477/7409/8936/3636/4067/5295/10093/56848/5894/2212/10552/10000	57
hsa05169	Epstein-Barr virus infection	116/3413	203/7315	0.00152366	0.00905407	0.0062612	7157/5757/890/7431/983/7533/5901/3122/3654/4790/956/1017/6502/3312/1026/5702/5436/9451/5433/3123/5706/3134/3113/5293/5700/10213/1387/1147/27102/3106/3315/8021/8900/10971/6774/5601/3588/3383/3107/3127/965/7531/5291/7534/7188/5336/207/208/4791/440275/5290/10623/23586/377841/84265/3105/3115/3065/5707/5925/7514/4609/11128/9612/5430/2033/10014/3306/10622/6908/1457/51082/6885/7185/3135/5566/5440/23118/…	116
hsa05130	Pathogenic Escherichia coli infection	37/3413	55/7315	0.0015797	0.00920997	0.00636901	10376/84790/3875/9076/7430/60/203068/84617/7277/71/4691/25/998/7099/1499/100506658/10971/10383/10381/10109/2534/7846/7534/79861/23643/387/10092/10382/10095/8976/5578/6093/10093/3688/10552/347733/7280	37
hsa04668	TNF signaling pathway	66/3413	108/7315	0.00165721	0.0093742	0.00648258	3553/7133/7412/2353/4323/4790/1437/197259/8986/84699/153090/5293/8837/7424/1147/257397/3726/8772/5601/3383/5291/7188/6347/207/208/468/5290/90993/1051/10488/3569/5594/9586/2919/1906/9021/836/6885/1435/7185/10059/9530/23118/148327/3976/602/64764/843/1432/3600/182/3551/1388/5603/10454/5295/9252/5970/3725/5606/5608/330/7187/1326/10000/4792	66
hsa01523	Antifolate resistance	23/3413	31/7315	0.00169888	0.0093742	0.00648258	7298/3553/9429/4524/6472/4790/1719/200895/471/6470/1147/10057/2356/3569/4363/113235/2618/6573/3551/1244/5970/2348/8714	23
hsa04710	Circadian rhythm	23/3413	31/7315	0.00169888	0.0093742	0.00648258	23291/8864/406/8454/51422/9572/5187/4862/5564/8553/5563/6096/5562/5565/6097/1453/8863/102800317/8945/1454/9978/26224/79365	23

## Sheet: 7. 24_MDA_KEGG
ID	Description	GeneRatio	BgRatio	pvalue	p.adjust	qvalue	geneID	Count
hsa04110	Cell cycle	100/3597	124/7315	2.90175e-13	8.96642e-11	5.80351e-11	4176/7157/4172/4173/4175/4174/4171/9134/5111/9184/891/890/983/9700/991/1869/5347/9088/9133/7533/1019/7027/8318/595/1017/7465/1111/1870/6502/5933/701/2810/1031/8243/993/994/5591/990/4085/5885/896/8555/10735/8454/51433/25/1026/3065/8697/7042/7534/23594/4998/7531/1871/51434/1021/5001/699/10274/5925/7272/10971/9232/995/64682/4088/23595/8881/7709/1027/10926/29945/1387/4193/4089/1874/4609/1022/1032/164…	100
hsa03040	Spliceosome	100/3597	134/7315	1.16439e-09	1.79898e-07	1.16439e-07	27316/23450/4670/6428/6632/3190/11338/3178/6426/3192/144983/10189/3312/6427/6626/6432/10946/5093/6434/6636/25804/1655/9879/27339/10915/9410/10291/10450/10594/8449/6431/7307/3183/51645/10465/6631/220988/58517/23658/8175/11325/1665/6635/6628/57819/9775/29896/25766/6430/6429/84321/51691/51503/153527/9129/10084/9716/8559/27258/3306/10285/11157/51729/6629/84844/6634/55110/9984/6633/4116/1659/9416/2335…	100
hsa05222	Small cell lung cancer	73/3597	93/7315	4.83387e-09	4.97889e-07	3.22258e-07	7157/9134/1869/1019/4790/595/1017/2335/3912/1870/6502/330/1163/3655/207/5915/5293/1284/1026/3673/4792/3915/598/1871/1021/581/3551/8517/1147/3918/596/5925/1282/7188/3914/331/208/1643/836/7709/5747/1027/5290/3910/842/6256/7187/284217/578/4609/5728/3675/1647/8503/9618/6257/3685/1288/54205/7185/5291/3688/1286/317/329/4616/10000/5296/898/5295/1287/7186/7189	73
hsa05220	Chronic myeloid leukemia	63/3597	78/7315	7.03207e-09	5.43228e-07	3.51604e-07	7157/1869/1019/4790/595/1870/207/861/2122/6776/5293/25/1026/3065/7042/2885/613/4893/4792/598/1871/1021/581/3551/5594/8517/1147/5925/3265/1488/208/1643/4088/5781/1027/5290/4193/578/4089/9846/4609/53358/572/399694/6777/1647/8503/867/369/1487/5291/868/3066/1399/6464/4616/1398/10000/5296/5604/5295/7040/6654	63
hsa03018	RNA degradation	62/3597	79/7315	7.19716e-08	4.07496e-06	2.63751e-06	8761/3329/5211/56915/115752/11340/6499/5393/25804/219988/9125/5394/26986/25904/10766/10140/23404/10950/3313/1656/23658/9337/57819/2023/118460/5042/4850/246175/51691/131870/64282/5213/27258/22803/694/11044/11157/87178/51690/255967/28960/5073/196513/9652/54464/80153/7832/51013/4848/4849/51010/80349/10438/23517/170506/55802/2027/9924/167227/80336/84186/10200	62
hsa05100	Bacterial invasion of epithelial cells	60/3597	76/7315	7.91254e-08	4.07496e-06	2.63751e-06	857/2335/1793/60/1499/55752/23176/10095/71/3678/10163/5293/26052/63916/998/4233/7414/1211/1495/8218/1759/79658/6714/10092/387/10094/10109/4735/5747/5290/5879/55964/53358/999/399694/8976/1785/8503/867/10552/5291/868/5829/3688/1399/6464/1398/10801/3059/26084/5296/1213/9564/2017/1496/9844/81873/5295/8936/391	60
hsa04210	Apoptosis	98/3597	138/7315	1.21968e-07	4.96371e-06	3.21276e-06	4001/7157/84823/84790/10376/332/4790/3708/330/60/8743/2353/4000/9020/143/9451/468/207/3725/1519/1649/1075/3710/10039/71/5293/4893/4792/5783/153090/2081/142/598/4170/823/581/3551/1522/637/5594/8517/8794/1147/1514/596/3265/7277/1520/331/208/7846/10038/8772/836/835/5290/5601/842/1676/8795/839/578/824/8722/572/1515/7132/1647/8503/5602/1521/54205/1965/7185/5291/27113/1616/843/317/5599/2021/51807/1512/…	98
hsa05212	Pancreatic cancer	59/3597	75/7315	1.2851e-07	4.96371e-06	3.21276e-06	7157/1869/1019/4790/595/1870/5888/207/2064/5337/675/1956/5898/5293/7422/6774/1026/7042/998/598/1871/1021/581/3551/5594/1950/8517/9459/1147/5925/208/5899/6772/1643/4088/7039/5290/5879/5601/842/578/4089/3716/572/10928/1647/8503/5602/6199/369/5291/5599/4616/10000/5296/5604/5295/7040/6198	59
hsa03010	Ribosome	107/3597	154/7315	2.00204e-07	6.87368e-06	4.44898e-06	6134/6122/4736/65003/23521/64968/200916/51021/79590/65008/6194/9045/25873/11222/6203/6146/29088/6228/6175/6202/3921/6143/6206/6124/6187/6208/6171/11224/6157/6135/6168/6128/6188/65005/6224/6165/6207/6125/9349/6167/6158/6233/6201/6156/6159/6130/6154/6142/6222/6150/6205/51081/6164/55052/6217/6138/6141/6223/6136/51116/6160/6132/6161/6232/6176/51263/6155/2197/6169/51318/6170/6193/6191/51187/54460/6147…	107
hsa04120	Ubiquitin mediated proteolysis	96/3597	137/7315	4.54036e-07	1.40297e-05	9.08072e-06	11065/991/26232/7328/6502/330/92912/65264/672/27339/8454/10055/5371/9817/26272/51433/63893/11059/9820/8697/7334/4281/7329/8451/51434/23291/7321/7318/8651/7322/4591/7319/23295/55120/331/51465/27338/55284/10477/1643/10277/64682/8881/23221/29945/7323/8945/4193/89910/9039/84447/10075/7332/9354/7324/55585/997/6477/996/6500/867/118424/51619/7325/23327/868/55294/11060/9246/9886/26259/8450/22888/329/5134…	96
hsa05210	Colorectal cancer	56/3597	72/7315	5.38885e-07	1.51378e-05	9.79792e-06	7157/332/595/4436/2353/2956/4292/207/1499/3725/5898/5293/51176/1026/7042/581/5594/4437/596/208/387/5899/1643/836/4088/5290/5879/5601/842/578/4089/4609/572/1647/8503/5602/54205/369/26060/5291/27113/6932/5599/6934/4616/324/5366/10297/1630/10000/8313/10018/5296/5604/5295/7040	56
hsa04218	Cellular senescence	109/3597	160/7315	7.42781e-07	1.91266e-05	1.23797e-05	7157/9134/891/890/983/4605/1869/9133/1019/8878/4790/595/1017/3552/1111/2305/5928/1870/3708/5933/993/808/207/896/3710/3576/9261/4683/5293/5606/2308/2113/678/1026/801/292/7042/4893/286826/3569/1871/23291/1021/823/5054/7416/5594/83593/5925/3265/7248/208/4361/5499/1978/3133/4088/5532/59341/10114/5290/3364/8945/4193/3106/5534/4773/291/23411/1874/824/3107/5883/4609/3486/5728/1647/8503/204851/85417/2280…	109
hsa04140	Autophagy - animal	90/3597	128/7315	8.16337e-07	1.94037e-05	1.2559e-05	81671/115201/55062/3708/23710/9821/23130/9451/9711/58476/207/23192/1613/3146/8673/5293/60673/9706/11345/8897/53349/4893/10645/2081/9110/79065/598/8408/5594/1514/596/10670/64223/3265/55014/84335/29982/7248/30849/55102/208/26100/6794/5563/64798/5290/10325/5515/51100/64422/55626/5601/3667/10533/84938/5567/11337/6885/5728/1612/572/54541/8503/5602/6199/22800/1965/5291/23604/5566/3476/5599/22808/84971/…	90
hsa05161	Hepatitis B	99/3597	144/7315	1.24596e-06	2.75001e-05	1.77994e-05	7157/9134/5111/890/1869/332/1019/6778/4790/595/1017/7099/1870/2353/1959/6775/468/207/3725/1654/3576/6776/5293/84699/6774/1026/7042/7534/2885/4893/4792/3569/3665/57506/10488/1871/1021/581/5582/3551/5594/8517/1147/596/5925/10971/3265/6714/9641/208/8772/6772/1643/836/4088/1027/5290/3661/2185/64764/5601/842/1387/4089/4773/3716/4609/5728/572/5578/6777/90993/4615/8503/5602/148327/1388/54205/5291/843/75…	99
hsa04141	Protein processing in endoplasmic reticulum	110/3597	165/7315	3.36535e-06	6.93262e-05	4.48714e-05	26232/9632/3312/3326/7494/23193/9451/4121/468/10970/9871/8454/7184/1649/51726/64215/10802/7466/23640/10113/7353/56605/3320/55741/2081/7991/5886/80267/823/581/7321/9532/27248/56886/10905/56681/55968/596/7322/1603/51128/7095/22824/7841/51465/27102/56893/10277/54431/3306/573/6396/64374/4780/5601/51009/10525/23645/7323/3703/3998/578/84447/3309/9601/55176/267/824/91445/2923/6745/3337/5602/29978/3301/6…	110
hsa03030	DNA replication	31/3597	36/7315	3.96403e-06	7.65553e-05	4.95504e-05	4176/4172/4173/4175/4174/5422/4171/5111/2237/3978/10714/10535/5983/54107/79621/5984/5425/5426/5557/6117/1763/5424/5982/5985/23649/6742/6118/6119/56655/5558/57804	31
hsa05165	Human papillomavirus infection	196/3597	319/7315	4.51093e-06	8.19928e-05	5.30698e-05	7157/9134/890/535/1869/1019/4790/595/1017/2335/3371/1293/3912/3691/1277/5933/3280/7148/7057/5526/9368/3655/3993/4854/207/896/1499/9223/56288/5159/81029/3672/1956/3678/5293/1108/84699/8321/2308/7422/1284/1026/8325/23352/3065/3673/2885/4893/8841/3690/84612/1741/10488/998/3915/3679/1021/1278/5525/581/50617/3551/182/55534/7473/7477/8323/5594/1950/8517/8638/1147/54626/3918/5925/3955/1282/3265/5663/129…	196
hsa04144	Endocytosis	154/3597	244/7315	5.79525e-06	9.42655e-05	6.10133e-05	857/30011/27131/3312/409/2869/829/8729/2264/84364/22905/91782/27128/89853/163/408/5337/56288/7852/5371/1956/10095/138429/29934/11059/26052/51510/84440/116985/55738/51019/253725/382/84612/137492/51028/998/2868/3799/10254/58533/1211/147179/23325/7456/30845/23396/55616/8218/3949/1759/26286/28964/3265/6714/116988/381/10092/26119/387/9230/79720/5868/10094/51699/377/80223/30846/3133/4088/8853/9265/9267…	154
hsa05225	Hepatocellular carcinoma	111/3597	168/7315	5.79626e-06	9.42655e-05	6.10133e-05	7157/1869/1019/6599/595/1870/6605/60/3162/9446/55193/207/1499/81029/1956/9817/71/2941/5293/8321/51176/1026/8325/8289/6602/7042/2947/6603/2885/4893/6595/2944/598/1871/1021/4233/57492/581/5582/7296/86/7473/7477/8323/5594/5925/3265/4259/55274/208/7855/6601/1643/6597/4088/7039/8110/5290/2535/4780/6598/7976/6604/578/4089/10023/4609/5728/53358/572/7015/5578/399694/1647/8503/6199/369/10587/5291/7482/196…	111
hsa05215	Prostate cancer	69/3597	97/7315	8.23381e-06	0.000127212	8.23381e-05	7157/5327/9134/6692/1869/4790/595/1017/1870/5328/3326/468/207/1499/2064/7184/5159/1956/5293/84699/2308/51176/1026/2885/4893/4792/3320/10488/1871/3551/5594/1950/8517/1147/2260/596/5925/3265/5154/208/80310/7039/1027/5290/64764/842/1387/4193/5728/572/90993/8503/148327/369/5291/6932/2119/6934/10000/7113/3480/5155/5296/898/1385/5604/5295/6654/4824	69
hsa04510	Focal adhesion	128/3597	199/7315	9.12595e-06	0.000133785	8.65922e-05	857/55742/595/2335/3371/1293/3912/3691/1277/1793/87/330/60/7148/7057/2909/3655/207/896/2534/1499/3725/2064/5159/7410/3672/1956/7423/71/3678/5058/5293/7422/1284/7094/3673/2885/4638/5906/3690/998/3915/3679/1278/4233/7414/5582/54776/83660/2316/5594/3791/1950/5923/23396/3918/596/1282/7424/3265/81/5228/1291/10398/6714/3914/331/5154/208/5499/80310/387/394/3693/7791/5747/5290/2317/5879/3910/5601/284217/…	128
hsa04070	Phosphatidylinositol signaling system	70/3597	99/7315	9.9581e-06	0.000133785	8.65922e-05	1040/3708/808/55300/5333/8867/5287/3710/5286/3631/5293/3707/8871/8897/51763/801/79837/5331/9110/8776/5305/55361/113026/5582/23396/80271/8527/200576/4534/8898/1609/3632/5298/22876/23262/5290/8394/3705/1606/90809/253430/8760/55529/56623/5297/5728/3612/160851/5578/4952/3633/8503/51447/8821/64768/5291/8526/5335/91860/27124/3628/3636/3613/23236/64419/5296/5289/5295/3709/84812	70
hsa04933	AGE-RAGE signaling pathway in diabetic complications	70/3597	99/7315	9.9581e-06	0.000133785	8.65922e-05	1019/3553/4790/595/3552/2335/7412/1277/1958/7056/5292/5333/207/3725/7423/3576/1906/6776/5293/2308/7422/1284/6774/7042/4893/3569/5331/998/1278/113026/581/5054/5594/596/1282/7424/5581/3265/2152/208/6772/836/4088/1027/5290/5879/5601/5590/4089/5578/6777/8503/5602/1288/5291/5600/5335/1286/177/5599/23236/3717/10000/1432/5296/5295/1287/7040/1536/84812	70
hsa00562	Inositol phosphate metabolism	54/3597	73/7315	1.26361e-05	0.000156182	0.000101089	55300/9562/5333/8867/5287/5286/3631/138429/5293/3707/8871/8897/51763/79837/5331/9110/8776/5305/55361/113026/7167/51477/23396/80271/200576/4534/8898/3632/5298/22876/5290/8394/3705/23007/253430/56623/5297/5728/3612/4952/3633/8821/64768/5291/5335/27124/3628/4329/3636/3613/23236/64419/5289/84812	54
hsa01524	Platinum drug resistance	54/3597	73/7315	1.26361e-05	0.000156182	0.000101089	7157/7153/332/4436/330/2956/4292/9446/672/207/1317/2064/538/2941/5293/1026/2947/2944/598/581/637/540/5594/4437/596/4259/331/208/8772/836/1244/5290/842/4193/578/572/5429/8503/54205/5291/27113/317/7507/7155/329/5366/119391/10000/4257/5296/4258/2067/2953/5295	54
hsa05131	Shigellosis	49/3597	65/7315	1.32963e-05	0.00015769	0.000102065	4790/1793/60/5216/10095/3576/71/3678/10163/7307/25/4792/63916/960/998/23291/7414/3551/5594/8517/1147/7322/6714/10092/10094/8767/10109/5879/5601/8945/6093/8976/5602/10392/10552/5600/3688/1399/5599/1398/3059/1432/5217/4793/2017/9844/81873/8936/391	49
hsa04668	TNF signaling pathway	75/3597	108/7315	1.37787e-05	0.00015769	0.000102065	3553/4790/4323/7412/7133/330/8986/2353/3726/9020/468/207/3725/1906/5293/84699/5606/197259/4792/3569/153090/257397/10488/3551/182/5594/8517/1147/7424/23118/7188/1051/2920/3600/208/8772/3976/836/192111/10059/5290/64764/5601/7187/1326/1435/9530/6885/90993/7132/8503/5602/2921/148327/1388/7185/5291/5600/5609/843/5599/329/6376/10000/1432/1386/7128/5296/2919/6416/1385/5604/10454/5295/7186	75
hsa04520	Adherens junction	53/3597	72/7315	1.92656e-05	0.00021261	0.000137612	87/60/6615/2534/1499/2064/56288/1956/71/10163/51176/5792/998/8826/4233/7414/5787/5594/1495/2260/10810/81/6714/5818/6591/387/25945/4088/5795/10580/5879/1387/3643/4089/6885/117178/999/8976/52/1457/10458/6932/6934/5797/7082/3480/5770/1496/1460/8936/2241/4008/4301	53
hsa05169	Epstein-Barr virus infection	129/3597	203/7315	2.0402e-05	0.000217387	0.000140703	7157/7431/5757/890/983/7533/3654/4790/1017/5901/3312/6502/9020/9451/5436/4791/5702/207/3725/3315/8021/5293/5606/6774/5709/1026/965/956/3065/7534/5433/4792/7531/960/26993/5706/5437/3551/8517/1147/10623/596/3122/5925/10971/5719/23118/10014/7188/3588/208/7514/5704/27102/3133/3306/5714/11128/1027/5290/3661/9612/3113/5601/1387/7187/4193/5431/3106/5567/3716/3107/6885/4609/5440/10622/548644/11047/8503/5…	129
hsa01521	EGFR tyrosine kinase inhibitor resistance	57/3597	79/7315	2.55064e-05	0.000262716	0.000170043	558/2065/6194/207/2064/5159/1956/5293/7422/6774/2885/4893/3569/598/4233/581/2621/5582/5594/3791/1950/596/3265/6714/5154/208/80310/9542/1978/7039/5290/3570/3084/4763/3716/5728/53358/572/5578/2261/399694/8503/6199/369/5291/5335/6464/3717/10000/3480/10018/5155/5296/5604/5295/6198/6654	57
hsa05223	Non-small cell lung cancer	49/3597	66/7315	2.70602e-05	0.000269729	0.000174582	7157/1869/1019/595/1870/207/11186/2064/1956/6776/5915/5293/6774/1026/2885/4893/1871/1021/6789/581/5582/5594/1950/83593/5925/3265/208/1643/7039/5290/842/6256/578/572/5578/6777/1647/8503/6257/369/5291/5335/4616/10000/27436/5296/5604/5295/6654	49
hsa03460	Fanconi anemia pathway	42/3597	55/7315	3.24176e-05	0.000313032	0.00020261	7398/55215/2189/3280/5888/83990/4292/672/6117/641/675/2175/2177/29089/9894/79728/2176/6118/6119/116028/2178/55120/146956/7156/80198/2072/197342/84464/5429/80010/353497/201254/51455/8940/84126/91442/57697/2188/11201/2067/80233/545	42
hsa04932	Non-alcoholic fatty liver disease (NAFLD)	97/3597	149/7315	5.45035e-05	0.000510351	0.000330324	3553/4790/3552/6720/7494/51085/9451/468/207/3725/5465/1649/3576/5293/3569/4705/2081/4704/998/581/51422/3551/637/4723/4722/6391/1349/4708/6945/208/5564/5565/4713/6390/79602/836/5563/1537/4697/10062/5290/3570/4725/1345/5879/1351/7386/4720/5601/3667/6256/6389/440567/3643/1340/4728/4707/4695/4700/4716/4694/4717/51094/7132/8503/5602/9377/1337/54205/1965/5291/4711/7388/27089/2931/4710/4724/1327/4702/13…	97
hsa05166	HTLV-I infection	156/3597	255/7315	5.88672e-05	0.000534999	0.000346277	7157/5111/9184/4605/991/1869/9133/5902/1019/10714/4790/595/1111/7412/5901/1870/109/54107/701/1031/1958/2353/5423/5425/7494/1959/7538/9020/5426/113/4085/468/4791/207/896/1499/3725/3554/5424/5159/81029/467/51433/6776/5293/8321/2113/7094/1026/8325/10524/8697/292/7042/4893/4792/3569/94241/598/64784/1871/706/51434/581/3551/83660/7416/7473/7477/6929/8323/4801/8517/1147/115/3122/5925/3265/9232/3109/3600…	156
hsa05203	Viral carcinogenesis	126/3597	201/7315	6.4045e-05	0.000561341	0.000363328	7157/9134/3017/890/983/991/7533/5902/1019/3190/4790/595/1017/1111/6502/5933/87/5423/1959/8349/28973/468/4791/896/3725/1654/9261/6776/2934/5293/1108/84699/6774/2967/1026/23352/3065/8365/7534/2885/4893/4792/8841/7531/3665/440689/10488/998/1021/581/8347/5594/8517/5925/10971/3265/85236/8970/81/10014/6714/7188/387/51564/836/3133/1739/8370/1027/5290/3661/5879/64764/1387/7187/4193/3106/578/5567/3716/310…	126
hsa04068	FoxO signaling pathway	87/3597	132/7315	6.69653e-05	0.000561341	0.000363328	891/604/5347/9133/595/1017/80854/6502/114907/8743/4303/23710/5106/6446/207/10733/1956/10769/5293/2308/11345/6774/1026/7042/2885/4893/3569/9454/6789/51422/3551/5594/1950/1147/6517/1454/3276/3265/3575/208/5564/5565/6794/4088/5563/1027/5290/92579/5601/3667/1387/4193/3643/9455/1901/4089/11337/10365/23411/5728/847/1032/1647/8503/5602/85417/369/5291/5600/5599/4616/10000/1432/3480/10018/10110/5296/7874/…	87
hsa05418	Fluid shear stress and atherosclerosis	91/3597	139/7315	6.72156e-05	0.000561341	0.000363328	7157/5327/857/1843/6382/3553/8878/4790/3552/7412/6612/7056/60/2353/808/3326/3162/9446/207/1499/3725/3554/7184/9817/71/1906/2941/5293/7422/801/2947/3320/3690/2944/3551/652/3791/8517/1147/1514/596/6385/5175/6613/92/6714/4259/5154/208/387/59341/1535/5563/5747/5290/5879/4780/5601/90/5590/10365/7295/5607/6885/4688/659/7132/8503/5602/3685/5291/5600/91860/5609/657/5599/93/119391/10000/51588/1432/4257/51…	91
hsa04910	Insulin signaling pathway	90/3597	138/7315	9.09618e-05	0.000739663	0.000478746	2203/6720/10891/80201/808/5836/2319/5106/5575/3098/6194/207/31/5293/2308/51763/8569/5792/801/5507/2885/4893/2194/51422/3551/5594/5576/8651/6517/8835/3265/7248/90673/208/5564/5499/5834/5565/1978/5563/5290/122809/10580/9322/92579/5601/3667/5257/5590/3643/5567/89801/53358/572/399694/2889/8503/5602/6199/5255/23433/867/369/5261/5291/868/10211/91860/1399/32/5566/6464/5599/2872/1398/3636/10000/10603/299…	90
hsa05130	Pathogenic Escherichia coli infection	41/3597	55/7315	0.000105415	0.000835212	0.00054059	84790/10376/203068/3875/7099/4691/60/7430/84617/100506658/2534/1499/9076/10095/71/25/7534/998/10381/10971/7277/10092/7846/387/10094/10109/10383/23643/10382/6093/5578/999/8976/10552/3688/51807/3059/929/2017/7100/81873	41
hsa00240	Pyrimidine metabolism	69/3597	102/7315	0.000112401	0.000868295	0.000562003	7298/6241/6240/5422/1854/790/10714/1503/54107/1635/1841/7083/30833/5425/5426/64425/1633/7371/5557/79077/5436/4907/5424/4833/23649/7084/956/5433/56474/1723/51727/1806/5437/25885/10623/221264/9583/318/50484/29922/5167/51733/11128/221830/10201/7372/5431/5440/115024/10622/978/548644/87178/56655/5558/5435/129607/7378/30834/5438/4860/55703/51082/124583/10621/55718/84265/57804/22978	69
hsa03013	RNA transport	108/3597	171/7315	0.000136286	0.00102713	0.000664809	8761/57122/3837/79902/1982/10189/5901/6612/23511/1968/10460/1917/10250/55706/23191/8664/8672/23165/8662/23225/50628/80145/79023/26999/10289/26986/8021/79228/1983/53371/11260/10940/10209/7329/1964/10921/9631/9972/9775/8086/57510/10762/6613/5042/84321/81929/1975/1207/138716/7514/2332/3646/8666/8661/9688/1978/5905/6396/129401/9818/8667/5976/10605/59343/60528/11171/1974/55110/9984/4116/55746/8669/510…	108
hsa01522	Endocrine resistance	65/3597	96/7315	0.000169299	0.00124226	0.000804053	7157/1869/1019/595/8202/1870/1839/109/1031/2353/113/4854/207/3725/2064/1956/5293/1026/2885/4893/1871/581/182/5594/115/596/5925/6667/3265/6714/208/10498/2778/5747/1027/5290/4851/5601/4193/4853/5567/53358/572/399694/8503/5602/6199/369/5291/5600/9611/5566/6464/5599/10000/1432/3480/5296/2100/2852/5604/5295/6198/5469/6654	65
hsa00310	Lysine degradation	43/3597	59/7315	0.000172871	0.00124226	0.000804053	7468/224/3033/80854/6839/38/501/2146/79709/64324/8985/23127/5352/84193/51166/58508/79723/219/217/5351/51111/1743/84444/79823/6419/223/23067/4967/7799/1892/387893/55753/29072/2145/9739/9757/2639/123688/55904/9869/1962/85007/10157	43
hsa04012	ErbB signaling pathway	59/3597	86/7315	0.000192463	0.00135161	0.000874831	374/1839/2065/207/3725/2064/1956/6776/5058/818/5293/25/1026/2885/4893/5582/5594/1950/3265/6714/208/9542/1978/7039/5747/1027/5290/3084/5601/4609/53358/572/5578/399694/6777/8503/5602/6199/867/369/5291/868/5335/5609/1399/6464/5599/815/1398/56924/10000/2069/5296/6416/5604/5295/6198/6654/685	59
hsa05205	Proteoglycans in cancer	125/3597	203/7315	0.000211502	0.00145232	0.000940011	7157/857/6382/595/2335/7099/5328/1839/3708/4478/60/7430/7057/7023/7078/2065/6194/207/1499/2064/1655/4060/3710/81029/23365/7410/1956/71/3678/5058/818/5293/8321/7422/6774/1026/8325/3673/7042/2885/4893/3690/287/5329/960/998/8826/7074/5727/4233/5582/54776/7473/2316/7477/8323/5594/3791/1514/2260/9138/6385/3265/6714/1975/208/5499/387/7855/836/3693/5781/10855/288/5747/5290/2535/2317/5879/7976/4193/5567/…	125
hsa05214	Glioma	50/3597	71/7315	0.000216285	0.00145287	0.00094037	7157/1869/1019/595/1870/808/207/5159/1956/818/5293/1026/801/2885/4893/1871/1021/581/5582/5594/1950/5925/3265/5154/208/1643/7039/5290/4193/578/5728/53358/5578/399694/1647/8503/369/5291/5335/91860/6464/4616/815/10000/3480/5155/5296/5604/5295/6654	50
hsa04931	Insulin resistance	71/3597	107/7315	0.00022532	0.00146871	0.000950623	4790/6720/1374/10891/5836/5106/51085/57761/207/5465/5293/376497/84699/2308/2673/9945/6774/5792/10724/5507/5524/4792/3569/10488/51422/3551/9882/6517/5581/90673/6195/6945/208/5564/5499/5834/5565/5563/5781/10062/5290/92579/64764/5601/3667/5590/3643/5728/27330/90993/7132/8503/5602/6199/148327/11001/5291/32/200186/5599/6196/10000/2997/5770/5296/1385/8473/5295/6198/10999/22877	71
hsa04152	AMPK signaling pathway	79/3597	121/7315	0.000228149	0.00146871	0.000950623	890/3156/2203/595/6720/1374/10891/5211/5526/5106/207/31/126129/5293/84699/6319/2308/79966/1994/10645/10488/2194/5209/5525/51422/8408/6517/84335/7248/208/5564/9230/5565/6794/1978/5213/79602/55437/51719/5563/4218/5290/5515/92579/64764/3667/5520/3643/5527/23411/10890/6885/5521/28227/5518/90993/1938/51094/8503/6199/148327/5291/29904/32/200186/5468/5523/23417/10000/3480/2997/81617/5296/6009/1385/5210/…	79
hsa05213	Endometrial cancer	42/3597	58/7315	0.000260083	0.00164012	0.00106156	7157/595/4292/207/1499/2064/1956/5293/51176/1026/2885/4893/581/5594/1950/1495/3265/208/1643/5290/842/578/4609/5728/572/999/1647/8503/369/5291/6932/6934/4616/324/10297/10000/8313/5296/1496/5604/5295/6654	42
hsa04722	Neurotrophin signaling pathway	77/3597	119/7315	0.000414295	0.00256034	0.00165718	7157/3654/397/4790/7161/808/396/468/207/3725/9261/818/5293/25/801/2885/4893/4792/10019/7531/5906/998/6272/581/3551/27018/5594/596/4804/3265/5663/57498/6195/208/387/8767/5781/5290/5879/5601/3667/5607/11213/814/53358/27330/572/399694/2889/8503/5602/4908/5291/5600/5335/91860/5609/1399/4794/6464/5599/815/1398/6196/10000/10603/1432/4214/5296/5908/4793/51135/5604/5295/4803/7189/6654	77
hsa03410	Base excision repair	26/3597	33/7315	0.000462623	0.00280295	0.00181421	5111/7374/2237/3978/328/10714/54107/55247/5423/5425/5426/143/5424/3146/10039/142/4595/10038/27301/7515/4913/56655/3980/4968/8930/57804	26
hsa03440	Homologous recombination	31/3597	41/7315	0.000487259	0.00289544	0.00187407	10714/11073/5888/83990/5425/8438/5932/7517/672/6117/580/5424/641/675/4683/79184/79728/6742/25788/6118/6119/146956/7156/4361/80198/7516/29086/8940/51720/57804/5893	31
hsa04919	Thyroid hormone signaling pathway	75/3597	116/7315	0.000507573	0.00295924	0.00191537	7157/481/488/595/8202/60/5333/4854/207/1499/71/5293/2308/9862/3065/4893/8841/3690/483/5331/113026/5582/652/5594/10231/9882/3265/476/6714/9969/10499/208/6772/5290/4851/1827/7068/842/6256/1387/4193/4853/5567/10025/4609/7067/572/5578/2648/8503/6257/3685/8850/8648/478/9968/5291/116931/25942/5335/23389/3066/9611/5566/23236/10000/29079/117247/5296/6548/6009/5604/5295/5469/84812	75
hsa04810	Regulation of actin cytoskeleton	128/3597	212/7315	0.000577105	0.00330232	0.00213742	2335/3691/81624/4478/1793/128239/87/60/7430/5216/2909/2264/3655/2245/23191/7114/55740/5159/26999/23365/7410/3672/1956/10095/71/3678/10163/5058/2934/5293/54434/3673/79837/4893/4638/3690/998/624/5305/3679/8826/7074/1072/7414/54776/5594/1950/9459/23396/2260/9138/2256/28964/200576/3265/81/10398/4628/6714/1730/10092/5154/8874/5499/80310/55970/387/10094/3985/3693/10109/2250/10152/5747/5290/4627/8394/58…	128
hsa05168	Herpes simplex infection	113/3597	185/7315	0.00064911	0.00356549	0.00230776	7157/4940/6428/983/8863/3553/3190/4790/1017/6426/10189/6502/6427/2353/406/6432/708/9451/3725/4939/8454/6891/5371/51616/6431/112950/8764/4792/3459/8864/3569/3665/6884/29915/3150/57506/83860/3551/8517/6430/1147/3122/27097/23118/6429/10445/54106/7188/3109/1936/5818/3600/9641/727/5187/5499/6732/3592/8772/27102/6041/6772/836/3133/29997/5781/3661/3113/5601/1387/7187/3106/10629/3716/3107/6885/997/3455/5…	113
hsa04115	p53 signaling pathway	47/3597	68/7315	0.000654934	0.00356549	0.00230776	7157/6241/9134/891/983/55240/9133/1019/595/143686/1017/1111/7161/2810/51512/7057/896/900/1026/9538/9540/51246/1021/581/5054/637/50484/1643/836/8493/842/8795/4193/5268/3486/5728/6477/1647/54205/27113/11200/317/4616/5366/898/901/545	47
hsa00250	Alanine, aspartate and glutamate metabolism	27/3597	35/7315	0.000657711	0.00356549	0.00230776	790/159/158/2744/56954/2746/7915/2673/9945/2752/2747/2805/435/27165/18/284716/2806/122622/1373/8659/5471/339983/57494/2571/440/84706/445	27
hsa05134	Legionellosis	39/3597	55/7315	0.000853787	0.00453496	0.00293525	3553/4790/3329/7099/3312/1917/3606/4791/3576/4792/3569/56681/5861/51128/2920/3592/836/3306/1937/842/23786/1915/4615/2921/7415/54205/1195/29108/317/3689/718/929/2919/664/10767/3305/7100/4671/3297	39
hsa04666	Fc gamma R-mediated phagocytosis	60/3597	91/7315	0.000865898	0.00453496	0.00293525	4082/1794/207/5337/7410/10095/10163/5058/2934/5293/382/998/1072/5582/8877/5594/8613/23396/55616/10810/5321/5581/4651/8611/10092/208/10094/3985/8853/10109/5290/8394/65108/5879/8398/5338/9846/3984/5578/8976/1785/8503/6199/10552/7409/5291/5335/1399/1398/3636/274/10000/5296/5604/81873/5295/6198/8936/1073/10451	60
hsa04142	Lysosome	78/3597	123/7315	0.000938877	0.00483458	0.00312918	535/26503/5641/2717/4758/9516/1519/4864/1075/10053/138050/11154/411/2760/533/27074/7805/427/285362/23659/6272/9741/10947/4125/50617/410/1211/1522/2517/8218/1514/1203/950/5660/23163/9583/3423/57192/8907/1520/8943/23431/6448/51172/1497/2629/2581/256471/2720/4668/8722/2799/2990/1515/4669/164/1521/175/23545/968/51606/130340/9114/8546/4891/26088/55353/1512/4126/53/967/162/1174/1508/5538/1513/1213/1201	78
hsa05132	Salmonella infection	57/3597	86/7315	0.000954399	0.00483458	0.00312918	3553/4790/3552/7099/60/2353/5216/3606/29941/3725/10095/3576/71/10163/64837/3459/3569/998/2316/5594/5585/4628/2920/10092/10094/1783/10109/4627/2317/5879/5601/51143/147700/6093/8976/4615/5602/2921/23207/10552/2318/5600/29108/1780/5599/1781/1432/7082/929/5217/5586/2919/7100/81873/79659/8936/391	57
hsa03430	Mismatch repair	19/3597	23/7315	0.000988374	0.00492593	0.0031883	5111/3978/10714/9156/5983/4436/2956/4292/5984/5425/6117/5424/5982/5985/6742/6118/6119/4437/57804	19
hsa00230	Purine metabolism	106/3597	175/7315	0.00142275	0.00697823	0.00451665	6241/6240/5422/10606/5139/10714/5137/3615/471/5198/109/205/54107/2766/159/30833/158/5425/5426/64425/1633/271/5557/113/5436/9060/4907/3704/5424/4833/23649/956/5152/204/8833/5433/5634/8622/9061/272/22875/10846/5437/3251/2618/25885/10623/5631/115/221264/9583/318/50484/100/29922/5167/131870/2983/122481/353/1716/5142/27115/11128/221830/58497/10201/3000/5431/122622/5440/115024/53343/10622/548644/87178/…	106
hsa05219	Bladder cancer	30/3597	41/7315	0.00150613	0.00727179	0.00470666	7157/4312/1869/1019/595/1870/1839/7057/11186/2064/1613/1956/3576/7422/1026/4893/1871/5594/1950/5925/3265/6714/4193/4609/1612/2261/999/369/23604/5604	30
hsa04215	Apoptosis - multiple species	25/3597	33/7315	0.00165455	0.00786548	0.00509093	332/330/666/598/581/637/596/4804/331/8772/836/5601/842/578/7132/5602/54205/27113/317/5599/329/5366/10018/27429/8678	25
hsa01200	Carbon metabolism	73/3597	116/7315	0.00183281	0.00858091	0.00555398	4199/6472/2203/8801/5211/80201/38/4524/29968/55902/230/3098/2098/2539/6470/2746/3418/2597/5091/3420/2747/3417/5634/2805/1431/7167/5226/22934/5631/414328/10873/2023/6391/2821/5230/5095/6390/1737/5213/2806/2271/2653/5160/1743/34/5723/128/6389/132158/1373/113675/847/3419/5223/441531/4967/84693/1892/55753/26275/5162/283871/4329/4594/1738/3099/1962/25796/84706/9563/4200/2027/4191	73
hsa04137	Mitophagy - animal	44/3597	65/7315	0.00187993	0.00867012	0.00561173	7157/1869/8878/23710/9451/468/55669/3725/65018/11345/4077/79735/4893/4286/79065/598/8408/6667/9958/3265/8887/6714/84749/192111/55288/51024/55626/5601/7030/11337/23786/5602/22800/1457/139341/10241/5599/22808/5071/664/8678/1460/64786/29110	44

## Sheet: 8. 48_MDA_KEGG
ID	Description	GeneRatio	BgRatio	pvalue	p.adjust	qvalue	geneID	Count
hsa03040	Spliceosome	104/3333	134/7315	2.13547e-14	6.5986e-12	4.56316e-12	4670/27316/6428/6426/23450/6626/6632/3192/144983/3178/6434/6432/6427/10189/3190/10465/10291/10946/3312/6636/6431/9879/29896/5093/9410/1655/58517/9343/8175/9129/7307/220988/23658/10450/11338/1665/51645/51729/6628/84321/10262/9775/27339/57819/25766/84950/10915/6631/22985/10594/56949/27258/9416/26121/6635/25804/9716/11325/6430/9984/24148/4116/10992/56259/55110/51503/51690/3306/6629/988/22916/23350/6…	104
hsa04110	Cell cycle	93/3333	124/7315	1.73832e-11	2.6857e-09	1.85726e-09	891/991/7157/5347/9133/4176/4172/890/9700/4174/983/701/9184/4173/9134/5111/4175/1031/4171/9088/994/9232/699/7533/8318/7465/5885/595/1017/5933/7272/993/4085/1026/7027/6502/1111/8555/995/1870/7042/1019/2810/25/23594/4998/896/1869/990/8454/1387/5591/10926/51434/1021/10735/5001/10971/8900/7531/51343/8243/64682/1871/7534/8697/4089/51433/5925/3065/1874/23595/2033/7029/29945/4609/996/5000/85417/2932/102…	93
hsa03010	Ribosome	106/3333	154/7315	3.28174e-09	3.38019e-07	2.33752e-07	6134/6122/4736/6203/23521/6206/65003/6171/3921/200916/6175/6158/6143/6187/6142/9045/25873/6194/6228/6202/6168/11224/6188/6156/6205/51318/6222/65008/6167/6208/29088/11222/6176/6201/6217/6141/6233/6128/6165/6124/64968/51081/6125/6223/6193/6207/6130/6224/6150/65005/51263/6135/6161/2197/6136/6146/51021/6159/6138/55052/79590/6232/6157/6169/51073/51116/6160/10573/6229/6164/6191/6137/64979/6209/7311/613…	106
hsa05212	Pancreatic cancer	57/3333	75/7315	6.80082e-08	5.25364e-06	3.63307e-06	7157/4790/595/1026/1956/1870/2064/7042/1019/5888/675/5337/1869/998/581/5293/1147/6772/5601/6774/1021/5291/7039/7046/598/207/208/9459/5899/1950/572/6199/5900/1871/5290/5879/4089/5925/5898/1643/5594/3716/578/7422/3551/4088/1647/7043/4616/7048/51426/10000/4087/2475/5295/10928/5970	57
hsa04933	AGE-RAGE signaling pathway in diabetic complications	71/3333	99/7315	1.01987e-07	6.30279e-06	4.3586e-06	3553/2335/5292/3552/5054/7412/4790/595/7056/6776/7042/1019/1277/5331/51196/998/581/5293/5333/6772/5601/6774/3383/3265/5336/7424/5291/1288/7046/4893/207/1287/208/1284/5581/2308/2152/5290/3569/5879/7423/4089/1278/1958/1286/3576/5594/113026/836/1906/7422/5578/4088/5335/1027/23236/1536/1285/7043/7048/10000/27035/1432/4087/3725/5295/6777/6300/5970/177/5603	71
hsa05222	Small cell lung cancer	67/3333	93/7315	1.7621e-07	9.0748e-06	6.27554e-06	7157/2335/9134/4790/595/1017/1026/6502/1870/1163/1019/5915/1164/3655/3912/3685/1869/5747/581/5293/1147/3675/1021/5291/6257/3673/1288/3918/7188/598/207/1287/284217/317/208/3914/1284/1871/3910/5290/9618/5925/4609/1286/1643/836/6256/7185/3909/578/4149/3551/1027/1647/1285/4616/3913/51426/3915/10000/331/3688/5295/330/4792/5970/7186	67
hsa04140	Autophagy - animal	85/3333	128/7315	1.32583e-06	5.85261e-05	4.04728e-05	55062/81671/58476/3708/3146/115201/23130/11345/3091/9451/9821/5293/8673/55014/5601/60673/3265/5291/8837/1613/440275/4893/598/207/664/208/10645/9711/57521/23710/572/64798/5563/55102/84938/6199/79065/8660/8897/5562/5290/29982/23192/55626/3920/7405/5515/64121/22800/1514/7248/5566/6794/5594/6885/9706/30849/3480/64422/2081/58528/1612/22863/5567/8408/55578/83452/10670/6237/22808/3667/64223/8678/84335/1…	85
hsa03030	DNA replication	30/3333	36/7315	3.27921e-06	0.000112955	7.81122e-05	4176/4172/4174/2237/3978/4173/5111/4175/4171/10535/5422/10714/5426/54107/5983/79621/1763/6117/5985/5984/5557/5982/5558/5424/6742/23649/5425/57804/246243/6118	30
hsa04211	Longevity regulating pathway	62/3333	89/7315	3.28995e-06	0.000112955	7.81122e-05	7157/10891/4790/84699/9821/143686/115/113/581/5293/109/51422/79602/60673/3265/5291/5468/4893/2309/90993/207/468/51094/208/10645/57521/9470/2308/5563/10488/6199/847/1978/8660/5562/10919/5564/5290/5565/7248/5566/6794/83667/3480/9586/112/5567/8408/23411/3667/1388/148327/84335/64764/10000/2475/7249/5295/79813/5970/26060/27244	62
hsa03018	RNA degradation	56/3333	79/7315	4.16964e-06	0.000128842	8.90986e-05	8761/56915/5211/26986/3329/6499/11340/1656/5393/25904/10766/5394/115752/23658/9652/5213/10140/9125/57819/23404/5042/23644/10950/694/131870/27258/7832/25804/87178/246175/118460/64282/196513/219988/22803/4850/51690/3313/57472/255967/54464/51691/23517/9337/4848/2023/4849/28960/11044/80349/84186/10200/2026/54766/51010/10438	56
hsa05220	Chronic myeloid leukemia	55/3333	78/7315	6.58027e-06	0.000184846	0.000127827	7157/4790/595/1026/1870/6776/7042/1019/25/613/1869/581/53358/5293/1147/2122/3265/1021/5291/7046/4893/598/207/208/572/1871/5290/4089/5925/3065/4609/1488/2885/1643/5594/861/9846/1398/578/3551/4088/1027/1647/7043/4616/6464/7048/51426/10000/3066/5295/4792/6777/5970/868	55
hsa04141	Protein processing in endoplasmic reticulum	102/3333	165/7315	1.60636e-05	0.000413638	0.000286045	26232/7184/9632/3312/23640/7991/3309/3998/7494/7466/9451/9871/7321/1649/823/3326/811/80267/23193/8454/581/1603/27102/10277/7841/56893/64215/2923/5601/4121/10961/7095/9532/573/27248/55741/440275/3301/468/55757/7353/9601/10802/10113/51465/56605/7415/22824/6184/7322/51128/8720/56886/55968/6745/54431/55176/91445/10525/10905/3306/3320/51009/7323/10483/2081/5589/258010/5886/7326/4780/5611/6396/578/5172…	102
hsa05166	HTLV-I infection	149/3333	255/7315	1.83255e-05	0.000435582	0.00030122	991/7157/9133/4605/701/9184/5111/2353/1031/2224/7412/9232/3122/5902/4790/1437/5901/10714/595/4085/1026/1111/5426/54107/1870/6776/7042/1019/8325/5159/1959/7494/8321/115/7855/8061/81029/706/811/5423/896/1869/2113/467/113/8324/581/5293/1147/109/3113/1499/3134/1387/5154/8498/10524/7538/3383/3265/3106/94241/51434/3108/5291/4791/5424/7046/291/7477/4893/598/4214/207/6929/292/468/208/1856/7473/64682/5425…	149
hsa04218	Cellular senescence	99/3333	160/7315	2.02014e-05	0.000445874	0.000308337	891/7157/9133/2305/4605/890/983/8878/9134/3552/5054/4790/3708/595/1017/5933/993/1026/1111/5928/1870/7042/1019/286826/23291/823/896/1869/2113/5293/5499/3134/3265/59341/3106/808/1021/5291/8900/4361/7046/9261/291/4893/2309/207/292/208/2308/801/83593/678/1871/1978/3107/5290/3569/10114/5925/22800/7248/1874/4609/3576/5594/54822/5532/23411/6237/22808/8945/4773/90550/85417/4683/132660/4088/1647/7043/4616…	99
hsa05225	Hepatocellular carcinoma	102/3333	168/7315	4.69895e-05	0.000967984	0.000669394	7157/2947/6599/6605/595/60/1026/1956/1870/7042/1019/8325/71/9817/9446/2941/8321/4259/6603/4257/7855/8289/6602/81029/1869/55193/8324/6932/581/53358/5293/4041/51176/1499/57492/2944/3265/6601/5336/1021/5291/3162/7039/7046/6597/5582/7477/1728/4893/598/7296/207/208/1856/572/7473/196528/6199/1871/6604/5290/8323/4089/5925/4258/2535/4609/2885/1643/5594/1855/3480/8110/86/4780/7015/578/2932/5578/6598/4088/…	102
hsa04144	Endocytosis	141/3333	244/7315	6.51208e-05	0.00125617	0.000868687	857/7037/2264/3949/30011/11059/3312/5371/89853/27131/1956/409/163/26052/138429/84364/829/2868/4218/22905/55616/51510/26286/91782/5337/382/1759/27128/10254/6714/998/11021/3134/137492/5868/84440/7456/1211/3265/3106/10109/2869/26119/56288/7046/8729/116985/9265/29934/2261/5869/8218/79643/10938/79720/80223/23327/253725/387/3482/9146/23396/3107/8724/10092/7852/51019/157/128866/55738/30845/381/7314/408/…	141
hsa00240	Pyrimidine metabolism	66/3333	102/7315	6.91099e-05	0.00125617	0.000868687	7298/6241/6240/5422/7083/956/10714/1841/30833/1854/790/1635/5426/54107/978/4833/1503/5436/4907/64425/5557/1633/7371/5433/51733/79077/1806/50484/5558/957/5424/124583/7372/23649/221264/9583/10623/87178/25885/84265/56474/221830/5167/5425/57804/51727/1723/4860/11128/5430/22978/51082/29922/318/5440/129607/115024/10201/5431/5438/10622/55718/83549/54963/30834/548644	66
hsa04152	AMPK signaling pathway	76/3333	121/7315	8.93366e-05	0.00152058	0.00105153	3156/890/10891/2203/595/5211/1374/84699/6720/1994/4218/6517/32/5106/6319/5213/5293/5525/51422/3953/79602/5291/8900/5468/79966/2309/90993/207/51094/208/10645/57521/2308/51719/5563/10488/6199/5528/126129/28227/5208/1978/8660/1938/5562/5564/5290/2194/5565/5515/7248/2997/5521/6794/23216/6885/3480/9586/8408/23411/5526/3667/148327/84335/64764/81617/5518/10000/2475/7249/5295/3991/9230/23417/55012/200186	76
hsa04142	Lysosome	77/3333	123/7315	9.45495e-05	0.00152058	0.00105153	5641/26503/4864/4758/1520/2760/427/950/535/4125/1519/10053/4891/410/2799/27074/2517/10947/23659/6272/245972/3988/411/1203/2717/8763/9516/11154/285362/1211/5660/3423/7805/8943/8722/23431/8907/1200/1497/9583/8218/256471/3482/6448/79158/1075/3920/1514/533/8546/6609/3074/3373/1522/55353/2548/162/9741/53/967/9179/1508/138050/164/23163/51172/1213/4669/10577/1777/1515/968/2581/50617/3425/4074/23545	77
hsa03410	Base excision repair	26/3333	33/7315	9.84191e-05	0.00152058	0.00105153	2237/3978/5111/328/7374/55247/10714/3146/5426/54107/5423/10039/5424/4595/5425/57804/3980/79661/27301/142/4350/143/6996/7515/4913/8930	26
hsa05165	Human papillomavirus infection	178/3333	319/7315	0.000113208	0.00166577	0.00115194	7157/890/2335/3371/9134/3672/3993/4790/4854/7057/595/1017/5933/1026/1956/3690/535/7148/3659/1019/4599/8325/8638/9368/84699/3691/3678/5159/3655/3912/1277/8321/7855/1293/81029/896/3685/1869/5747/8324/6932/9223/998/581/5293/1147/5525/6772/54626/1499/1108/3134/1387/3675/8772/9641/9636/3265/3106/1021/5291/1741/3673/9734/8900/56288/1288/2778/3918/7477/4893/1292/90993/4851/207/1287/284217/208/1856/3914/…	178
hsa04120	Ubiquitin mediated proteolysis	84/3333	137/7315	0.000133077	0.00186912	0.00129256	991/11065/26232/7328/11059/5371/6502/92912/65264/27338/23291/9817/4591/7318/7321/672/8454/10055/27339/10277/7332/8651/51434/7334/23221/51343/7329/55120/4214/23295/7324/51465/64682/23327/26272/7322/7319/8451/8697/8450/51433/7428/10477/29945/55284/1643/7323/11060/7326/996/9246/10075/9021/9039/8945/7320/9690/64750/9616/9320/25847/25898/22954/7325/331/29882/51619/9820/4281/55294/330/63893/10054/6477/…	84
hsa05223	Non-small cell lung cancer	45/3333	66/7315	0.000163582	0.00219769	0.00151978	7157/595/1026/1956/11186/1870/6776/2064/1019/5915/1869/581/5293/6789/6774/3265/5336/1021/5291/6257/7039/5582/4893/2309/207/208/1950/572/83593/1871/5290/5925/2885/1643/5594/6256/578/5578/5335/1647/4616/51426/10000/5295/6777	45
hsa05205	Proteoglycans in cancer	118/3333	203/7315	0.000180714	0.00232669	0.00160899	7157/857/2335/4060/7078/7057/3708/595/7430/60/1026/1956/23365/3690/6382/2064/3091/7042/2065/4478/8325/5329/10855/1655/71/3678/6194/8321/5058/51196/7855/7023/81029/7099/3685/5747/1839/8324/6714/998/9138/5293/3791/5499/5727/1499/7074/6385/6774/3265/818/5336/5291/2316/3673/2260/287/5582/7477/29102/4893/207/208/5962/7410/7473/8826/288/6199/387/1975/815/5328/5290/5879/8323/22800/1514/2535/2318/5566/46…	118
hsa04070	Phosphatidylinositol signaling system	63/3333	99/7315	0.000205007	0.00253389	0.00175227	1040/3708/5286/55300/5287/79837/3707/5331/51196/8898/90809/3632/3631/5293/5333/8867/3613/5305/55361/5336/808/5291/8760/56623/5582/4534/200576/801/3705/8526/23396/8897/5290/51763/55529/5297/1609/3633/113026/1606/4952/8821/8871/8396/5578/9807/5335/23236/9162/9110/3612/23262/5289/9677/3636/8776/5295/80271/91860/3709/51447/3628/54928	63
hsa04919	Thyroid hormone signaling pathway	72/3333	116/7315	0.000231493	0.00275121	0.00190256	7157/481/488/4854/595/60/3690/3091/1827/8202/71/5331/51196/476/3685/10231/6714/483/5293/5333/6772/1499/1387/3265/5336/5291/9862/6257/9882/5582/4893/4851/207/208/7068/9969/572/2308/10499/5208/5290/7067/3065/5566/2033/9968/8648/4609/5594/10025/9611/113026/8841/6256/5567/6513/9442/652/2932/5578/5335/23236/10000/3066/2475/25942/7249/5295/23389/29079/90390/9282	72
hsa04137	Mitophagy - animal	44/3333	65/7315	0.000248875	0.00284823	0.00196965	7157/8878/65018/11345/3091/55669/4286/9451/1869/6714/4077/5601/3265/79735/4893/598/2309/468/664/23710/6667/10133/79065/8887/55626/22800/84749/7314/23786/55288/8408/6237/22808/51024/1457/8678/139341/9958/3725/64786/5071/5970/11337/54543	44
hsa05100	Bacterial invasion of epithelial cells	50/3333	76/7315	0.000283146	0.00312472	0.00216085	857/2335/60/26052/10163/71/1793/3678/1759/5747/6714/998/53358/5293/55752/1499/1211/10109/5291/1495/63916/3611/8218/79658/387/10092/5290/23176/5879/10095/8976/391/26084/1398/23157/4735/6464/4233/1213/9564/3688/5295/5829/8936/79767/9844/868/81873/10552/55964	50
hsa03430	Mismatch repair	19/3333	23/7315	0.000296065	0.00315462	0.00218153	3978/5111/10714/5983/4436/6117/5985/5984/9156/4292/5982/5424/6742/2956/5425/57804/6118/4437/5395	19
[truncated: 23 more rows]

## Sheet: 9. 24_HEP_DO
ID	Description	GeneRatio	BgRatio	pvalue	p.adjust	qvalue	geneID	Count
[truncated: 51 more rows]

## Sheet: 10. 48_HEP_DO
ID	Description	GeneRatio	BgRatio	pvalue	p.adjust	qvalue	geneID	Count
[truncated: 43 more rows]

[truncated: 4 more sheets: 11. 24_MDA_DO, 12. 48_MDA_DO, 13. ClueGO Results, ClueGO Results]
